# Supplementary material for: Global identification and analysis revealed differentially expressed lncRNAs associated with meiosis and low fertility in autotetraploid rice
Source: BMC Plant Biol. 2020 Feb 19;20:82. doi: 10.1186/s12870-020-2290-0 (PMC7032005; doi:10.1186/s12870-020-2290-0)
Supplement: Supplementary file 2 — Additional file 2 Table S1. Characteristics of all lncRNAs identified in this study. Table S2. Conservation of lncRNAs in other plant species. Table S3. Differentially expressed lncRNAs (DEL) in anther and ovary of Taichung 65-4x compared to Taichung 65. Table S4. The lncRNAs selected by aligment assay compared to a previous study. Table S5. Summary of known and predicted miRNAs detected in this study. Table S6. Overview of 21 nt- and 24 nt-phasiRNAs detected in this study. Table S7. LncRNAs corresponding to miRNA precursors. Table S8. LncRNAs corresponding to phasiRNA precursors. Table S9. A list of lncRNAs predicted to be the targets of miRNAs. Table S10. Transposable elements-associated with differentially expressed lncRNAs in autotetraploid rice. [file 12870_2020_2290_MOESM2_ESM.xlsx]

## Sheet: Table S1
Table S1. Characteristics of all lncRNAs identified in this study.
LncRNA_id	Class code	Locus	Length	Exon number	Anthers-2x	Ovaries-2x	Anthers-4x	Ovaries-4x	Anther-preferred lncRNAs in Taichung 65	Ovary-preferred lncRNAs in Taichung 65	Anther-preferred lncRNAs in Taichung 65-4x	Ovary-preferred lncRNAs in Taichung 65-4x	Common in Taichung 65 and Taichung 65-4x of anther-preferred lncRNAs	Common in Taichung 65 and Taichung 65-4x of ovary-preferred lncRNAs
TCONS_00177419	intergenic lncRNA	Chr9:16355287-16356030	743	1			TCONS_00177419	TCONS_00177419
TCONS_00177415	intergenic lncRNA	Chr9:13348197-13348841	644	1	TCONS_00177415	TCONS_00177415	TCONS_00177415				TCONS_00177415
TCONS_00177408	intergenic lncRNA	Chr9:22932313-22933734	1421	1		TCONS_00177408
TCONS_00177390	intergenic lncRNA	Chr9:22848247-22848712	465	1			TCONS_00177390
TCONS_00177364	intergenic lncRNA	Chr9:22709565-22710456	891	1	TCONS_00177364	TCONS_00177364		TCONS_00177364				TCONS_00177364
TCONS_00177291	intergenic lncRNA	Chr9:22396434-22397425	712	1	TCONS_00177291		TCONS_00177291	TCONS_00177291
TCONS_00177111	intergenic lncRNA	Chr9:21626100-21626514	414	1			TCONS_00177111
TCONS_00177110	intergenic lncRNA	Chr9:21623240-21625937	789	1		TCONS_00177110
TCONS_00177085	antisense lncRNA	Chr9:21576997-21589084	869	1	TCONS_00177085	TCONS_00177085		TCONS_00177085
TCONS_00177079	intergenic lncRNA	Chr9:21560800-21563547	725	1	TCONS_00177079	TCONS_00177079	TCONS_00177079	TCONS_00177079
TCONS_00177039	intergenic lncRNA	Chr9:21402048-21403414	1031	1				TCONS_00177039
TCONS_00176986	intergenic lncRNA	Chr9:21199726-21207253	712	1		TCONS_00176986		TCONS_00176986
TCONS_00176975	intergenic lncRNA	Chr9:21178300-21182270	943	1			TCONS_00176975
TCONS_00176859	intergenic lncRNA	Chr9:20695069-20697252	2183	1	TCONS_00176859
TCONS_00176792	intergenic lncRNA	Chr9:20483151-20489699	968	1				TCONS_00176792
TCONS_00176786	intergenic lncRNA	Chr9:20466475-20467554	1079	1	TCONS_00176786	TCONS_00176786	TCONS_00176786	TCONS_00176786
TCONS_00176761	antisense lncRNA	Chr9:20357446-20360681	1584	1		TCONS_00176761
TCONS_00176727	intergenic lncRNA	Chr9:20235316-20235865	549	1			TCONS_00176727				TCONS_00176727
TCONS_00176723	intergenic lncRNA	Chr9:20212662-20212932	270	1	TCONS_00176723		TCONS_00176723	TCONS_00176723
TCONS_00176689	antisense lncRNA	Chr9:20078159-20085651	684	1	TCONS_00176689
TCONS_00176669	intergenic lncRNA	Chr9:19954551-19955198	647	1	TCONS_00176669	TCONS_00176669
TCONS_00176533	intergenic lncRNA	Chr9:19409320-19411713	1185	1		TCONS_00176533
TCONS_00176507	intergenic lncRNA	Chr9:19315015-19318039	344	1		TCONS_00176507	TCONS_00176507	TCONS_00176507
TCONS_00176503	intergenic lncRNA	Chr9:19305419-19307026	1607	1				TCONS_00176503
TCONS_00176499	intergenic lncRNA	Chr9:19276204-19279289	1091	1	TCONS_00176499
TCONS_00176477	antisense lncRNA	Chr9:19198810-19208850	1784	1	TCONS_00176477	TCONS_00176477	TCONS_00176477	TCONS_00176477				TCONS_00176477
TCONS_00176362	intergenic lncRNA	Chr9:18859250-18860857	888	1			TCONS_00176362				TCONS_00176362
TCONS_00176299	antisense lncRNA	Chr9:18666966-18668252	555	1	TCONS_00176299	TCONS_00176299
TCONS_00176282	intergenic lncRNA	Chr9:18585295-18597833	685	1		TCONS_00176282
TCONS_00176172	antisense lncRNA	Chr9:18181894-18199432	3353	1		TCONS_00176172		TCONS_00176172				TCONS_00176172
TCONS_00176130	intergenic lncRNA	Chr9:18022457-18023714	1257	1		TCONS_00176130
TCONS_00176109	intergenic lncRNA	Chr9:17908387-17918354	717	1	TCONS_00176109		TCONS_00176109
TCONS_00176059	intergenic lncRNA	Chr9:17718985-17720991	1809	1			TCONS_00176059
TCONS_00176052	intergenic lncRNA	Chr9:17695813-17696304	491	1		TCONS_00176052
TCONS_00176034	intergenic lncRNA	Chr9:17630613-17631460	847	1			TCONS_00176034
TCONS_00176032	intergenic lncRNA	Chr9:17612010-17624527	1497	1	TCONS_00176032
TCONS_00176025	intergenic lncRNA	Chr9:17595879-17597380	1501	1			TCONS_00176025
TCONS_00176021	intergenic lncRNA	Chr9:17581265-17585178	1234	1			TCONS_00176021				TCONS_00176021
TCONS_00176019	intergenic lncRNA	Chr9:17580295-17580719	424	1			TCONS_00176019	TCONS_00176019
TCONS_00175942	intergenic lncRNA	Chr9:17266371-17270873	3706	1		TCONS_00175942		TCONS_00175942				TCONS_00175942
TCONS_00175914	intergenic lncRNA	Chr9:17214809-17216430	984	1				TCONS_00175914
TCONS_00175909	antisense lncRNA	Chr9:17196184-17197890	1070	1	TCONS_00175909	TCONS_00175909		TCONS_00175909
TCONS_00175908	intergenic lncRNA	Chr9:17174448-17175126	659	1	TCONS_00175908		TCONS_00175908	TCONS_00175908
TCONS_00175875	intergenic lncRNA	Chr9:17029395-17030939	1544	1		TCONS_00175875				TCONS_00175875
TCONS_00175846	antisense lncRNA	Chr9:16913129-16924023	357	1	TCONS_00175846	TCONS_00175846
TCONS_00175827	intergenic lncRNA	Chr9:16850668-16851794	584	1	TCONS_00175827	TCONS_00175827	TCONS_00175827	TCONS_00175827
TCONS_00175819	intergenic lncRNA	Chr9:16809337-16810086	590	1		TCONS_00175819	TCONS_00175819
TCONS_00175779	intergenic lncRNA	Chr9:16690134-16698131	269	1	TCONS_00175779	TCONS_00175779	TCONS_00175779
TCONS_00175764	antisense lncRNA	Chr9:16624949-16631608	1648	3	TCONS_00175764	TCONS_00175764	TCONS_00175764	TCONS_00175764				TCONS_00175764
TCONS_00175762	antisense lncRNA	Chr9:16609293-16611588	889	1				TCONS_00175762
TCONS_00175749	intergenic lncRNA	Chr9:16551473-16558074	753	1				TCONS_00175749
TCONS_00175745	antisense lncRNA	Chr9:16535282-16536767	493	1			TCONS_00175745
TCONS_00175715	intergenic lncRNA	Chr9:16382028-16386772	987	1			TCONS_00175715
TCONS_00175671	intergenic lncRNA	Chr9:16181252-16186226	1009	1		TCONS_00175671	TCONS_00175671
TCONS_00175670	intergenic lncRNA	Chr9:16178488-16180404	1307	1		TCONS_00175670
TCONS_00175660	antisense lncRNA	Chr9:16128737-16130723	638	1	TCONS_00175660		TCONS_00175660
TCONS_00175639	intergenic lncRNA	Chr9:16007321-16008813	1492	1		TCONS_00175639
TCONS_00175636	intergenic lncRNA	Chr9:15997306-15998987	1354	1				TCONS_00175636
TCONS_00175611	intergenic lncRNA	Chr9:15902155-15903363	741	1		TCONS_00175611
TCONS_00175587	intergenic lncRNA	Chr9:15818989-15819726	737	1			TCONS_00175587
TCONS_00175584	intergenic lncRNA	Chr9:15813336-15814128	610	1	TCONS_00175584
TCONS_00175578	intergenic lncRNA	Chr9:15777147-15777583	436	1		TCONS_00175578	TCONS_00175578	TCONS_00175578			TCONS_00175578
TCONS_00175561	intergenic lncRNA	Chr9:15707580-15708014	434	1		TCONS_00175561	TCONS_00175561
TCONS_00175555	intergenic lncRNA	Chr9:15674076-15676045	963	1			TCONS_00175555
TCONS_00175337	intergenic lncRNA	Chr9:14822738-14823681	943	1		TCONS_00175337
TCONS_00175273	intergenic lncRNA	Chr9:14573493-14574727	1234	1		TCONS_00175273
TCONS_00175272	intergenic lncRNA	Chr9:14571583-14572714	1131	1				TCONS_00175272
TCONS_00175268	intergenic lncRNA	Chr9:14548448-14558762	772	1	TCONS_00175268	TCONS_00175268		TCONS_00175268
TCONS_00175263	intergenic lncRNA	Chr9:14493989-14494763	774	1		TCONS_00175263
TCONS_00175176	antisense lncRNA	Chr9:14094142-14101135	1877	1				TCONS_00175176
TCONS_00175162	intergenic lncRNA	Chr9:14044218-14045024	806	1	TCONS_00175162
TCONS_00175148	antisense lncRNA	Chr9:13993789-13998498	895	1		TCONS_00175148	TCONS_00175148	TCONS_00175148
TCONS_00175102	intergenic lncRNA	Chr9:13818243-13818974	731	1		TCONS_00175102		TCONS_00175102
TCONS_00175100	intergenic lncRNA	Chr9:13812259-13812520	261	1	TCONS_00175100		TCONS_00175100	TCONS_00175100
TCONS_00175004	intergenic lncRNA	Chr9:13369793-13373083	2821	4	TCONS_00175004
TCONS_00174961	intergenic lncRNA	Chr9:13196750-13197227	477	1			TCONS_00174961
TCONS_00174935	intergenic lncRNA	Chr9:13116491-13123223	1529	1		TCONS_00174935
TCONS_00174930	intergenic lncRNA	Chr9:13095429-13100051	493	1	TCONS_00174930	TCONS_00174930	TCONS_00174930	TCONS_00174930
TCONS_00174878	intergenic lncRNA	Chr9:12904077-12904849	556	1			TCONS_00174878
TCONS_00174833	intergenic lncRNA	Chr9:12703457-12704353	896	1		TCONS_00174833	TCONS_00174833
TCONS_00174804	intergenic lncRNA	Chr9:12596372-12597260	536	1			TCONS_00174804
TCONS_00174757	intergenic lncRNA	Chr9:12468142-12468936	794	1			TCONS_00174757
TCONS_00174732	intergenic lncRNA	Chr9:12388459-12392695	635	1	TCONS_00174732
TCONS_00174705	intergenic lncRNA	Chr9:12268428-12269370	942	1			TCONS_00174705
TCONS_00174624	intergenic lncRNA	Chr9:11833161-11833962	657	1		TCONS_00174624
TCONS_00174590	intergenic lncRNA	Chr9:11678350-11679255	905	1			TCONS_00174590
TCONS_00174576	intergenic lncRNA	Chr9:11633491-11635551	619	1		TCONS_00174576
TCONS_00174524	antisense lncRNA	Chr9:11411905-11412806	502	1			TCONS_00174524
TCONS_00174521	antisense lncRNA	Chr9:11381067-11396456	4412	1		TCONS_00174521		TCONS_00174521		TCONS_00174521		TCONS_00174521		TCONS_00174521
TCONS_00174517	intergenic lncRNA	Chr9:11376814-11377545	731	1		TCONS_00174517		TCONS_00174517
TCONS_00174477	intergenic lncRNA	Chr9:11159319-11160131	812	1			TCONS_00174477
TCONS_00174471	intergenic lncRNA	Chr9:11110321-11111887	1479	1			TCONS_00174471
TCONS_00174396	intergenic lncRNA	Chr9:10802725-10803691	966	1		TCONS_00174396
TCONS_00174394	intergenic lncRNA	Chr9:10773096-10783363	910	1			TCONS_00174394
TCONS_00174354	intergenic lncRNA	Chr9:10561409-10563815	1284	1			TCONS_00174354	TCONS_00174354
TCONS_00174295	intergenic lncRNA	Chr9:10353090-10353603	513	1	TCONS_00174295	TCONS_00174295	TCONS_00174295
TCONS_00174292	intergenic lncRNA	Chr9:10343014-10344483	1154	1	TCONS_00174292		TCONS_00174292				TCONS_00174292
TCONS_00174289	intergenic lncRNA	Chr9:10321495-10324789	1118	1	TCONS_00174289
TCONS_00174281	intergenic lncRNA	Chr9:10292329-10293125	737	1			TCONS_00174281
TCONS_00174210	intergenic lncRNA	Chr9:10029185-10031949	2237	1			TCONS_00174210
TCONS_00174186	intergenic lncRNA	Chr9:9927118-9932603	732	1	TCONS_00174186
TCONS_00174147	intergenic lncRNA	Chr9:9767028-9767815	787	1		TCONS_00174147
TCONS_00174140	intergenic lncRNA	Chr9:9734285-9735352	1023	1		TCONS_00174140
TCONS_00174025	intergenic lncRNA	Chr9:9296661-9301377	863	1	TCONS_00174025	TCONS_00174025	TCONS_00174025
TCONS_00173975	intergenic lncRNA	Chr9:9061369-9063119	950	1		TCONS_00173975
TCONS_00173962	intergenic lncRNA	Chr9:9012794-9016610	626	1			TCONS_00173962	TCONS_00173962
TCONS_00173954	intergenic lncRNA	Chr9:8984380-8990201	498	1			TCONS_00173954
TCONS_00173940	intergenic lncRNA	Chr9:8921206-8923529	974	1			TCONS_00173940
TCONS_00173876	intergenic lncRNA	Chr9:8646682-8657707	434	1		TCONS_00173876		TCONS_00173876
TCONS_00173861	antisense lncRNA	Chr9:8612724-8618255	751	1		TCONS_00173861
TCONS_00173750	intergenic lncRNA	Chr9:8114888-8115606	718	1			TCONS_00173750
TCONS_00173653	intergenic lncRNA	Chr9:7654347-7655678	1305	1		TCONS_00173653
TCONS_00173650	intergenic lncRNA	Chr9:7642779-7643746	967	1			TCONS_00173650
TCONS_00173577	intergenic lncRNA	Chr9:7303164-7312275	620	1			TCONS_00173577
TCONS_00173559	antisense lncRNA	Chr9:7240237-7245212	1268	1	TCONS_00173559	TCONS_00173559		TCONS_00173559		TCONS_00173559
TCONS_00173558	antisense lncRNA	Chr9:7240237-7245212	673	1	TCONS_00173558	TCONS_00173558	TCONS_00173558	TCONS_00173558				TCONS_00173558
TCONS_00173543	intergenic lncRNA	Chr9:7162281-7164224	601	1			TCONS_00173543
TCONS_00173529	intergenic lncRNA	Chr9:7110647-7111072	425	1			TCONS_00173529
TCONS_00173505	antisense lncRNA	Chr9:7022294-7032743	538	1	TCONS_00173505
TCONS_00173468	intergenic lncRNA	Chr9:6870869-6871596	529	1			TCONS_00173468
TCONS_00173434	intergenic lncRNA	Chr9:6714596-6715293	617	1	TCONS_00173434		TCONS_00173434
TCONS_00173369	intergenic lncRNA	Chr9:6400972-6401442	470	1	TCONS_00173369		TCONS_00173369
TCONS_00173346	antisense lncRNA	Chr9:6327392-6339229	1104	1	TCONS_00173346
TCONS_00173345	antisense lncRNA	Chr9:6327392-6339229	860	1	TCONS_00173345	TCONS_00173345
TCONS_00173304	intergenic lncRNA	Chr9:6107588-6108221	633	1			TCONS_00173304	TCONS_00173304
TCONS_00173251	antisense lncRNA	Chr9:5861983-5870676	890	1	TCONS_00173251		TCONS_00173251	TCONS_00173251
TCONS_00173231	intergenic lncRNA	Chr9:5809320-5811342	735	1		TCONS_00173231	TCONS_00173231
TCONS_00173032	intergenic lncRNA	Chr9:4899930-4900466	529	1	TCONS_00173032		TCONS_00173032	TCONS_00173032
TCONS_00173009	intergenic lncRNA	Chr9:4787242-4787840	598	1			TCONS_00173009
TCONS_00172994	intergenic lncRNA	Chr9:4731392-4732645	1253	1			TCONS_00172994	TCONS_00172994
TCONS_00172993	intergenic lncRNA	Chr9:4723121-4724955	1495	1			TCONS_00172993	TCONS_00172993
TCONS_00172964	antisense lncRNA	Chr9:4577528-4581532	2182	1		TCONS_00172964
TCONS_00172961	antisense lncRNA	Chr9:4570150-4572628	349	1			TCONS_00172961
TCONS_00172854	intergenic lncRNA	Chr9:4078838-4094001	1213	1	TCONS_00172854		TCONS_00172854
TCONS_00172833	intergenic lncRNA	Chr9:3958784-3959326	517	1			TCONS_00172833
TCONS_00172679	intergenic lncRNA	Chr9:3322423-3323114	691	1			TCONS_00172679
TCONS_00172657	intergenic lncRNA	Chr9:3210279-3211821	1271	1	TCONS_00172657
TCONS_00172597	intergenic lncRNA	Chr9:2827958-2828846	888	1			TCONS_00172597	TCONS_00172597
TCONS_00172596	intergenic lncRNA	Chr9:2810094-2810770	676	1			TCONS_00172596
TCONS_00172595	intergenic lncRNA	Chr9:2808698-2810053	1186	1			TCONS_00172595	TCONS_00172595
TCONS_00172540	antisense lncRNA	Chr9:2458076-2474678	952	1				TCONS_00172540
TCONS_00172514	antisense lncRNA	Chr9:2350101-2354608	516	1	TCONS_00172514		TCONS_00172514	TCONS_00172514
TCONS_00172488	intergenic lncRNA	Chr9:2244585-2245313	568	1		TCONS_00172488	TCONS_00172488	TCONS_00172488
TCONS_00172487	intergenic lncRNA	Chr9:2242439-2242903	464	1	TCONS_00172487	TCONS_00172487	TCONS_00172487	TCONS_00172487			TCONS_00172487
TCONS_00172399	intergenic lncRNA	Chr9:1788276-1789630	1354	1			TCONS_00172399
TCONS_00172378	intergenic lncRNA	Chr9:1666119-1672537	1175	1			TCONS_00172378
TCONS_00172366	intergenic lncRNA	Chr9:1608672-1609656	831	1			TCONS_00172366
TCONS_00172344	intergenic lncRNA	Chr9:1503549-1508076	1825	1	TCONS_00172344			TCONS_00172344	TCONS_00172344
TCONS_00172252	intergenic lncRNA	Chr9:1091749-1092576	493	1			TCONS_00172252
TCONS_00172246	intergenic lncRNA	Chr9:1067265-1067804	539	1			TCONS_00172246				TCONS_00172246
TCONS_00172193	intergenic lncRNA	Chr9:910739-915170	2657	2	TCONS_00172193	TCONS_00172193		TCONS_00172193				TCONS_00172193
TCONS_00172135	intergenic lncRNA	Chr9:628404-629629	1225	1		TCONS_00172135
TCONS_00171932	intergenic lncRNA	Chr9:22634073-22634484	411	1	TCONS_00171932	TCONS_00171932	TCONS_00171932
TCONS_00171903	intergenic lncRNA	Chr9:22436081-22436711	630	1			TCONS_00171903	TCONS_00171903
TCONS_00171895	intergenic lncRNA	Chr9:22396434-22397425	991	1				TCONS_00171895
TCONS_00171801	intergenic lncRNA	Chr9:22017125-22040688	538	1	TCONS_00171801	TCONS_00171801		TCONS_00171801
TCONS_00171766	antisense lncRNA	Chr9:21890885-21893285	1045	1		TCONS_00171766
TCONS_00171747	antisense lncRNA	Chr9:21758467-21765908	765	1	TCONS_00171747
TCONS_00171697	intergenic lncRNA	Chr9:21629453-21630544	549	1	TCONS_00171697		TCONS_00171697	TCONS_00171697
TCONS_00171690	antisense lncRNA	Chr9:21606459-21607715	711	1	TCONS_00171690		TCONS_00171690
TCONS_00171687	antisense lncRNA	Chr9:21598058-21606435	572	1			TCONS_00171687
TCONS_00171624	intergenic lncRNA	Chr9:21384663-21387165	974	1	TCONS_00171624			TCONS_00171624
TCONS_00171602	intergenic lncRNA	Chr9:21289686-21290783	1097	1	TCONS_00171602
TCONS_00171588	intergenic lncRNA	Chr9:21207310-21208022	712	1	TCONS_00171588
TCONS_00171537	intergenic lncRNA	Chr9:21027649-21028335	686	1	TCONS_00171537		TCONS_00171537				TCONS_00171537
TCONS_00171488	intergenic lncRNA	Chr9:20834330-20836977	2647	1		TCONS_00171488
TCONS_00171450	intergenic lncRNA	Chr9:20663591-20664794	1203	1		TCONS_00171450
TCONS_00171446	intergenic lncRNA	Chr9:20651463-20653547	575	1			TCONS_00171446	TCONS_00171446
TCONS_00171414	intergenic lncRNA	Chr9:20553697-20556666	880	1			TCONS_00171414
TCONS_00171401	intergenic lncRNA	Chr9:20489874-20490465	591	1	TCONS_00171401		TCONS_00171401
TCONS_00171396	intergenic lncRNA	Chr9:20466475-20467554	848	1	TCONS_00171396	TCONS_00171396
TCONS_00171377	intergenic lncRNA	Chr9:20397396-20401126	854	1			TCONS_00171377
TCONS_00171365	antisense lncRNA	Chr9:20347436-20353312	1594	1		TCONS_00171365
TCONS_00171247	antisense lncRNA	Chr9:19970345-19975776	366	1	TCONS_00171247	TCONS_00171247	TCONS_00171247
TCONS_00171185	intergenic lncRNA	Chr9:19794862-19795802	940	1	TCONS_00171185		TCONS_00171185				TCONS_00171185
TCONS_00171154	intergenic lncRNA	Chr9:19651841-19652416	575	1		TCONS_00171154	TCONS_00171154
TCONS_00171089	antisense lncRNA	Chr9:19477695-19482598	737	1				TCONS_00171089
TCONS_00171088	antisense lncRNA	Chr9:19477695-19482598	1103	1	TCONS_00171088	TCONS_00171088		TCONS_00171088		TCONS_00171088		TCONS_00171088		TCONS_00171088
TCONS_00171062	intergenic lncRNA	Chr9:19325680-19326709	1029	1		TCONS_00171062
TCONS_00171039	sense lncRNA	Chr9:19259918-19265806	5445	4	TCONS_00171039	TCONS_00171039		TCONS_00171039
TCONS_00171038	sense lncRNA	Chr9:19259918-19265806	5395	5	TCONS_00171038	TCONS_00171038		TCONS_00171038
TCONS_00171036	intergenic lncRNA	Chr9:19256700-19257775	1075	1				TCONS_00171036				TCONS_00171036
TCONS_00170991	intergenic lncRNA	Chr9:19096003-19097218	621	1			TCONS_00170991
TCONS_00170967	intergenic lncRNA	Chr9:19011485-19015273	657	1	TCONS_00170967	TCONS_00170967	TCONS_00170967
TCONS_00170965	intergenic lncRNA	Chr9:19009360-19010210	850	1		TCONS_00170965		TCONS_00170965
TCONS_00170915	intergenic lncRNA	Chr9:18767783-18768499	526	1			TCONS_00170915
TCONS_00170885	antisense lncRNA	Chr9:18660141-18661069	685	1	TCONS_00170885	TCONS_00170885	TCONS_00170885
TCONS_00170681	intergenic lncRNA	Chr9:17895669-17896564	834	1			TCONS_00170681
TCONS_00170674	intergenic lncRNA	Chr9:17848014-17848625	611	1				TCONS_00170674				TCONS_00170674
TCONS_00170649	intergenic lncRNA	Chr9:17721363-17722273	910	1			TCONS_00170649
TCONS_00170646	intergenic lncRNA	Chr9:17711410-17712440	437	1	TCONS_00170646	TCONS_00170646	TCONS_00170646	TCONS_00170646				TCONS_00170646
TCONS_00170633	intergenic lncRNA	Chr9:17644102-17644846	744	1		TCONS_00170633		TCONS_00170633				TCONS_00170633
TCONS_00170629	intergenic lncRNA	Chr9:17628380-17630275	1357	1				TCONS_00170629
TCONS_00170508	intergenic lncRNA	Chr9:17151612-17152862	1008	1	TCONS_00170508		TCONS_00170508
TCONS_00170507	antisense lncRNA	Chr9:17149190-17151233	1012	1			TCONS_00170507				TCONS_00170507
TCONS_00170491	antisense lncRNA	Chr9:17089172-17096006	448	1				TCONS_00170491
TCONS_00170476	intergenic lncRNA	Chr9:17007500-17008537	1037	1			TCONS_00170476
TCONS_00170409	intergenic lncRNA	Chr9:16809337-16810086	749	1	TCONS_00170409	TCONS_00170409		TCONS_00170409		TCONS_00170409		TCONS_00170409		TCONS_00170409
TCONS_00170408	intergenic lncRNA	Chr9:16794975-16809031	1354	1	TCONS_00170408	TCONS_00170408		TCONS_00170408		TCONS_00170408		TCONS_00170408		TCONS_00170408
TCONS_00170340	intergenic lncRNA	Chr9:16585439-16586393	744	1			TCONS_00170340
TCONS_00170264	intergenic lncRNA	Chr9:16278088-16280842	774	1			TCONS_00170264
TCONS_00170250	intergenic lncRNA	Chr9:16250216-16251024	808	1			TCONS_00170250				TCONS_00170250
TCONS_00170241	intergenic lncRNA	Chr9:16208483-16209650	1167	1				TCONS_00170241				TCONS_00170241
TCONS_00170235	intergenic lncRNA	Chr9:16178488-16180404	1916	1	TCONS_00170235	TCONS_00170235		TCONS_00170235
TCONS_00170200	intergenic lncRNA	Chr9:16048703-16078436	365	1	TCONS_00170200	TCONS_00170200	TCONS_00170200	TCONS_00170200
TCONS_00170083	antisense lncRNA	Chr9:15586630-15595267	576	1	TCONS_00170083	TCONS_00170083
TCONS_00170071	intergenic lncRNA	Chr9:15562729-15570800	1255	1	TCONS_00170071	TCONS_00170071	TCONS_00170071	TCONS_00170071				TCONS_00170071
TCONS_00170049	intergenic lncRNA	Chr9:15475555-15476081	526	1	TCONS_00170049	TCONS_00170049	TCONS_00170049
TCONS_00169981	intergenic lncRNA	Chr9:15228010-15232685	1553	1			TCONS_00169981
TCONS_00169943	intergenic lncRNA	Chr9:15051244-15052339	1095	1		TCONS_00169943	TCONS_00169943
TCONS_00169927	sense lncRNA	Chr9:14971347-14975442	1265	2	TCONS_00169927	TCONS_00169927		TCONS_00169927				TCONS_00169927
TCONS_00169906	intergenic lncRNA	Chr9:14881189-14885104	496	1			TCONS_00169906
TCONS_00169875	intergenic lncRNA	Chr9:14726963-14727737	774	1	TCONS_00169875
TCONS_00169868	intergenic lncRNA	Chr9:14710362-14711096	734	1		TCONS_00169868
TCONS_00169836	intergenic lncRNA	Chr9:14578143-14578767	624	1		TCONS_00169836	TCONS_00169836
TCONS_00169835	intergenic lncRNA	Chr9:14576606-14577353	747	1		TCONS_00169835
TCONS_00169834	intergenic lncRNA	Chr9:14575015-14576085	1070	1		TCONS_00169834
TCONS_00169829	intergenic lncRNA	Chr9:14548448-14558762	547	1	TCONS_00169829	TCONS_00169829	TCONS_00169829	TCONS_00169829				TCONS_00169829
TCONS_00169636	intergenic lncRNA	Chr9:13661171-13662685	1308	1	TCONS_00169636
TCONS_00169616	antisense lncRNA	Chr9:13580074-13585221	710	1		TCONS_00169616		TCONS_00169616
TCONS_00169580	intergenic lncRNA	Chr9:13434523-13435975	1452	1	TCONS_00169580	TCONS_00169580	TCONS_00169580	TCONS_00169580	TCONS_00169580
TCONS_00169560	intergenic lncRNA	Chr9:13368049-13369598	1260	1	TCONS_00169560	TCONS_00169560
TCONS_00169532	intergenic lncRNA	Chr9:13206908-13212675	352	1	TCONS_00169532	TCONS_00169532		TCONS_00169532
TCONS_00169526	antisense lncRNA	Chr9:13169302-13171654	592	1	TCONS_00169526	TCONS_00169526
TCONS_00169516	intergenic lncRNA	Chr9:13115474-13116259	785	1			TCONS_00169516
TCONS_00169465	intergenic lncRNA	Chr9:12904077-12904849	772	1				TCONS_00169465
TCONS_00169450	intergenic lncRNA	Chr9:12870111-12870678	567	1			TCONS_00169450	TCONS_00169450
TCONS_00169391	intergenic lncRNA	Chr9:12655092-12657427	546	1			TCONS_00169391
TCONS_00169376	intergenic lncRNA	Chr9:12597366-12598609	985	1		TCONS_00169376				TCONS_00169376
TCONS_00169374	intergenic lncRNA	Chr9:12594197-12595063	866	1		TCONS_00169374
TCONS_00169372	intergenic lncRNA	Chr9:12577127-12579045	1906	1		TCONS_00169372				TCONS_00169372
TCONS_00169306	intergenic lncRNA	Chr9:12315445-12316304	709	1	TCONS_00169306
TCONS_00169265	intergenic lncRNA	Chr9:12144698-12154433	379	1			TCONS_00169265	TCONS_00169265
TCONS_00169196	intergenic lncRNA	Chr9:11928437-11929978	788	2	TCONS_00169196	TCONS_00169196	TCONS_00169196	TCONS_00169196				TCONS_00169196
TCONS_00169195	intergenic lncRNA	Chr9:11926612-11927465	853	1		TCONS_00169195		TCONS_00169195
TCONS_00169181	intergenic lncRNA	Chr9:11894774-11895325	551	1			TCONS_00169181	TCONS_00169181
TCONS_00169100	antisense lncRNA	Chr9:11606482-11611134	1146	1		TCONS_00169100
TCONS_00169075	intergenic lncRNA	Chr9:11523248-11524085	837	1			TCONS_00169075
TCONS_00169048	intergenic lncRNA	Chr9:11376814-11377545	646	1		TCONS_00169048	TCONS_00169048	TCONS_00169048
TCONS_00169008	antisense lncRNA	Chr9:11123331-11144140	760	1	TCONS_00169008
TCONS_00168991	intergenic lncRNA	Chr9:11053412-11053885	430	1	TCONS_00168991		TCONS_00168991
TCONS_00168921	intergenic lncRNA	Chr9:10739357-10742809	871	1			TCONS_00168921
TCONS_00168833	intergenic lncRNA	Chr9:10314461-10315183	455	1			TCONS_00168833
TCONS_00168828	intergenic lncRNA	Chr9:10292329-10293125	716	1			TCONS_00168828
TCONS_00168771	intergenic lncRNA	Chr9:10052660-10053273	613	1			TCONS_00168771
TCONS_00168729	intergenic lncRNA	Chr9:9823841-9832775	943	1	TCONS_00168729
TCONS_00168711	intergenic lncRNA	Chr9:9764454-9765840	456	1			TCONS_00168711
TCONS_00168653	intergenic lncRNA	Chr9:9559310-9559919	609	1			TCONS_00168653
TCONS_00168646	intergenic lncRNA	Chr9:9534642-9535367	555	1			TCONS_00168646
TCONS_00168643	antisense lncRNA	Chr9:9530681-9534605	1059	1				TCONS_00168643
TCONS_00168627	intergenic lncRNA	Chr9:9480085-9483121	3036	1	TCONS_00168627
TCONS_00168626	intergenic lncRNA	Chr9:9479298-9480021	723	1	TCONS_00168626	TCONS_00168626	TCONS_00168626	TCONS_00168626
TCONS_00168598	intergenic lncRNA	Chr9:9343459-9348317	351	1	TCONS_00168598	TCONS_00168598	TCONS_00168598	TCONS_00168598
TCONS_00168589	intergenic lncRNA	Chr9:9293212-9294904	781	1		TCONS_00168589
TCONS_00168581	antisense lncRNA	Chr9:9251040-9256483	669	1				TCONS_00168581
TCONS_00168482	intergenic lncRNA	Chr9:8854686-8856876	1033	1		TCONS_00168482
TCONS_00168446	intergenic lncRNA	Chr9:8646682-8657707	872	1		TCONS_00168446
TCONS_00168385	intergenic lncRNA	Chr9:8328308-8328735	427	1	TCONS_00168385	TCONS_00168385	TCONS_00168385	TCONS_00168385
TCONS_00168355	intergenic lncRNA	Chr9:8185960-8186642	682	1			TCONS_00168355
TCONS_00168351	intergenic lncRNA	Chr9:8170971-8172109	1138	1		TCONS_00168351
TCONS_00168348	intergenic lncRNA	Chr9:8159558-8159913	355	1	TCONS_00168348		TCONS_00168348
TCONS_00168333	intergenic lncRNA	Chr9:8093996-8108942	813	1			TCONS_00168333
TCONS_00168259	intergenic lncRNA	Chr9:7722812-7723487	675	1	TCONS_00168259		TCONS_00168259
TCONS_00168245	antisense lncRNA	Chr9:7651192-7652897	686	1			TCONS_00168245
TCONS_00168171	intergenic lncRNA	Chr9:7313277-7314633	1113	1		TCONS_00168171
TCONS_00168137	intergenic lncRNA	Chr9:7162281-7164224	495	1			TCONS_00168137
TCONS_00168126	intergenic lncRNA	Chr9:7118592-7121838	685	1			TCONS_00168126
TCONS_00168103	intergenic lncRNA	Chr9:7015156-7015818	662	1		TCONS_00168103	TCONS_00168103
TCONS_00168093	intergenic lncRNA	Chr9:6960740-6961917	1104	1			TCONS_00168093
TCONS_00168078	intergenic lncRNA	Chr9:6898432-6901136	752	1	TCONS_00168078		TCONS_00168078	TCONS_00168078
TCONS_00168061	intergenic lncRNA	Chr9:6847655-6849577	1066	1		TCONS_00168061
TCONS_00168058	antisense lncRNA	Chr9:6825961-6839006	1058	1			TCONS_00168058
TCONS_00167994	intergenic lncRNA	Chr9:6583058-6584035	970	1		TCONS_00167994
TCONS_00167954	intergenic lncRNA	Chr9:6354603-6354979	376	1			TCONS_00167954	TCONS_00167954
TCONS_00167953	intergenic lncRNA	Chr9:6353490-6354328	544	1			TCONS_00167953
TCONS_00167931	intergenic lncRNA	Chr9:6241344-6242734	1390	1			TCONS_00167931
TCONS_00167884	antisense lncRNA	Chr9:6059015-6067469	751	1	TCONS_00167884		TCONS_00167884				TCONS_00167884
TCONS_00167773	intergenic lncRNA	Chr9:5562627-5563075	448	1			TCONS_00167773
TCONS_00167638	intergenic lncRNA	Chr9:4897813-4898905	750	1			TCONS_00167638	TCONS_00167638
TCONS_00167608	intergenic lncRNA	Chr9:4723121-4724955	1544	1			TCONS_00167608
TCONS_00167421	intergenic lncRNA	Chr9:3913964-3914911	947	1			TCONS_00167421
TCONS_00167419	intergenic lncRNA	Chr9:3909836-3910492	656	1			TCONS_00167419
TCONS_00167404	intergenic lncRNA	Chr9:3851306-3852274	968	1			TCONS_00167404
TCONS_00167316	intergenic lncRNA	Chr9:3382562-3393444	827	1		TCONS_00167316	TCONS_00167316
TCONS_00167292	intergenic lncRNA	Chr9:3280467-3281287	820	1	TCONS_00167292	TCONS_00167292	TCONS_00167292	TCONS_00167292
TCONS_00167240	intergenic lncRNA	Chr9:3035021-3045520	679	1			TCONS_00167240
TCONS_00167206	intergenic lncRNA	Chr9:2771032-2772315	1283	1			TCONS_00167206	TCONS_00167206
TCONS_00167156	intergenic lncRNA	Chr9:2488357-2489682	1325	1			TCONS_00167156
TCONS_00167098	intergenic lncRNA	Chr9:2202845-2203367	522	1			TCONS_00167098
TCONS_00167093	intergenic lncRNA	Chr9:2190497-2199317	728	1		TCONS_00167093	TCONS_00167093
TCONS_00167070	intergenic lncRNA	Chr9:2093250-2094254	501	1	TCONS_00167070
TCONS_00166987	intergenic lncRNA	Chr9:1634081-1657007	933	1	TCONS_00166987	TCONS_00166987	TCONS_00166987	TCONS_00166987				TCONS_00166987
TCONS_00166986	intergenic lncRNA	Chr9:1634081-1657007	734	1	TCONS_00166986	TCONS_00166986	TCONS_00166986	TCONS_00166986				TCONS_00166986
TCONS_00166875	intergenic lncRNA	Chr9:1091749-1092576	783	1				TCONS_00166875
TCONS_00166715	intergenic lncRNA	Chr9:375847-376366	519	1			TCONS_00166715
TCONS_00166691	intergenic lncRNA	Chr9:243338-244206	868	1	TCONS_00166691		TCONS_00166691
TCONS_00166651	intergenic lncRNA	Chr8:23457510-23459335	1825	1		TCONS_00166651
TCONS_00166650	intergenic lncRNA	Chr8:21330338-21331214	876	1			TCONS_00166650
TCONS_00166649	intergenic lncRNA	Chr8:19860570-19861420	850	1		TCONS_00166649
TCONS_00166591	intergenic lncRNA	Chr8:28219661-28222187	545	1		TCONS_00166591	TCONS_00166591
TCONS_00166519	intergenic lncRNA	Chr8:27950056-27951045	989	1			TCONS_00166519
TCONS_00166460	antisense lncRNA	Chr8:27664616-27667860	708	1	TCONS_00166460	TCONS_00166460		TCONS_00166460
TCONS_00166452	antisense lncRNA	Chr8:27648584-27661610	1014	1		TCONS_00166452		TCONS_00166452
TCONS_00166450	antisense lncRNA	Chr8:27642297-27648422	898	1	TCONS_00166450	TCONS_00166450		TCONS_00166450		TCONS_00166450
TCONS_00166435	antisense lncRNA	Chr8:27584783-27588080	1448	1	TCONS_00166435
TCONS_00166419	intergenic lncRNA	Chr8:27508558-27509078	520	1		TCONS_00166419	TCONS_00166419
TCONS_00166362	antisense lncRNA	Chr8:27291936-27293040	569	1			TCONS_00166362
TCONS_00166358	intergenic lncRNA	Chr8:27264124-27264814	690	1				TCONS_00166358
TCONS_00166350	intergenic lncRNA	Chr8:27235367-27236266	713	1			TCONS_00166350	TCONS_00166350
TCONS_00166349	intergenic lncRNA	Chr8:27229093-27233259	1177	1	TCONS_00166349	TCONS_00166349		TCONS_00166349
TCONS_00166331	intergenic lncRNA	Chr8:27172721-27175151	489	1			TCONS_00166331	TCONS_00166331
TCONS_00166319	antisense lncRNA	Chr8:27118096-27121410	1404	2				TCONS_00166319
TCONS_00166308	antisense lncRNA	Chr8:27064439-27069528	541	1	TCONS_00166308	TCONS_00166308	TCONS_00166308	TCONS_00166308
TCONS_00166307	intergenic lncRNA	Chr8:27062515-27064377	1511	3	TCONS_00166307	TCONS_00166307		TCONS_00166307				TCONS_00166307
TCONS_00166306	intergenic lncRNA	Chr8:27062515-27064377	1107	3	TCONS_00166306	TCONS_00166306				TCONS_00166306
TCONS_00166305	intergenic lncRNA	Chr8:27062515-27064377	932	2				TCONS_00166305
TCONS_00166251	intergenic lncRNA	Chr8:26822517-26823049	532	1			TCONS_00166251
TCONS_00166168	intergenic lncRNA	Chr8:26349106-26349564	455	1	TCONS_00166168		TCONS_00166168
TCONS_00166133	antisense lncRNA	Chr8:26259850-26262905	892	1		TCONS_00166133
TCONS_00166105	intergenic lncRNA	Chr8:26169182-26172505	646	1			TCONS_00166105
TCONS_00166084	intergenic lncRNA	Chr8:26075209-26076392	639	1			TCONS_00166084
TCONS_00166082	intergenic lncRNA	Chr8:26060341-26060990	626	1			TCONS_00166082
TCONS_00166028	intergenic lncRNA	Chr8:25804894-25808521	1022	1	TCONS_00166028		TCONS_00166028
TCONS_00165937	intergenic lncRNA	Chr8:25413329-25414326	813	1		TCONS_00165937
TCONS_00165823	intergenic lncRNA	Chr8:24925054-24927531	1691	1	TCONS_00165823
TCONS_00165817	antisense lncRNA	Chr8:24882924-24886350	666	1		TCONS_00165817
TCONS_00165750	intergenic lncRNA	Chr8:24653210-24655525	1337	1			TCONS_00165750
TCONS_00165744	intergenic lncRNA	Chr8:24637306-24645617	1289	1		TCONS_00165744
TCONS_00165722	intergenic lncRNA	Chr8:24571654-24572963	1248	1				TCONS_00165722
TCONS_00165673	antisense lncRNA	Chr8:24332725-24334782	976	1		TCONS_00165673
TCONS_00165620	intergenic lncRNA	Chr8:24114799-24115510	574	1			TCONS_00165620
TCONS_00165606	intergenic lncRNA	Chr8:24060606-24068363	1125	1		TCONS_00165606		TCONS_00165606
TCONS_00165590	antisense lncRNA	Chr8:23987904-23997842	3462	1		TCONS_00165590						TCONS_00165590
TCONS_00165542	intergenic lncRNA	Chr8:23807118-23812119	561	1	TCONS_00165542	TCONS_00165542	TCONS_00165542
TCONS_00165403	intergenic lncRNA	Chr8:23266923-23267549	500	1	TCONS_00165403		TCONS_00165403
TCONS_00165374	intergenic lncRNA	Chr8:23122454-23124558	1113	1	TCONS_00165374
TCONS_00165321	intergenic lncRNA	Chr8:22884162-22885671	848	1		TCONS_00165321
TCONS_00165307	antisense lncRNA	Chr8:22836280-22838355	761	1				TCONS_00165307
TCONS_00165289	antisense lncRNA	Chr8:22760319-22776782	1770	1	TCONS_00165289	TCONS_00165289	TCONS_00165289	TCONS_00165289		TCONS_00165289		TCONS_00165289		TCONS_00165289
TCONS_00165212	intergenic lncRNA	Chr8:22515308-22518568	534	1			TCONS_00165212
TCONS_00165186	antisense lncRNA	Chr8:22413908-22415139	521	1		TCONS_00165186
TCONS_00165070	intergenic lncRNA	Chr8:22025443-22026039	596	1		TCONS_00165070	TCONS_00165070
TCONS_00165004	intergenic lncRNA	Chr8:21774931-21775666	735	1			TCONS_00165004
TCONS_00164985	intergenic lncRNA	Chr8:21713226-21713981	715	1			TCONS_00164985
TCONS_00164928	intergenic lncRNA	Chr8:21462666-21465984	926	1	TCONS_00164928
TCONS_00164889	intergenic lncRNA	Chr8:21294032-21298504	705	1			TCONS_00164889
TCONS_00164881	intergenic lncRNA	Chr8:21263204-21263726	522	1	TCONS_00164881	TCONS_00164881	TCONS_00164881
TCONS_00164836	antisense lncRNA	Chr8:21058613-21063952	1101	1				TCONS_00164836
TCONS_00164831	antisense lncRNA	Chr8:21040212-21048788	2915	1	TCONS_00164831	TCONS_00164831		TCONS_00164831				TCONS_00164831
TCONS_00164820	intergenic lncRNA	Chr8:20992811-20993450	639	1			TCONS_00164820
TCONS_00164814	intergenic lncRNA	Chr8:20970452-20971090	345	1		TCONS_00164814	TCONS_00164814	TCONS_00164814
TCONS_00164757	intergenic lncRNA	Chr8:20662031-20662692	661	1	TCONS_00164757	TCONS_00164757
TCONS_00164712	antisense lncRNA	Chr8:20472980-20479744	1119	1				TCONS_00164712
TCONS_00164694	antisense lncRNA	Chr8:20407653-20420224	1060	1		TCONS_00164694
TCONS_00164681	intergenic lncRNA	Chr8:20315936-20317008	1072	1		TCONS_00164681
TCONS_00164678	intergenic lncRNA	Chr8:20288110-20288859	728	1		TCONS_00164678
TCONS_00164640	intergenic lncRNA	Chr8:20137749-20139149	554	1			TCONS_00164640	TCONS_00164640
TCONS_00164634	intergenic lncRNA	Chr8:20120154-20120954	800	1	TCONS_00164634
TCONS_00164623	intergenic lncRNA	Chr8:20072736-20077641	1297	1	TCONS_00164623		TCONS_00164623
TCONS_00164588	intergenic lncRNA	Chr8:19858245-19860352	550	1			TCONS_00164588
TCONS_00164579	intergenic lncRNA	Chr8:19821261-19822473	1102	1	TCONS_00164579		TCONS_00164579		TCONS_00164579		TCONS_00164579		TCONS_00164579
TCONS_00164532	intergenic lncRNA	Chr8:19658964-19661584	682	2	TCONS_00164532	TCONS_00164532	TCONS_00164532	TCONS_00164532				TCONS_00164532
TCONS_00164531	intergenic lncRNA	Chr8:19658964-19661584	357	3	TCONS_00164531	TCONS_00164531	TCONS_00164531	TCONS_00164531				TCONS_00164531
TCONS_00164530	intergenic lncRNA	Chr8:19658964-19661584	1527	3	TCONS_00164530	TCONS_00164530	TCONS_00164530	TCONS_00164530				TCONS_00164530
TCONS_00164529	intergenic lncRNA	Chr8:19658964-19661584	1652	3	TCONS_00164529	TCONS_00164529		TCONS_00164529				TCONS_00164529
TCONS_00164528	intergenic lncRNA	Chr8:19658964-19661584	1704	1	TCONS_00164528	TCONS_00164528		TCONS_00164528		TCONS_00164528		TCONS_00164528		TCONS_00164528
TCONS_00164512	intergenic lncRNA	Chr8:19608029-19613802	604	1		TCONS_00164512	TCONS_00164512	TCONS_00164512
TCONS_00164499	intergenic lncRNA	Chr8:19560930-19561652	722	1			TCONS_00164499
TCONS_00164452	intergenic lncRNA	Chr8:19353189-19355083	1572	1			TCONS_00164452
TCONS_00164438	antisense lncRNA	Chr8:19292188-19294909	740	1		TCONS_00164438
TCONS_00164436	intergenic lncRNA	Chr8:19284904-19289691	466	1	TCONS_00164436		TCONS_00164436
TCONS_00164424	intergenic lncRNA	Chr8:19238586-19239607	742	1		TCONS_00164424
TCONS_00164420	intergenic lncRNA	Chr8:19204532-19205466	934	1		TCONS_00164420		TCONS_00164420
TCONS_00164414	intergenic lncRNA	Chr8:19187406-19188474	1068	1	TCONS_00164414
TCONS_00164375	intergenic lncRNA	Chr8:18999712-19008028	653	1			TCONS_00164375
TCONS_00164300	intergenic lncRNA	Chr8:18674750-18675436	686	1			TCONS_00164300
TCONS_00164248	intergenic lncRNA	Chr8:18451350-18452161	604	1			TCONS_00164248
TCONS_00164209	intergenic lncRNA	Chr8:18300134-18300724	590	1			TCONS_00164209
TCONS_00164201	intergenic lncRNA	Chr8:18225263-18242814	2068	1		TCONS_00164201
TCONS_00164197	intergenic lncRNA	Chr8:18214031-18218386	701	1			TCONS_00164197	TCONS_00164197
TCONS_00164196	intergenic lncRNA	Chr8:18214031-18218386	1378	1			TCONS_00164196
TCONS_00164191	intergenic lncRNA	Chr8:18200939-18201922	817	1		TCONS_00164191
TCONS_00164141	intergenic lncRNA	Chr8:18014328-18017531	520	1			TCONS_00164141
TCONS_00164110	intergenic lncRNA	Chr8:17874411-17875303	884	1			TCONS_00164110
TCONS_00164104	intergenic lncRNA	Chr8:17860531-17863218	277	1	TCONS_00164104	TCONS_00164104	TCONS_00164104
TCONS_00164046	intergenic lncRNA	Chr8:17607867-17608943	1076	1				TCONS_00164046
TCONS_00163904	intergenic lncRNA	Chr8:16980469-16981324	855	1				TCONS_00163904				TCONS_00163904
TCONS_00163868	intergenic lncRNA	Chr8:16844656-16855979	1878	1		TCONS_00163868	TCONS_00163868
TCONS_00163817	intergenic lncRNA	Chr8:16613299-16614696	1397	1	TCONS_00163817
TCONS_00163814	intergenic lncRNA	Chr8:16608658-16609320	662	1			TCONS_00163814
TCONS_00163783	intergenic lncRNA	Chr8:16482197-16486279	1478	1		TCONS_00163783
TCONS_00163769	intergenic lncRNA	Chr8:16435628-16438952	2027	1		TCONS_00163769
TCONS_00163767	intergenic lncRNA	Chr8:16429804-16435008	611	1			TCONS_00163767	TCONS_00163767
TCONS_00163727	intergenic lncRNA	Chr8:16266075-16267448	939	1	TCONS_00163727		TCONS_00163727
TCONS_00163653	intergenic lncRNA	Chr8:15977564-15978027	463	1			TCONS_00163653
TCONS_00163647	intergenic lncRNA	Chr8:15948285-15948708	423	1			TCONS_00163647				TCONS_00163647
TCONS_00163579	intergenic lncRNA	Chr8:15657197-15658279	996	1		TCONS_00163579
TCONS_00163578	intergenic lncRNA	Chr8:15654159-15655908	1722	1	TCONS_00163578		TCONS_00163578
TCONS_00163567	intergenic lncRNA	Chr8:15590327-15591221	605	1		TCONS_00163567	TCONS_00163567	TCONS_00163567
TCONS_00163515	antisense lncRNA	Chr8:15351056-15363779	1109	1		TCONS_00163515
TCONS_00163496	antisense lncRNA	Chr8:15237920-15238831	600	1	TCONS_00163496			TCONS_00163496
TCONS_00163477	intergenic lncRNA	Chr8:15167821-15168575	754	1	TCONS_00163477	TCONS_00163477
TCONS_00163471	intergenic lncRNA	Chr8:15137458-15138322	864	1			TCONS_00163471
TCONS_00163461	intergenic lncRNA	Chr8:15037557-15039792	527	1			TCONS_00163461
TCONS_00163447	intergenic lncRNA	Chr8:14972774-14973716	736	1	TCONS_00163447
TCONS_00163366	intergenic lncRNA	Chr8:14686018-14686835	817	1		TCONS_00163366
TCONS_00163364	intergenic lncRNA	Chr8:14679659-14685617	4339	2	TCONS_00163364	TCONS_00163364		TCONS_00163364				TCONS_00163364
TCONS_00163304	intergenic lncRNA	Chr8:14355411-14356087	676	1	TCONS_00163304		TCONS_00163304
TCONS_00163057	intergenic lncRNA	Chr8:13076504-13077221	717	1			TCONS_00163057
TCONS_00162894	intergenic lncRNA	Chr8:12278568-12279288	720	1			TCONS_00162894
TCONS_00162861	intergenic lncRNA	Chr8:12070271-12070959	688	1			TCONS_00162861
TCONS_00162735	antisense lncRNA	Chr8:11501826-11505771	406	1			TCONS_00162735
TCONS_00162717	intergenic lncRNA	Chr8:11412060-11413610	999	1		TCONS_00162717
TCONS_00162669	intergenic lncRNA	Chr8:11198776-11199862	1086	1			TCONS_00162669
TCONS_00162608	intergenic lncRNA	Chr8:10860825-10866147	430	1	TCONS_00162608		TCONS_00162608
TCONS_00162561	intergenic lncRNA	Chr8:10650703-10652935	808	1			TCONS_00162561
TCONS_00162543	intergenic lncRNA	Chr8:10579080-10580232	1152	1			TCONS_00162543	TCONS_00162543
TCONS_00162528	antisense lncRNA	Chr8:10503492-10505374	414	1			TCONS_00162528	TCONS_00162528
TCONS_00162527	antisense lncRNA	Chr8:10503492-10505374	335	1	TCONS_00162527	TCONS_00162527	TCONS_00162527	TCONS_00162527
TCONS_00162523	intergenic lncRNA	Chr8:10481501-10481999	426	1			TCONS_00162523				TCONS_00162523
TCONS_00162453	intergenic lncRNA	Chr8:10280189-10281437	787	1		TCONS_00162453		TCONS_00162453
TCONS_00162363	intergenic lncRNA	Chr8:9925860-9929244	1610	1	TCONS_00162363
TCONS_00162356	intergenic lncRNA	Chr8:9894924-9895663	592	1			TCONS_00162356	TCONS_00162356
TCONS_00162345	intergenic lncRNA	Chr8:9854425-9855924	1378	1			TCONS_00162345
TCONS_00162327	intergenic lncRNA	Chr8:9776782-9779252	939	1			TCONS_00162327
TCONS_00162300	intergenic lncRNA	Chr8:9652760-9661038	1103	1			TCONS_00162300
TCONS_00162277	intergenic lncRNA	Chr8:9594161-9594931	770	1			TCONS_00162277
TCONS_00162261	intergenic lncRNA	Chr8:9532768-9533623	855	1		TCONS_00162261
TCONS_00162211	intergenic lncRNA	Chr8:9330599-9331274	675	1		TCONS_00162211
TCONS_00162198	intergenic lncRNA	Chr8:9285825-9286843	882	1		TCONS_00162198	TCONS_00162198				TCONS_00162198
TCONS_00162120	intergenic lncRNA	Chr8:8954969-8960779	920	1			TCONS_00162120	TCONS_00162120
TCONS_00162100	intergenic lncRNA	Chr8:8857722-8865614	739	1				TCONS_00162100
TCONS_00162076	antisense lncRNA	Chr8:8800127-8802643	849	1	TCONS_00162076	TCONS_00162076		TCONS_00162076
TCONS_00162045	intergenic lncRNA	Chr8:8674244-8675225	981	1			TCONS_00162045
TCONS_00162036	antisense lncRNA	Chr8:8653985-8655160	890	1		TCONS_00162036
TCONS_00162033	intergenic lncRNA	Chr8:8647353-8648103	750	1			TCONS_00162033
TCONS_00162006	intergenic lncRNA	Chr8:8507168-8518542	700	1	TCONS_00162006		TCONS_00162006	TCONS_00162006
TCONS_00161987	intergenic lncRNA	Chr8:8450226-8451192	966	1	TCONS_00161987
TCONS_00161924	intergenic lncRNA	Chr8:8240085-8240867	782	1			TCONS_00161924
TCONS_00161923	antisense lncRNA	Chr8:8229440-8238365	1660	1	TCONS_00161923	TCONS_00161923		TCONS_00161923		TCONS_00161923		TCONS_00161923		TCONS_00161923
TCONS_00161922	antisense lncRNA	Chr8:8229440-8238365	852	2	TCONS_00161922			TCONS_00161922
TCONS_00161899	intergenic lncRNA	Chr8:8170270-8171772	948	1		TCONS_00161899
TCONS_00161793	intergenic lncRNA	Chr8:7783204-7786770	1939	1				TCONS_00161793				TCONS_00161793
TCONS_00161751	intergenic lncRNA	Chr8:7626109-7626640	265	1			TCONS_00161751	TCONS_00161751
TCONS_00161709	intergenic lncRNA	Chr8:7414266-7449871	627	1		TCONS_00161709
TCONS_00161689	antisense lncRNA	Chr8:7330534-7331994	1222	1	TCONS_00161689
TCONS_00161487	intergenic lncRNA	Chr8:6339978-6347027	1324	1				TCONS_00161487
TCONS_00161433	antisense lncRNA	Chr8:6015221-6023412	759	1	TCONS_00161433	TCONS_00161433
TCONS_00161415	intergenic lncRNA	Chr8:5931725-5932168	443	1			TCONS_00161415				TCONS_00161415
TCONS_00161391	intergenic lncRNA	Chr8:5817931-5818461	530	1			TCONS_00161391	TCONS_00161391
TCONS_00161364	intergenic lncRNA	Chr8:5743625-5744135	510	1			TCONS_00161364
TCONS_00161334	antisense lncRNA	Chr8:5579609-5582054	1012	1		TCONS_00161334
TCONS_00161295	intergenic lncRNA	Chr8:5412134-5412768	634	1			TCONS_00161295
TCONS_00161254	intergenic lncRNA	Chr8:5196420-5197078	241	1			TCONS_00161254	TCONS_00161254
TCONS_00161125	intergenic lncRNA	Chr8:4741003-4741659	656	1			TCONS_00161125
TCONS_00161115	intergenic lncRNA	Chr8:4669022-4671000	1978	1	TCONS_00161115	TCONS_00161115	TCONS_00161115	TCONS_00161115				TCONS_00161115
TCONS_00161066	intergenic lncRNA	Chr8:4449646-4450226	580	1			TCONS_00161066	TCONS_00161066
TCONS_00160942	intergenic lncRNA	Chr8:3916361-3917265	904	1			TCONS_00160942
TCONS_00160902	antisense lncRNA	Chr8:3732440-3738144	2039	1	TCONS_00160902		TCONS_00160902		TCONS_00160902		TCONS_00160902		TCONS_00160902
TCONS_00160893	intergenic lncRNA	Chr8:3664691-3665874	1137	1		TCONS_00160893
TCONS_00160865	intergenic lncRNA	Chr8:3567521-3573549	686	1			TCONS_00160865
TCONS_00160837	intergenic lncRNA	Chr8:3467060-3467871	811	1	TCONS_00160837		TCONS_00160837				TCONS_00160837
TCONS_00160810	intergenic lncRNA	Chr8:3348006-3350753	793	1		TCONS_00160810
TCONS_00160771	intergenic lncRNA	Chr8:3218232-3222844	1230	1				TCONS_00160771
TCONS_00160582	intergenic lncRNA	Chr8:2441160-2442517	1357	1	TCONS_00160582
TCONS_00160508	intergenic lncRNA	Chr8:2200123-2200727	604	1	TCONS_00160508		TCONS_00160508
TCONS_00160412	intergenic lncRNA	Chr8:1846626-1847147	521	1	TCONS_00160412	TCONS_00160412	TCONS_00160412	TCONS_00160412		TCONS_00160412
TCONS_00160388	antisense lncRNA	Chr8:1773402-1777239	526	1			TCONS_00160388
TCONS_00160329	antisense lncRNA	Chr8:1487872-1502551	646	1				TCONS_00160329
TCONS_00160244	intergenic lncRNA	Chr8:1153474-1154297	823	1	TCONS_00160244
TCONS_00160204	intergenic lncRNA	Chr8:1019958-1020846	888	1			TCONS_00160204
TCONS_00160153	intergenic lncRNA	Chr8:804812-813425	3210	1	TCONS_00160153		TCONS_00160153		TCONS_00160153		TCONS_00160153		TCONS_00160153
TCONS_00160137	antisense lncRNA	Chr8:751273-753943	707	1	TCONS_00160137		TCONS_00160137
TCONS_00160088	intergenic lncRNA	Chr8:550094-550707	613	1		TCONS_00160088		TCONS_00160088
TCONS_00160076	intergenic lncRNA	Chr8:501998-502772	774	1	TCONS_00160076
TCONS_00160022	intergenic lncRNA	Chr8:263733-265611	1377	1			TCONS_00160022
TCONS_00159926	intergenic lncRNA	Chr8:28305805-28307046	1086	1			TCONS_00159926	TCONS_00159926
TCONS_00159921	intergenic lncRNA	Chr8:28278641-28282698	692	1	TCONS_00159921		TCONS_00159921
TCONS_00159917	intergenic lncRNA	Chr8:28260042-28261788	923	1	TCONS_00159917
TCONS_00159909	antisense lncRNA	Chr8:28219661-28222187	1296	1		TCONS_00159909	TCONS_00159909	TCONS_00159909		TCONS_00159909
TCONS_00159907	antisense lncRNA	Chr8:28208749-28219183	605	1		TCONS_00159907		TCONS_00159907
TCONS_00159898	intergenic lncRNA	Chr8:28172343-28173186	843	1	TCONS_00159898	TCONS_00159898		TCONS_00159898
TCONS_00159819	antisense lncRNA	Chr8:27834350-27838106	762	1		TCONS_00159819		TCONS_00159819		TCONS_00159819
TCONS_00159817	antisense lncRNA	Chr8:27810136-27824697	3479	1	TCONS_00159817	TCONS_00159817	TCONS_00159817	TCONS_00159817
TCONS_00159685	intergenic lncRNA	Chr8:27371212-27375571	1539	2		TCONS_00159685
TCONS_00159684	antisense lncRNA	Chr8:27371212-27375571	919	4		TCONS_00159684		TCONS_00159684
TCONS_00159683	antisense lncRNA	Chr8:27371212-27375571	1528	4		TCONS_00159683		TCONS_00159683		TCONS_00159683
TCONS_00159682	antisense lncRNA	Chr8:27371212-27375571	1574	4	TCONS_00159682	TCONS_00159682	TCONS_00159682	TCONS_00159682				TCONS_00159682
TCONS_00159681	antisense lncRNA	Chr8:27371212-27375571	1541	3		TCONS_00159681		TCONS_00159681
TCONS_00159680	antisense lncRNA	Chr8:27371212-27375571	934	4	TCONS_00159680			TCONS_00159680
TCONS_00159664	intergenic lncRNA	Chr8:27310801-27313633	407	1	TCONS_00159664		TCONS_00159664
TCONS_00159603	intergenic lncRNA	Chr8:27062515-27064377	1730	1		TCONS_00159603
TCONS_00159541	intergenic lncRNA	Chr8:26833085-26834175	1090	1		TCONS_00159541
TCONS_00159457	intergenic lncRNA	Chr8:26482102-26483379	1006	1			TCONS_00159457
TCONS_00159446	antisense lncRNA	Chr8:26436146-26438111	1093	1		TCONS_00159446				TCONS_00159446
TCONS_00159425	intergenic lncRNA	Chr8:26349106-26349564	307	1	TCONS_00159425	TCONS_00159425	TCONS_00159425	TCONS_00159425
TCONS_00159385	intergenic lncRNA	Chr8:26148940-26149757	817	1				TCONS_00159385
TCONS_00159374	intergenic lncRNA	Chr8:26119320-26120166	846	1	TCONS_00159374
TCONS_00159356	intergenic lncRNA	Chr8:26060341-26060990	555	1			TCONS_00159356
TCONS_00159300	antisense lncRNA	Chr8:25794352-25797606	1072	1			TCONS_00159300	TCONS_00159300
TCONS_00159278	intergenic lncRNA	Chr8:25705054-25706104	1050	1		TCONS_00159278
TCONS_00159240	intergenic lncRNA	Chr8:25506440-25507593	682	1			TCONS_00159240
TCONS_00159179	intergenic lncRNA	Chr8:25284535-25298727	305	1	TCONS_00159179	TCONS_00159179	TCONS_00159179	TCONS_00159179
TCONS_00159128	antisense lncRNA	Chr8:25064042-25069313	931	1				TCONS_00159128
TCONS_00159088	intergenic lncRNA	Chr8:24916975-24917368	393	1	TCONS_00159088	TCONS_00159088	TCONS_00159088
TCONS_00159055	intergenic lncRNA	Chr8:24788313-24790469	628	1			TCONS_00159055
TCONS_00158883	intergenic lncRNA	Chr8:24248520-24249186	666	1		TCONS_00158883
TCONS_00158832	intergenic lncRNA	Chr8:24045322-24046164	842	1	TCONS_00158832	TCONS_00158832		TCONS_00158832				TCONS_00158832
TCONS_00158742	intergenic lncRNA	Chr8:23799208-23800029	821	1	TCONS_00158742
TCONS_00158712	intergenic lncRNA	Chr8:23642819-23644364	1126	1		TCONS_00158712
TCONS_00158707	intergenic lncRNA	Chr8:23615009-23615733	724	1	TCONS_00158707	TCONS_00158707	TCONS_00158707	TCONS_00158707
TCONS_00158701	intergenic lncRNA	Chr8:23585901-23586483	582	1		TCONS_00158701
TCONS_00158697	intergenic lncRNA	Chr8:23570750-23571170	420	1	TCONS_00158697	TCONS_00158697	TCONS_00158697	TCONS_00158697
TCONS_00158691	intergenic lncRNA	Chr8:23550009-23550603	594	1			TCONS_00158691	TCONS_00158691
TCONS_00158650	antisense lncRNA	Chr8:23404579-23411321	1805	1				TCONS_00158650
TCONS_00158616	intergenic lncRNA	Chr8:23272066-23272751	685	1		TCONS_00158616		TCONS_00158616				TCONS_00158616
TCONS_00158614	intergenic lncRNA	Chr8:23266923-23267549	626	1		TCONS_00158614	TCONS_00158614
TCONS_00158585	antisense lncRNA	Chr8:23125645-23127293	1355	1	TCONS_00158585	TCONS_00158585	TCONS_00158585	TCONS_00158585
TCONS_00158582	intergenic lncRNA	Chr8:23108644-23112969	626	1		TCONS_00158582	TCONS_00158582
TCONS_00158539	intergenic lncRNA	Chr8:22964235-22964802	567	1			TCONS_00158539
TCONS_00158534	intergenic lncRNA	Chr8:22947038-22947552	514	1			TCONS_00158534
TCONS_00158470	intergenic lncRNA	Chr8:22726386-22726986	600	1	TCONS_00158470		TCONS_00158470				TCONS_00158470
TCONS_00158444	intergenic lncRNA	Chr8:22575299-22575848	549	1			TCONS_00158444
TCONS_00158440	intergenic lncRNA	Chr8:22559217-22560017	800	1	TCONS_00158440			TCONS_00158440
TCONS_00158382	intergenic lncRNA	Chr8:22341858-22343460	1212	1		TCONS_00158382
TCONS_00158329	intergenic lncRNA	Chr8:22151315-22152913	1598	1		TCONS_00158329
TCONS_00158328	antisense lncRNA	Chr8:22149929-22151139	1210	1	TCONS_00158328		TCONS_00158328
TCONS_00158253	intergenic lncRNA	Chr8:21745394-21746125	731	1	TCONS_00158253		TCONS_00158253
TCONS_00158197	intergenic lncRNA	Chr8:21521231-21522904	898	1			TCONS_00158197
TCONS_00158153	intergenic lncRNA	Chr8:21334453-21335631	461	1			TCONS_00158153
TCONS_00158147	intergenic lncRNA	Chr8:21310340-21312766	509	1	TCONS_00158147			TCONS_00158147
TCONS_00158142	intergenic lncRNA	Chr8:21290743-21291233	490	1		TCONS_00158142	TCONS_00158142
TCONS_00158138	intergenic lncRNA	Chr8:21277845-21278684	734	1			TCONS_00158138
TCONS_00158060	antisense lncRNA	Chr8:21023074-21029326	770	1		TCONS_00158060				TCONS_00158060
TCONS_00158059	antisense lncRNA	Chr8:21023074-21029326	1565	6	TCONS_00158059	TCONS_00158059		TCONS_00158059
TCONS_00158050	intergenic lncRNA	Chr8:21004884-21005895	1011	1			TCONS_00158050
TCONS_00158044	intergenic lncRNA	Chr8:20977266-20977757	491	1	TCONS_00158044		TCONS_00158044
TCONS_00158037	intergenic lncRNA	Chr8:20927414-20928928	1514	1		TCONS_00158037
TCONS_00158034	antisense lncRNA	Chr8:20892941-20906922	1923	1	TCONS_00158034	TCONS_00158034	TCONS_00158034	TCONS_00158034				TCONS_00158034
TCONS_00157956	intergenic lncRNA	Chr8:20615098-20623508	729	1			TCONS_00157956
TCONS_00157926	intergenic lncRNA	Chr8:20484657-20486028	969	1		TCONS_00157926
TCONS_00157886	intergenic lncRNA	Chr8:20288110-20288859	736	1			TCONS_00157886	TCONS_00157886
TCONS_00157880	intergenic lncRNA	Chr8:20254655-20260324	595	1		TCONS_00157880		TCONS_00157880
TCONS_00157858	intergenic lncRNA	Chr8:20202943-20203793	850	1	TCONS_00157858
TCONS_00157857	intergenic lncRNA	Chr8:20200702-20202186	1245	1				TCONS_00157857
TCONS_00157856	intergenic lncRNA	Chr8:20198501-20199904	1055	1		TCONS_00157856
TCONS_00157830	intergenic lncRNA	Chr8:20120154-20120954	637	1	TCONS_00157830	TCONS_00157830	TCONS_00157830
TCONS_00157767	intergenic lncRNA	Chr8:19895574-19896097	523	1	TCONS_00157767		TCONS_00157767	TCONS_00157767
TCONS_00157748	intergenic lncRNA	Chr8:19815591-19816455	376	1			TCONS_00157748
TCONS_00157718	intergenic lncRNA	Chr8:19670446-19671170	724	1			TCONS_00157718	TCONS_00157718
TCONS_00157715	intergenic lncRNA	Chr8:19658964-19661584	1762	1	TCONS_00157715	TCONS_00157715	TCONS_00157715	TCONS_00157715				TCONS_00157715
TCONS_00157694	intergenic lncRNA	Chr8:19608029-19613802	711	1		TCONS_00157694
TCONS_00157692	intergenic lncRNA	Chr8:19600562-19602090	672	1		TCONS_00157692	TCONS_00157692
TCONS_00157690	intergenic lncRNA	Chr8:19593095-19594112	1017	1		TCONS_00157690
TCONS_00157643	antisense lncRNA	Chr8:19432846-19444538	757	1	TCONS_00157643		TCONS_00157643
TCONS_00157626	intergenic lncRNA	Chr8:19403034-19409566	466	1	TCONS_00157626	TCONS_00157626	TCONS_00157626	TCONS_00157626
TCONS_00157609	intergenic lncRNA	Chr8:19335972-19336659	687	1				TCONS_00157609
TCONS_00157450	intergenic lncRNA	Chr8:18671119-18671846	727	1			TCONS_00157450
TCONS_00157446	intergenic lncRNA	Chr8:18655275-18656820	983	1		TCONS_00157446		TCONS_00157446
TCONS_00157406	antisense lncRNA	Chr8:18495884-18505247	1677	1				TCONS_00157406
TCONS_00157392	intergenic lncRNA	Chr8:18451350-18452161	811	1			TCONS_00157392				TCONS_00157392
TCONS_00157338	intergenic lncRNA	Chr8:18211896-18213034	1138	1		TCONS_00157338
TCONS_00157277	intergenic lncRNA	Chr8:17992671-17993452	781	1		TCONS_00157277
TCONS_00157233	intergenic lncRNA	Chr8:17821936-17841097	1208	1	TCONS_00157233			TCONS_00157233
TCONS_00157224	antisense lncRNA	Chr8:17772183-17780710	1224	1				TCONS_00157224
TCONS_00157218	intergenic lncRNA	Chr8:17745586-17758035	978	1				TCONS_00157218
TCONS_00157141	intergenic lncRNA	Chr8:17418980-17420371	656	1			TCONS_00157141
TCONS_00157104	intergenic lncRNA	Chr8:17222157-17223252	755	1		TCONS_00157104				TCONS_00157104
TCONS_00156981	intergenic lncRNA	Chr8:16705460-16706155	695	1	TCONS_00156981		TCONS_00156981
TCONS_00156951	intergenic lncRNA	Chr8:16608658-16609320	578	1			TCONS_00156951
TCONS_00156917	intergenic lncRNA	Chr8:16461522-16461799	277	1			TCONS_00156917	TCONS_00156917
TCONS_00156888	intergenic lncRNA	Chr8:16346031-16346833	802	1	TCONS_00156888	TCONS_00156888	TCONS_00156888	TCONS_00156888
TCONS_00156776	intergenic lncRNA	Chr8:15845552-15846813	733	1	TCONS_00156776		TCONS_00156776
TCONS_00156739	intergenic lncRNA	Chr8:15675753-15676448	695	1			TCONS_00156739	TCONS_00156739
TCONS_00156696	antisense lncRNA	Chr8:15489623-15494023	1463	1			TCONS_00156696
TCONS_00156687	intergenic lncRNA	Chr8:15455172-15456180	1008	1			TCONS_00156687
TCONS_00156663	intergenic lncRNA	Chr8:15340486-15341398	912	1			TCONS_00156663
TCONS_00156646	intergenic lncRNA	Chr8:15270951-15271889	938	1	TCONS_00156646
TCONS_00156628	intergenic lncRNA	Chr8:15152312-15154749	1511	1				TCONS_00156628
TCONS_00156593	intergenic lncRNA	Chr8:14972774-14973716	942	1	TCONS_00156593
TCONS_00156337	intergenic lncRNA	Chr8:13443345-13444446	1101	1			TCONS_00156337				TCONS_00156337
TCONS_00156251	intergenic lncRNA	Chr8:12885288-12886421	1042	1			TCONS_00156251
TCONS_00156250	antisense lncRNA	Chr8:12880804-12884988	4184	1		TCONS_00156250
TCONS_00156180	intergenic lncRNA	Chr8:12531787-12536014	368	1			TCONS_00156180
TCONS_00156176	intergenic lncRNA	Chr8:12523082-12524682	1397	1	TCONS_00156176		TCONS_00156176	TCONS_00156176	TCONS_00156176
TCONS_00156142	intergenic lncRNA	Chr8:12379841-12390494	727	1	TCONS_00156142	TCONS_00156142		TCONS_00156142
TCONS_00156122	intergenic lncRNA	Chr8:12329165-12330025	860	1			TCONS_00156122	TCONS_00156122
TCONS_00156097	intergenic lncRNA	Chr8:12255169-12259958	877	1		TCONS_00156097
TCONS_00156081	intergenic lncRNA	Chr8:12143746-12145880	660	1			TCONS_00156081
TCONS_00156047	intergenic lncRNA	Chr8:11966782-11968041	1121	1			TCONS_00156047
TCONS_00156037	antisense lncRNA	Chr8:11901429-11921778	880	1		TCONS_00156037		TCONS_00156037
TCONS_00155978	intergenic lncRNA	Chr8:11640061-11640589	528	1		TCONS_00155978						TCONS_00155978
TCONS_00155874	antisense lncRNA	Chr8:11236984-11242942	807	1	TCONS_00155874		TCONS_00155874				TCONS_00155874
TCONS_00155847	antisense lncRNA	Chr8:11034073-11051440	718	1	TCONS_00155847
TCONS_00155835	antisense lncRNA	Chr8:10969618-10995043	1081	1			TCONS_00155835
TCONS_00155761	antisense lncRNA	Chr8:10684770-10686741	713	1			TCONS_00155761
TCONS_00155751	intergenic lncRNA	Chr8:10649629-10650594	778	1		TCONS_00155751
TCONS_00155690	intergenic lncRNA	Chr8:10391191-10394869	681	1			TCONS_00155690
TCONS_00155651	intergenic lncRNA	Chr8:10194674-10196376	1258	1			TCONS_00155651
TCONS_00155598	antisense lncRNA	Chr8:9958613-9960475	433	1			TCONS_00155598
TCONS_00155586	intergenic lncRNA	Chr8:9894924-9895663	737	1			TCONS_00155586
TCONS_00155484	intergenic lncRNA	Chr8:9442789-9444241	1452	1	TCONS_00155484
TCONS_00155466	sense lncRNA	Chr8:9394540-9398673	3131	3		TCONS_00155466
TCONS_00155465	sense lncRNA	Chr8:9394540-9398673	3438	3	TCONS_00155465			TCONS_00155465
TCONS_00155464	sense lncRNA	Chr8:9394540-9398673	3177	3		TCONS_00155464
TCONS_00155463	sense lncRNA	Chr8:9394540-9398673	4006	2		TCONS_00155463		TCONS_00155463
TCONS_00155456	intergenic lncRNA	Chr8:9344303-9346778	1304	1			TCONS_00155456
TCONS_00155441	intergenic lncRNA	Chr8:9285825-9286843	979	1	TCONS_00155441	TCONS_00155441	TCONS_00155441				TCONS_00155441
TCONS_00155392	intergenic lncRNA	Chr8:9109526-9110384	858	1		TCONS_00155392	TCONS_00155392
TCONS_00155263	intergenic lncRNA	Chr8:8605735-8606444	709	1		TCONS_00155263
TCONS_00155203	intergenic lncRNA	Chr8:8317139-8321335	733	1		TCONS_00155203		TCONS_00155203		TCONS_00155203
TCONS_00155201	intergenic lncRNA	Chr8:8315388-8317074	1236	1		TCONS_00155201
TCONS_00155087	antisense lncRNA	Chr8:7806022-7809296	347	1			TCONS_00155087	TCONS_00155087
TCONS_00155081	antisense lncRNA	Chr8:7780973-7782668	558	1		TCONS_00155081	TCONS_00155081
TCONS_00155078	intergenic lncRNA	Chr8:7775911-7776799	888	1		TCONS_00155078
TCONS_00155075	intergenic lncRNA	Chr8:7762563-7763934	774	1			TCONS_00155075
TCONS_00154889	intergenic lncRNA	Chr8:6750725-6765900	995	1			TCONS_00154889
TCONS_00154884	antisense lncRNA	Chr8:6741885-6748029	462	1			TCONS_00154884
TCONS_00154873	intergenic lncRNA	Chr8:6722624-6723834	468	1			TCONS_00154873
TCONS_00154797	sense lncRNA	Chr8:6395379-6406468	1009	2	TCONS_00154797
TCONS_00154734	intergenic lncRNA	Chr8:6197419-6199348	757	1			TCONS_00154734
TCONS_00154733	intergenic lncRNA	Chr8:6186115-6197189	1136	1	TCONS_00154733		TCONS_00154733
TCONS_00154596	antisense lncRNA	Chr8:5699651-5702781	751	1	TCONS_00154596
TCONS_00154558	intergenic lncRNA	Chr8:5587905-5591154	733	1	TCONS_00154558		TCONS_00154558
TCONS_00154528	intergenic lncRNA	Chr8:5445703-5450201	847	1	TCONS_00154528	TCONS_00154528	TCONS_00154528	TCONS_00154528				TCONS_00154528
TCONS_00154470	intergenic lncRNA	Chr8:5246557-5251135	1094	1		TCONS_00154470
TCONS_00154447	intergenic lncRNA	Chr8:5158399-5166481	693	1	TCONS_00154447	TCONS_00154447	TCONS_00154447	TCONS_00154447
TCONS_00154427	intergenic lncRNA	Chr8:5070488-5072003	1515	1				TCONS_00154427
TCONS_00154411	antisense lncRNA	Chr8:5013796-5016876	486	1		TCONS_00154411
TCONS_00154307	intergenic lncRNA	Chr8:4614633-4616307	1674	1		TCONS_00154307	TCONS_00154307	TCONS_00154307		TCONS_00154307
TCONS_00154238	intergenic lncRNA	Chr8:4319902-4321183	1281	1			TCONS_00154238
TCONS_00154108	intergenic lncRNA	Chr8:3832466-3835109	1262	1	TCONS_00154108	TCONS_00154108	TCONS_00154108	TCONS_00154108				TCONS_00154108
TCONS_00154107	intergenic lncRNA	Chr8:3832466-3835109	801	2	TCONS_00154107	TCONS_00154107	TCONS_00154107	TCONS_00154107
TCONS_00154076	intergenic lncRNA	Chr8:3738651-3739551	499	1		TCONS_00154076	TCONS_00154076
TCONS_00154056	intergenic lncRNA	Chr8:3664691-3665874	722	1	TCONS_00154056	TCONS_00154056
TCONS_00154055	intergenic lncRNA	Chr8:3656309-3663386	1276	1			TCONS_00154055
TCONS_00154053	intergenic lncRNA	Chr8:3653197-3654637	479	1		TCONS_00154053	TCONS_00154053
TCONS_00153980	intergenic lncRNA	Chr8:3333931-3335373	1423	1			TCONS_00153980
TCONS_00153969	intergenic lncRNA	Chr8:3279058-3280305	691	1			TCONS_00153969
TCONS_00153945	antisense lncRNA	Chr8:3175633-3176530	634	1	TCONS_00153945	TCONS_00153945		TCONS_00153945
TCONS_00153908	intergenic lncRNA	Chr8:3004131-3004813	682	1	TCONS_00153908		TCONS_00153908
TCONS_00153905	intergenic lncRNA	Chr8:2995237-2996516	1190	1			TCONS_00153905
TCONS_00153870	intergenic lncRNA	Chr8:2848149-2848985	653	1			TCONS_00153870
TCONS_00153866	intergenic lncRNA	Chr8:2829920-2830907	971	1				TCONS_00153866
TCONS_00153829	intergenic lncRNA	Chr8:2664383-2665035	652	1			TCONS_00153829	TCONS_00153829
TCONS_00153806	intergenic lncRNA	Chr8:2558909-2561886	623	1			TCONS_00153806
TCONS_00153787	intergenic lncRNA	Chr8:2453754-2454369	561	1			TCONS_00153787
TCONS_00153786	intergenic lncRNA	Chr8:2443714-2444244	530	1			TCONS_00153786				TCONS_00153786
TCONS_00153755	intergenic lncRNA	Chr8:2301097-2303010	1080	1			TCONS_00153755
TCONS_00153618	intergenic lncRNA	Chr8:1771547-1771893	346	1			TCONS_00153618				TCONS_00153618
TCONS_00153577	intergenic lncRNA	Chr8:1618099-1618871	772	1	TCONS_00153577	TCONS_00153577
TCONS_00153504	intergenic lncRNA	Chr8:1343893-1344872	882	1			TCONS_00153504	TCONS_00153504			TCONS_00153504
TCONS_00153449	intergenic lncRNA	Chr8:1130659-1131310	651	1			TCONS_00153449
TCONS_00153367	intergenic lncRNA	Chr8:774526-775239	713	1			TCONS_00153367	TCONS_00153367
TCONS_00153365	antisense lncRNA	Chr8:765839-770917	1763	1	TCONS_00153365
TCONS_00153327	antisense lncRNA	Chr8:619601-622411	895	1		TCONS_00153327
TCONS_00153321	intergenic lncRNA	Chr8:591085-592235	1150	1	TCONS_00153321
TCONS_00153319	antisense lncRNA	Chr8:580196-586965	611	1		TCONS_00153319
TCONS_00153305	intergenic lncRNA	Chr8:510845-511637	792	1	TCONS_00153305
TCONS_00153248	antisense lncRNA	Chr8:301641-304632	714	1			TCONS_00153248
TCONS_00153223	intergenic lncRNA	Chr8:205364-206504	791	1		TCONS_00153223
TCONS_00153201	intergenic lncRNA	Chr8:136422-137996	625	1				TCONS_00153201
TCONS_00153177	intergenic lncRNA	Chr8:36018-63384	467	1	TCONS_00153177	TCONS_00153177	TCONS_00153177	TCONS_00153177
TCONS_00153160	intergenic lncRNA	Chr7:23805822-23806365	543	1	TCONS_00153160	TCONS_00153160	TCONS_00153160				TCONS_00153160
TCONS_00153154	intergenic lncRNA	Chr7:29694812-29697621	1114	1			TCONS_00153154
TCONS_00153129	intergenic lncRNA	Chr7:29586709-29587668	692	1			TCONS_00153129
TCONS_00153112	intergenic lncRNA	Chr7:29549684-29550917	1233	1		TCONS_00153112
TCONS_00153079	intergenic lncRNA	Chr7:29358280-29359593	1287	1			TCONS_00153079				TCONS_00153079
TCONS_00153006	intergenic lncRNA	Chr7:29096527-29115606	388	1	TCONS_00153006	TCONS_00153006		TCONS_00153006
TCONS_00152975	intergenic lncRNA	Chr7:28978022-28978732	546	1		TCONS_00152975	TCONS_00152975
TCONS_00152965	intergenic lncRNA	Chr7:28951600-28954706	1745	1		TCONS_00152965
TCONS_00152895	intergenic lncRNA	Chr7:28717445-28718629	664	1			TCONS_00152895
TCONS_00152846	intergenic lncRNA	Chr7:28528726-28529970	1244	1			TCONS_00152846
TCONS_00152839	intergenic lncRNA	Chr7:28492886-28493845	959	1		TCONS_00152839
TCONS_00152796	intergenic lncRNA	Chr7:28385371-28385946	575	1			TCONS_00152796	TCONS_00152796
TCONS_00152784	intergenic lncRNA	Chr7:28323140-28323790	636	1		TCONS_00152784	TCONS_00152784
TCONS_00152737	intergenic lncRNA	Chr7:28152225-28159767	948	1		TCONS_00152737
TCONS_00152726	intergenic lncRNA	Chr7:28110707-28111911	1204	1		TCONS_00152726
TCONS_00152709	antisense lncRNA	Chr7:28053717-28060932	1197	1		TCONS_00152709
TCONS_00152625	antisense lncRNA	Chr7:27740229-27744893	2658	1				TCONS_00152625				TCONS_00152625
TCONS_00152606	intergenic lncRNA	Chr7:27633466-27634512	1046	1	TCONS_00152606	TCONS_00152606		TCONS_00152606				TCONS_00152606
TCONS_00152603	intergenic lncRNA	Chr7:27614005-27614985	964	1		TCONS_00152603	TCONS_00152603
TCONS_00152589	intergenic lncRNA	Chr7:27518902-27520300	628	1			TCONS_00152589
TCONS_00152586	antisense lncRNA	Chr7:27501824-27508489	1447	1	TCONS_00152586	TCONS_00152586		TCONS_00152586				TCONS_00152586
TCONS_00152558	intergenic lncRNA	Chr7:27397484-27398728	1244	1			TCONS_00152558
TCONS_00152529	intergenic lncRNA	Chr7:27238481-27249154	1171	1			TCONS_00152529
TCONS_00152514	antisense lncRNA	Chr7:27178885-27189784	886	1		TCONS_00152514
TCONS_00152512	antisense lncRNA	Chr7:27148574-27168340	704	1	TCONS_00152512	TCONS_00152512		TCONS_00152512
TCONS_00152507	antisense lncRNA	Chr7:27148574-27168340	304	1	TCONS_00152507	TCONS_00152507	TCONS_00152507
TCONS_00152500	antisense lncRNA	Chr7:27131965-27140256	705	1	TCONS_00152500	TCONS_00152500		TCONS_00152500
TCONS_00152331	intergenic lncRNA	Chr7:26397278-26404729	1075	1		TCONS_00152331
TCONS_00152329	intergenic lncRNA	Chr7:26390858-26393245	571	1			TCONS_00152329	TCONS_00152329
TCONS_00152320	intergenic lncRNA	Chr7:26346238-26347168	930	1	TCONS_00152320
TCONS_00152267	intergenic lncRNA	Chr7:26128778-26129485	707	1			TCONS_00152267
TCONS_00152125	intergenic lncRNA	Chr7:25540055-25544209	2078	1	TCONS_00152125	TCONS_00152125	TCONS_00152125	TCONS_00152125
TCONS_00152095	intergenic lncRNA	Chr7:25366167-25367213	763	1			TCONS_00152095
TCONS_00152090	intergenic lncRNA	Chr7:25343769-25344354	585	1			TCONS_00152090
TCONS_00152054	intergenic lncRNA	Chr7:25162231-25164826	908	1		TCONS_00152054
TCONS_00152036	intergenic lncRNA	Chr7:25079607-25080450	843	1		TCONS_00152036
TCONS_00152028	intergenic lncRNA	Chr7:25055162-25055511	349	1	TCONS_00152028		TCONS_00152028		TCONS_00152028
TCONS_00151984	intergenic lncRNA	Chr7:24897338-24898797	337	1	TCONS_00151984	TCONS_00151984	TCONS_00151984
TCONS_00151966	intergenic lncRNA	Chr7:24779307-24780147	794	1		TCONS_00151966	TCONS_00151966
TCONS_00151942	intergenic lncRNA	Chr7:24670405-24671558	585	1		TCONS_00151942	TCONS_00151942
TCONS_00151941	intergenic lncRNA	Chr7:24670405-24671558	401	1	TCONS_00151941	TCONS_00151941	TCONS_00151941	TCONS_00151941
TCONS_00151926	intergenic lncRNA	Chr7:24590544-24591076	532	1		TCONS_00151926	TCONS_00151926	TCONS_00151926
TCONS_00151925	intergenic lncRNA	Chr7:24585304-24585838	534	1			TCONS_00151925	TCONS_00151925
TCONS_00151866	intergenic lncRNA	Chr7:24352578-24353295	717	1			TCONS_00151866	TCONS_00151866
TCONS_00151838	intergenic lncRNA	Chr7:24228279-24233352	909	1		TCONS_00151838	TCONS_00151838			TCONS_00151838
TCONS_00151794	intergenic lncRNA	Chr7:24075500-24084771	428	1	TCONS_00151794	TCONS_00151794	TCONS_00151794	TCONS_00151794				TCONS_00151794
TCONS_00151777	intergenic lncRNA	Chr7:23994270-23995222	952	1		TCONS_00151777
TCONS_00151775	intergenic lncRNA	Chr7:23983457-23984128	671	1			TCONS_00151775
TCONS_00151770	antisense lncRNA	Chr7:23965302-23978279	1476	1	TCONS_00151770		TCONS_00151770
TCONS_00151742	intergenic lncRNA	Chr7:23860442-23867089	645	1			TCONS_00151742
TCONS_00151715	intergenic lncRNA	Chr7:23769933-23770571	609	1	TCONS_00151715	TCONS_00151715	TCONS_00151715	TCONS_00151715
TCONS_00151712	intergenic lncRNA	Chr7:23760934-23761919	985	1		TCONS_00151712
TCONS_00151707	antisense lncRNA	Chr7:23737181-23740989	550	1			TCONS_00151707
TCONS_00151702	intergenic lncRNA	Chr7:23725142-23726360	1218	1		TCONS_00151702	TCONS_00151702
TCONS_00151650	intergenic lncRNA	Chr7:23544113-23544880	767	1		TCONS_00151650
TCONS_00151600	intergenic lncRNA	Chr7:23375990-23377859	1869	1			TCONS_00151600	TCONS_00151600
TCONS_00151573	antisense lncRNA	Chr7:23228321-23229707	544	1	TCONS_00151573		TCONS_00151573
TCONS_00151560	intergenic lncRNA	Chr7:23154351-23154992	641	1		TCONS_00151560				TCONS_00151560
TCONS_00151531	intergenic lncRNA	Chr7:23010585-23011898	1304	1		TCONS_00151531		TCONS_00151531		TCONS_00151531		TCONS_00151531		TCONS_00151531
TCONS_00151530	intergenic lncRNA	Chr7:23009012-23010472	1460	1	TCONS_00151530	TCONS_00151530		TCONS_00151530		TCONS_00151530		TCONS_00151530		TCONS_00151530
TCONS_00151448	intergenic lncRNA	Chr7:22578555-22595218	456	1	TCONS_00151448		TCONS_00151448
TCONS_00151399	intergenic lncRNA	Chr7:22355890-22358407	1098	1				TCONS_00151399				TCONS_00151399
TCONS_00151395	intergenic lncRNA	Chr7:22338454-22339806	1352	1				TCONS_00151395				TCONS_00151395
TCONS_00151340	intergenic lncRNA	Chr7:22153902-22155122	1040	1			TCONS_00151340
TCONS_00151218	intergenic lncRNA	Chr7:21611590-21612858	1268	1				TCONS_00151218
TCONS_00151217	intergenic lncRNA	Chr7:21609362-21610558	1196	1				TCONS_00151217
TCONS_00151214	intergenic lncRNA	Chr7:21603414-21604077	442	1	TCONS_00151214
TCONS_00151177	antisense lncRNA	Chr7:21438146-21440196	899	1		TCONS_00151177
TCONS_00151104	intergenic lncRNA	Chr7:21217200-21217867	593	1	TCONS_00151104
TCONS_00151081	intergenic lncRNA	Chr7:21098812-21099415	558	1		TCONS_00151081	TCONS_00151081
TCONS_00151079	intergenic lncRNA	Chr7:21063955-21064531	576	1			TCONS_00151079	TCONS_00151079
TCONS_00151041	intergenic lncRNA	Chr7:20914594-20915438	844	1			TCONS_00151041
TCONS_00151023	intergenic lncRNA	Chr7:20829855-20830374	451	1			TCONS_00151023
TCONS_00151017	antisense lncRNA	Chr7:20806082-20807546	678	1	TCONS_00151017
TCONS_00151008	intergenic lncRNA	Chr7:20772869-20776314	918	1		TCONS_00151008
TCONS_00151004	intergenic lncRNA	Chr7:20758071-20759062	775	1			TCONS_00151004
TCONS_00150984	intergenic lncRNA	Chr7:20681042-20681509	436	1		TCONS_00150984	TCONS_00150984	TCONS_00150984
TCONS_00150978	antisense lncRNA	Chr7:20649918-20652207	627	1		TCONS_00150978
TCONS_00150954	intergenic lncRNA	Chr7:20540864-20543523	2329	1			TCONS_00150954
TCONS_00150953	intergenic lncRNA	Chr7:20537371-20538598	1227	1		TCONS_00150953
TCONS_00150947	antisense lncRNA	Chr7:20515522-20519912	740	1			TCONS_00150947
TCONS_00150925	intergenic lncRNA	Chr7:20422674-20424235	1154	1		TCONS_00150925
TCONS_00150879	intergenic lncRNA	Chr7:20143064-20144254	1190	1		TCONS_00150879
TCONS_00150876	intergenic lncRNA	Chr7:20138320-20139039	367	1			TCONS_00150876	TCONS_00150876
TCONS_00150818	antisense lncRNA	Chr7:19898536-19901512	985	1		TCONS_00150818
TCONS_00150813	intergenic lncRNA	Chr7:19888501-19889313	793	1	TCONS_00150813
TCONS_00150811	intergenic lncRNA	Chr7:19884430-19885986	542	1	TCONS_00150811	TCONS_00150811
TCONS_00150807	intergenic lncRNA	Chr7:19818746-19819235	489	1			TCONS_00150807
TCONS_00150772	intergenic lncRNA	Chr7:19684816-19686276	825	1	TCONS_00150772
TCONS_00150765	intergenic lncRNA	Chr7:19651644-19652053	409	1	TCONS_00150765		TCONS_00150765	TCONS_00150765
TCONS_00150733	intergenic lncRNA	Chr7:19510805-19511686	881	1		TCONS_00150733
TCONS_00150657	intergenic lncRNA	Chr7:19181638-19183013	999	1	TCONS_00150657		TCONS_00150657		TCONS_00150657		TCONS_00150657		TCONS_00150657
TCONS_00150642	intergenic lncRNA	Chr7:19118393-19118878	485	1			TCONS_00150642
TCONS_00150611	intergenic lncRNA	Chr7:18971401-18972034	633	1			TCONS_00150611
TCONS_00150511	antisense lncRNA	Chr7:18453261-18472621	1555	4		TCONS_00150511
TCONS_00150510	antisense lncRNA	Chr7:18453261-18472621	1008	1	TCONS_00150510		TCONS_00150510	TCONS_00150510
TCONS_00150445	intergenic lncRNA	Chr7:17992619-17993486	844	1	TCONS_00150445		TCONS_00150445	TCONS_00150445
TCONS_00150419	intergenic lncRNA	Chr7:17756403-17757354	903	1		TCONS_00150419
TCONS_00150415	antisense lncRNA	Chr7:17720748-17742939	680	1		TCONS_00150415	TCONS_00150415
TCONS_00150412	intergenic lncRNA	Chr7:17717169-17720130	1162	1	TCONS_00150412
TCONS_00150407	intergenic lncRNA	Chr7:17695870-17696912	837	1	TCONS_00150407
TCONS_00150401	antisense lncRNA	Chr7:17662759-17675594	835	1	TCONS_00150401
TCONS_00150386	intergenic lncRNA	Chr7:17607970-17608565	595	1		TCONS_00150386
TCONS_00150379	intergenic lncRNA	Chr7:17574118-17574993	875	1			TCONS_00150379
TCONS_00150378	antisense lncRNA	Chr7:17569509-17573046	668	1			TCONS_00150378
TCONS_00150354	intergenic lncRNA	Chr7:17441727-17442856	1129	1			TCONS_00150354
TCONS_00150272	intergenic lncRNA	Chr7:17078204-17079041	837	1			TCONS_00150272
TCONS_00150189	intergenic lncRNA	Chr7:16746826-16748443	1617	1				TCONS_00150189
TCONS_00150146	intergenic lncRNA	Chr7:16496787-16501601	949	1			TCONS_00150146
TCONS_00150126	antisense lncRNA	Chr7:16396184-16401114	1087	1			TCONS_00150126
TCONS_00150098	antisense lncRNA	Chr7:16273005-16274698	920	1			TCONS_00150098
TCONS_00150047	intergenic lncRNA	Chr7:16072635-16093219	829	1				TCONS_00150047
TCONS_00150023	intergenic lncRNA	Chr7:15996144-15997347	935	1		TCONS_00150023
TCONS_00150008	antisense lncRNA	Chr7:15934270-15935572	1302	1		TCONS_00150008
TCONS_00149930	intergenic lncRNA	Chr7:15640347-15643448	1040	1	TCONS_00149930
TCONS_00149882	intergenic lncRNA	Chr7:15413924-15415182	975	1			TCONS_00149882	TCONS_00149882
TCONS_00149867	intergenic lncRNA	Chr7:15364671-15365945	604	1			TCONS_00149867
TCONS_00149838	antisense lncRNA	Chr7:15230103-15236714	1508	1			TCONS_00149838
TCONS_00149809	intergenic lncRNA	Chr7:15094117-15109402	819	1			TCONS_00149809
TCONS_00149734	intergenic lncRNA	Chr7:14737590-14738814	1224	1	TCONS_00149734	TCONS_00149734	TCONS_00149734	TCONS_00149734
TCONS_00149732	intergenic lncRNA	Chr7:14716612-14718844	2232	1	TCONS_00149732	TCONS_00149732	TCONS_00149732	TCONS_00149732
TCONS_00149731	intergenic lncRNA	Chr7:14714739-14716428	1604	2			TCONS_00149731	TCONS_00149731
TCONS_00149624	intergenic lncRNA	Chr7:14220356-14221203	563	1			TCONS_00149624	TCONS_00149624
TCONS_00149548	intergenic lncRNA	Chr7:13804873-13805594	721	1			TCONS_00149548				TCONS_00149548
TCONS_00149501	intergenic lncRNA	Chr7:13570144-13570907	763	1	TCONS_00149501
TCONS_00149443	antisense lncRNA	Chr7:13425572-13430686	1087	1		TCONS_00149443
TCONS_00149307	intergenic lncRNA	Chr7:12879388-12879906	360	1			TCONS_00149307
TCONS_00149240	intergenic lncRNA	Chr7:12648005-12648714	709	1				TCONS_00149240				TCONS_00149240
TCONS_00149163	intergenic lncRNA	Chr7:12232594-12233207	613	1			TCONS_00149163
TCONS_00149128	intergenic lncRNA	Chr7:11852049-11852781	732	1			TCONS_00149128
TCONS_00149092	intergenic lncRNA	Chr7:11715850-11717471	537	1	TCONS_00149092		TCONS_00149092	TCONS_00149092
TCONS_00148963	intergenic lncRNA	Chr7:11265596-11266185	589	1	TCONS_00148963
TCONS_00148859	antisense lncRNA	Chr7:10715372-10719535	1201	1		TCONS_00148859				TCONS_00148859
TCONS_00148792	antisense lncRNA	Chr7:10366123-10369934	1034	1			TCONS_00148792
TCONS_00148768	intergenic lncRNA	Chr7:10272491-10279166	1108	1	TCONS_00148768	TCONS_00148768	TCONS_00148768	TCONS_00148768
TCONS_00148760	intergenic lncRNA	Chr7:10233323-10233824	501	1		TCONS_00148760	TCONS_00148760	TCONS_00148760
TCONS_00148758	antisense lncRNA	Chr7:10221345-10226142	327	1		TCONS_00148758	TCONS_00148758	TCONS_00148758
TCONS_00148729	antisense lncRNA	Chr7:10109457-10114729	2672	2		TCONS_00148729		TCONS_00148729				TCONS_00148729
TCONS_00148504	intergenic lncRNA	Chr7:9105202-9114882	925	1	TCONS_00148504	TCONS_00148504		TCONS_00148504				TCONS_00148504
TCONS_00148387	antisense lncRNA	Chr7:8678036-8684578	509	1	TCONS_00148387	TCONS_00148387	TCONS_00148387	TCONS_00148387				TCONS_00148387
TCONS_00148385	antisense lncRNA	Chr7:8678036-8684578	3043	4	TCONS_00148385	TCONS_00148385	TCONS_00148385	TCONS_00148385				TCONS_00148385
TCONS_00148350	intergenic lncRNA	Chr7:8495316-8501906	813	1	TCONS_00148350
TCONS_00148349	intergenic lncRNA	Chr7:8493937-8495035	503	1	TCONS_00148349		TCONS_00148349
TCONS_00148249	intergenic lncRNA	Chr7:8045956-8046643	687	1	TCONS_00148249
TCONS_00148215	intergenic lncRNA	Chr7:7863483-7883387	799	1				TCONS_00148215
TCONS_00148210	intergenic lncRNA	Chr7:7845022-7845725	703	1				TCONS_00148210
TCONS_00148146	antisense lncRNA	Chr7:7576160-7579980	3820	1	TCONS_00148146		TCONS_00148146		TCONS_00148146		TCONS_00148146		TCONS_00148146
TCONS_00148092	intergenic lncRNA	Chr7:7341227-7343191	1287	1				TCONS_00148092
TCONS_00148079	antisense lncRNA	Chr7:7268078-7269392	931	1		TCONS_00148079
TCONS_00148053	intergenic lncRNA	Chr7:7216788-7217836	1048	1	TCONS_00148053
TCONS_00148015	intergenic lncRNA	Chr7:7128481-7129149	668	1				TCONS_00148015
TCONS_00148003	intergenic lncRNA	Chr7:7076279-7079355	677	1			TCONS_00148003
TCONS_00148001	intergenic lncRNA	Chr7:7073320-7075528	1337	1	TCONS_00148001		TCONS_00148001
TCONS_00147988	intergenic lncRNA	Chr7:7029095-7029879	784	1			TCONS_00147988
TCONS_00147983	intergenic lncRNA	Chr7:6992814-7001937	608	1		TCONS_00147983	TCONS_00147983
TCONS_00147921	intergenic lncRNA	Chr7:6721822-6727185	1397	1			TCONS_00147921
TCONS_00147920	intergenic lncRNA	Chr7:6720919-6721701	782	1			TCONS_00147920
TCONS_00147873	intergenic lncRNA	Chr7:6581954-6582963	983	1		TCONS_00147873
TCONS_00147778	intergenic lncRNA	Chr7:6219286-6220157	871	1	TCONS_00147778				TCONS_00147778
TCONS_00147744	intergenic lncRNA	Chr7:6087198-6088901	1390	1		TCONS_00147744
TCONS_00147683	intergenic lncRNA	Chr7:5844628-5848411	821	1	TCONS_00147683	TCONS_00147683
TCONS_00147682	intergenic lncRNA	Chr7:5844628-5848411	2291	1	TCONS_00147682		TCONS_00147682		TCONS_00147682		TCONS_00147682		TCONS_00147682
TCONS_00147632	intergenic lncRNA	Chr7:5636167-5636978	808	1		TCONS_00147632
TCONS_00147577	intergenic lncRNA	Chr7:5381435-5383490	1340	1				TCONS_00147577				TCONS_00147577
TCONS_00147546	intergenic lncRNA	Chr7:5269188-5272115	612	1		TCONS_00147546
TCONS_00147534	intergenic lncRNA	Chr7:5211292-5217456	478	1	TCONS_00147534	TCONS_00147534	TCONS_00147534	TCONS_00147534				TCONS_00147534
TCONS_00147531	antisense lncRNA	Chr7:5201754-5210270	1044	1	TCONS_00147531
TCONS_00147517	antisense lncRNA	Chr7:5162276-5163897	1343	1				TCONS_00147517				TCONS_00147517
TCONS_00147489	intergenic lncRNA	Chr7:5034536-5035700	1164	1				TCONS_00147489
TCONS_00147453	intergenic lncRNA	Chr7:4832137-4833133	996	1		TCONS_00147453
TCONS_00147395	intergenic lncRNA	Chr7:4563181-4563834	653	1	TCONS_00147395	TCONS_00147395
TCONS_00147392	intergenic lncRNA	Chr7:4538091-4538567	476	1			TCONS_00147392
TCONS_00147391	intergenic lncRNA	Chr7:4528070-4530480	1481	1		TCONS_00147391
TCONS_00147378	intergenic lncRNA	Chr7:4475495-4476165	670	1			TCONS_00147378
TCONS_00147357	intergenic lncRNA	Chr7:4374692-4375943	1137	1	TCONS_00147357
TCONS_00147324	intergenic lncRNA	Chr7:4195927-4196369	442	1			TCONS_00147324
TCONS_00147303	intergenic lncRNA	Chr7:4109350-4115566	856	1	TCONS_00147303	TCONS_00147303		TCONS_00147303		TCONS_00147303		TCONS_00147303		TCONS_00147303
TCONS_00147186	intergenic lncRNA	Chr7:3658918-3660353	776	1			TCONS_00147186
TCONS_00147152	intergenic lncRNA	Chr7:3503318-3503990	672	1			TCONS_00147152
TCONS_00147081	intergenic lncRNA	Chr7:3206025-3217775	994	1	TCONS_00147081
TCONS_00147033	intergenic lncRNA	Chr7:2928421-2928840	419	1			TCONS_00147033
TCONS_00147020	intergenic lncRNA	Chr7:2868260-2869657	1176	1			TCONS_00147020				TCONS_00147020
TCONS_00146988	intergenic lncRNA	Chr7:2744922-2750019	462	1		TCONS_00146988	TCONS_00146988
TCONS_00146986	intergenic lncRNA	Chr7:2743604-2744739	634	1			TCONS_00146986
TCONS_00146936	intergenic lncRNA	Chr7:2559515-2564196	2153	1			TCONS_00146936				TCONS_00146936
TCONS_00146897	intergenic lncRNA	Chr7:2389561-2396630	656	1			TCONS_00146897
TCONS_00146876	intergenic lncRNA	Chr7:2321216-2325645	532	1			TCONS_00146876
TCONS_00146825	antisense lncRNA	Chr7:2176170-2178954	1104	1		TCONS_00146825				TCONS_00146825
TCONS_00146766	intergenic lncRNA	Chr7:2016025-2016998	973	1	TCONS_00146766
TCONS_00146747	intergenic lncRNA	Chr7:1907239-1908516	1060	1			TCONS_00146747
TCONS_00146723	antisense lncRNA	Chr7:1777272-1786297	1018	1	TCONS_00146723	TCONS_00146723		TCONS_00146723				TCONS_00146723
TCONS_00146692	intergenic lncRNA	Chr7:1650597-1653463	857	1			TCONS_00146692
TCONS_00146658	antisense lncRNA	Chr7:1521757-1524963	458	1		TCONS_00146658	TCONS_00146658	TCONS_00146658
TCONS_00146651	intergenic lncRNA	Chr7:1495533-1496468	924	1		TCONS_00146651	TCONS_00146651
TCONS_00146643	intergenic lncRNA	Chr7:1441868-1456626	834	1	TCONS_00146643
TCONS_00146474	intergenic lncRNA	Chr7:791093-792123	691	1		TCONS_00146474					TCONS_00146474
TCONS_00146465	intergenic lncRNA	Chr7:742773-749071	2118	2	TCONS_00146465
TCONS_00146464	intergenic lncRNA	Chr7:742773-749071	1187	1	TCONS_00146464		TCONS_00146464		TCONS_00146464
TCONS_00146443	intergenic lncRNA	Chr7:663913-664400	487	1	TCONS_00146443	TCONS_00146443
TCONS_00146385	antisense lncRNA	Chr7:424721-440224	431	1	TCONS_00146385	TCONS_00146385	TCONS_00146385	TCONS_00146385
TCONS_00146337	intergenic lncRNA	Chr7:187399-190109	1693	1			TCONS_00146337
TCONS_00146299	sense lncRNA	Chr7:63721-68337	4303	3	TCONS_00146299	TCONS_00146299		TCONS_00146299		TCONS_00146299		TCONS_00146299		TCONS_00146299
TCONS_00146285	intergenic lncRNA	Chr7:14351-16369	1172	1		TCONS_00146285
TCONS_00146280	intergenic lncRNA	Chr7:29694812-29697621	2808	1			TCONS_00146280				TCONS_00146280
TCONS_00146264	intergenic lncRNA	Chr7:29615299-29615977	678	1		TCONS_00146264	TCONS_00146264
TCONS_00146260	intergenic lncRNA	Chr7:29586709-29587668	801	1			TCONS_00146260
TCONS_00146201	antisense lncRNA	Chr7:29342903-29357629	538	1	TCONS_00146201	TCONS_00146201		TCONS_00146201
TCONS_00146173	intergenic lncRNA	Chr7:29262567-29263011	444	1		TCONS_00146173	TCONS_00146173
TCONS_00146166	intergenic lncRNA	Chr7:29234262-29235249	987	1	TCONS_00146166
TCONS_00146068	intergenic lncRNA	Chr7:28914238-28916983	514	1	TCONS_00146068		TCONS_00146068
TCONS_00146047	intergenic lncRNA	Chr7:28776496-28777656	1023	1		TCONS_00146047
TCONS_00146040	intergenic lncRNA	Chr7:28750409-28750825	416	1		TCONS_00146040	TCONS_00146040	TCONS_00146040
TCONS_00145920	intergenic lncRNA	Chr7:28323140-28323790	555	1			TCONS_00145920
TCONS_00145777	intergenic lncRNA	Chr7:27773336-27773832	496	1			TCONS_00145777
TCONS_00145775	intergenic lncRNA	Chr7:27767179-27768433	919	1				TCONS_00145775
TCONS_00145492	antisense lncRNA	Chr7:26561531-26564143	927	1		TCONS_00145492
TCONS_00145429	intergenic lncRNA	Chr7:26336904-26337421	517	1	TCONS_00145429		TCONS_00145429
TCONS_00145412	intergenic lncRNA	Chr7:26276872-26279637	1230	1	TCONS_00145412
TCONS_00145411	intergenic lncRNA	Chr7:26275191-26276776	1477	1			TCONS_00145411
TCONS_00145389	intergenic lncRNA	Chr7:26192108-26200707	980	1				TCONS_00145389
TCONS_00145381	intergenic lncRNA	Chr7:26156576-26157315	730	1			TCONS_00145381
TCONS_00145360	intergenic lncRNA	Chr7:26068094-26069664	1071	1	TCONS_00145360
TCONS_00145295	intergenic lncRNA	Chr7:25830721-25831409	688	1			TCONS_00145295
TCONS_00145245	intergenic lncRNA	Chr7:25655213-25655889	676	1			TCONS_00145245
TCONS_00145120	antisense lncRNA	Chr7:25219508-25223726	783	1		TCONS_00145120
TCONS_00145081	intergenic lncRNA	Chr7:25071380-25072050	670	1		TCONS_00145081
TCONS_00145007	intergenic lncRNA	Chr7:24816491-24817694	628	1			TCONS_00145007
TCONS_00144997	intergenic lncRNA	Chr7:24779307-24780147	784	1		TCONS_00144997	TCONS_00144997
TCONS_00144978	intergenic lncRNA	Chr7:24711391-24712531	574	1		TCONS_00144978	TCONS_00144978
TCONS_00144961	intergenic lncRNA	Chr7:24648366-24649625	466	1	TCONS_00144961	TCONS_00144961	TCONS_00144961
TCONS_00144948	intergenic lncRNA	Chr7:24558807-24559506	699	1			TCONS_00144948
TCONS_00144895	intergenic lncRNA	Chr7:24338930-24339742	812	1			TCONS_00144895
TCONS_00144873	antisense lncRNA	Chr7:24220337-24228163	726	1	TCONS_00144873
TCONS_00144858	intergenic lncRNA	Chr7:24155697-24157413	1461	1			TCONS_00144858
TCONS_00144791	intergenic lncRNA	Chr7:23846677-23847297	620	1				TCONS_00144791
TCONS_00144785	antisense lncRNA	Chr7:23814134-23816753	392	1	TCONS_00144785		TCONS_00144785
TCONS_00144776	intergenic lncRNA	Chr7:23769933-23770571	565	1		TCONS_00144776
TCONS_00144709	intergenic lncRNA	Chr7:23511086-23511878	792	1			TCONS_00144709
TCONS_00144647	antisense lncRNA	Chr7:23273352-23276580	870	1				TCONS_00144647
TCONS_00144642	intergenic lncRNA	Chr7:23249336-23249871	535	1			TCONS_00144642
TCONS_00144633	sense lncRNA	Chr7:23216390-23221188	1998	5	TCONS_00144633	TCONS_00144633		TCONS_00144633				TCONS_00144633
TCONS_00144599	intergenic lncRNA	Chr7:23067896-23068622	726	1	TCONS_00144599		TCONS_00144599
TCONS_00144592	antisense lncRNA	Chr7:23012468-23017918	2598	1	TCONS_00144592	TCONS_00144592		TCONS_00144592		TCONS_00144592		TCONS_00144592		TCONS_00144592
TCONS_00144585	intergenic lncRNA	Chr7:22994335-22995286	951	1		TCONS_00144585						TCONS_00144585
TCONS_00144505	intergenic lncRNA	Chr7:22529016-22531079	1394	1			TCONS_00144505				TCONS_00144505
TCONS_00144503	intergenic lncRNA	Chr7:22519899-22523662	891	2	TCONS_00144503	TCONS_00144503
TCONS_00144444	intergenic lncRNA	Chr7:22274048-22274792	744	1				TCONS_00144444
TCONS_00144434	antisense lncRNA	Chr7:22210325-22215195	1268	1	TCONS_00144434
TCONS_00144380	intergenic lncRNA	Chr7:22013718-22014208	490	1		TCONS_00144380	TCONS_00144380
TCONS_00144342	antisense lncRNA	Chr7:21795533-21798902	2883	1	TCONS_00144342	TCONS_00144342	TCONS_00144342	TCONS_00144342	TCONS_00144342
TCONS_00144329	intergenic lncRNA	Chr7:21738309-21738823	514	1			TCONS_00144329
TCONS_00144292	intergenic lncRNA	Chr7:21611590-21612858	1083	1			TCONS_00144292	TCONS_00144292
TCONS_00144291	intergenic lncRNA	Chr7:21609362-21610558	884	1				TCONS_00144291				TCONS_00144291
TCONS_00144245	intergenic lncRNA	Chr7:21331286-21331754	468	1			TCONS_00144245
TCONS_00144242	antisense lncRNA	Chr7:21292917-21294138	330	1		TCONS_00144242	TCONS_00144242	TCONS_00144242
TCONS_00144238	intergenic lncRNA	Chr7:21278061-21278801	740	1			TCONS_00144238
TCONS_00144220	intergenic lncRNA	Chr7:21217200-21217867	667	1	TCONS_00144220	TCONS_00144220	TCONS_00144220
TCONS_00144210	antisense lncRNA	Chr7:21155349-21158796	663	1			TCONS_00144210
TCONS_00144194	intergenic lncRNA	Chr7:21098812-21099415	603	1		TCONS_00144194	TCONS_00144194	TCONS_00144194
TCONS_00144193	intergenic lncRNA	Chr7:21094642-21095287	645	1	TCONS_00144193	TCONS_00144193		TCONS_00144193		TCONS_00144193		TCONS_00144193		TCONS_00144193
TCONS_00144173	intergenic lncRNA	Chr7:21012423-21016029	614	1	TCONS_00144173	TCONS_00144173	TCONS_00144173	TCONS_00144173
TCONS_00144129	intergenic lncRNA	Chr7:20833355-20834190	486	1			TCONS_00144129	TCONS_00144129
TCONS_00144060	intergenic lncRNA	Chr7:20556637-20557169	273	1			TCONS_00144060	TCONS_00144060
TCONS_00144058	intergenic lncRNA	Chr7:20554825-20555517	692	1				TCONS_00144058
TCONS_00144025	antisense lncRNA	Chr7:20419503-20421732	321	1			TCONS_00144025
TCONS_00143977	intergenic lncRNA	Chr7:20200210-20204465	509	1	TCONS_00143977		TCONS_00143977	TCONS_00143977
TCONS_00143952	intergenic lncRNA	Chr7:20101787-20103468	1681	1	TCONS_00143952	TCONS_00143952	TCONS_00143952	TCONS_00143952		TCONS_00143952		TCONS_00143952		TCONS_00143952
TCONS_00143881	intergenic lncRNA	Chr7:19888501-19889313	509	1			TCONS_00143881	TCONS_00143881
TCONS_00143857	intergenic lncRNA	Chr7:19787237-19787980	743	1		TCONS_00143857	TCONS_00143857
TCONS_00143841	antisense lncRNA	Chr7:19744052-19746230	892	1		TCONS_00143841	TCONS_00143841			TCONS_00143841
TCONS_00143838	intergenic lncRNA	Chr7:19730419-19731424	631	1			TCONS_00143838
TCONS_00143815	intergenic lncRNA	Chr7:19623246-19624114	868	1			TCONS_00143815
TCONS_00143798	intergenic lncRNA	Chr7:19537183-19538334	890	1	TCONS_00143798		TCONS_00143798
TCONS_00143750	intergenic lncRNA	Chr7:19337930-19341226	984	1	TCONS_00143750
TCONS_00143719	intergenic lncRNA	Chr7:19181638-19183013	1375	1			TCONS_00143719
TCONS_00143717	intergenic lncRNA	Chr7:19158732-19160994	2262	1			TCONS_00143717
TCONS_00143520	intergenic lncRNA	Chr7:18248464-18249359	874	1			TCONS_00143520
TCONS_00143498	intergenic lncRNA	Chr7:18086383-18087301	873	2			TCONS_00143498				TCONS_00143498
TCONS_00143497	intergenic lncRNA	Chr7:18083667-18084118	451	1		TCONS_00143497	TCONS_00143497
TCONS_00143495	intergenic lncRNA	Chr7:18052835-18053642	807	1			TCONS_00143495
TCONS_00143494	antisense lncRNA	Chr7:18047056-18051375	400	1	TCONS_00143494						TCONS_00143494
TCONS_00143492	intergenic lncRNA	Chr7:18030118-18030419	301	1			TCONS_00143492
TCONS_00143491	intergenic lncRNA	Chr7:18024274-18024864	590	1	TCONS_00143491	TCONS_00143491	TCONS_00143491	TCONS_00143491
TCONS_00143454	intergenic lncRNA	Chr7:17783314-17784936	977	1		TCONS_00143454
TCONS_00143421	intergenic lncRNA	Chr7:17693075-17694020	945	1	TCONS_00143421	TCONS_00143421	TCONS_00143421
TCONS_00143393	intergenic lncRNA	Chr7:17563905-17564549	606	1			TCONS_00143393
TCONS_00143363	intergenic lncRNA	Chr7:17441727-17442856	712	1			TCONS_00143363	TCONS_00143363
TCONS_00143352	intergenic lncRNA	Chr7:17383689-17384041	352	1			TCONS_00143352				TCONS_00143352
TCONS_00143346	intergenic lncRNA	Chr7:17355707-17356912	1205	1			TCONS_00143346
TCONS_00143337	intergenic lncRNA	Chr7:17312131-17312780	649	1	TCONS_00143337		TCONS_00143337
TCONS_00143314	intergenic lncRNA	Chr7:17210216-17211370	808	1		TCONS_00143314	TCONS_00143314
TCONS_00143301	intergenic lncRNA	Chr7:17165703-17166660	957	1	TCONS_00143301			TCONS_00143301
TCONS_00143269	antisense lncRNA	Chr7:17030432-17032727	478	1			TCONS_00143269
TCONS_00143235	intergenic lncRNA	Chr7:16912619-16915848	822	1			TCONS_00143235
TCONS_00143232	antisense lncRNA	Chr7:16907448-16910380	921	1				TCONS_00143232
TCONS_00143140	intergenic lncRNA	Chr7:16536484-16544981	452	1			TCONS_00143140
TCONS_00143111	intergenic lncRNA	Chr7:16426376-16432027	3921	5	TCONS_00143111			TCONS_00143111				TCONS_00143111
TCONS_00143109	intergenic lncRNA	Chr7:16426376-16432027	4671	5		TCONS_00143109
TCONS_00143108	intergenic lncRNA	Chr7:16426376-16432027	4025	7	TCONS_00143108	TCONS_00143108
TCONS_00143104	intergenic lncRNA	Chr7:16426376-16432027	4964	3	TCONS_00143104	TCONS_00143104		TCONS_00143104				TCONS_00143104
TCONS_00143083	intergenic lncRNA	Chr7:16350468-16351398	930	1			TCONS_00143083
TCONS_00143076	antisense lncRNA	Chr7:16320553-16332354	1493	1	TCONS_00143076
TCONS_00143045	intergenic lncRNA	Chr7:16218484-16222516	1027	1	TCONS_00143045
TCONS_00142987	intergenic lncRNA	Chr7:15965710-15968894	876	1			TCONS_00142987
TCONS_00142938	intergenic lncRNA	Chr7:15761315-15762037	722	1			TCONS_00142938
TCONS_00142875	intergenic lncRNA	Chr7:15535374-15536881	1287	1			TCONS_00142875
TCONS_00142863	antisense lncRNA	Chr7:15451949-15460560	4269	4	TCONS_00142863	TCONS_00142863		TCONS_00142863		TCONS_00142863		TCONS_00142863		TCONS_00142863
TCONS_00142862	antisense lncRNA	Chr7:15451949-15460560	2012	3	TCONS_00142862	TCONS_00142862		TCONS_00142862		TCONS_00142862		TCONS_00142862		TCONS_00142862
TCONS_00142832	intergenic lncRNA	Chr7:15355643-15356266	623	1			TCONS_00142832
TCONS_00142810	intergenic lncRNA	Chr7:15255686-15271648	921	1			TCONS_00142810
TCONS_00142763	intergenic lncRNA	Chr7:15038508-15039277	769	1			TCONS_00142763
TCONS_00142660	intergenic lncRNA	Chr7:14639524-14640941	1344	1	TCONS_00142660	TCONS_00142660
TCONS_00142630	intergenic lncRNA	Chr7:14545148-14545898	750	1		TCONS_00142630
TCONS_00142604	intergenic lncRNA	Chr7:14377770-14378328	558	1			TCONS_00142604
TCONS_00142595	intergenic lncRNA	Chr7:14334489-14339159	3333	1			TCONS_00142595
TCONS_00142578	intergenic lncRNA	Chr7:14258443-14261972	592	1			TCONS_00142578
TCONS_00142472	intergenic lncRNA	Chr7:13701517-13704778	751	1			TCONS_00142472
TCONS_00142445	intergenic lncRNA	Chr7:13582576-13583434	858	1	TCONS_00142445
TCONS_00142429	intergenic lncRNA	Chr7:13505100-13505798	461	1	TCONS_00142429		TCONS_00142429
TCONS_00142425	intergenic lncRNA	Chr7:13482660-13485185	677	1			TCONS_00142425
TCONS_00142373	intergenic lncRNA	Chr7:13345882-13346779	566	1		TCONS_00142373	TCONS_00142373
TCONS_00142356	antisense lncRNA	Chr7:13256622-13259009	594	1		TCONS_00142356
TCONS_00142313	antisense lncRNA	Chr7:13037519-13039148	564	1			TCONS_00142313
TCONS_00142292	intergenic lncRNA	Chr7:12897362-12899560	845	1			TCONS_00142292
TCONS_00142287	intergenic lncRNA	Chr7:12879388-12879906	518	1			TCONS_00142287
TCONS_00142193	intergenic lncRNA	Chr7:12535057-12536724	1483	1	TCONS_00142193
TCONS_00142004	intergenic lncRNA	Chr7:11350834-11355374	664	1			TCONS_00142004
TCONS_00141997	intergenic lncRNA	Chr7:11335473-11335978	505	1			TCONS_00141997
TCONS_00141983	intergenic lncRNA	Chr7:11265596-11266185	367	1		TCONS_00141983	TCONS_00141983
TCONS_00141948	intergenic lncRNA	Chr7:11117704-11118428	724	1	TCONS_00141948
TCONS_00141785	intergenic lncRNA	Chr7:10346305-10346786	329	1			TCONS_00141785	TCONS_00141785
TCONS_00141756	antisense lncRNA	Chr7:10236396-10241541	264	1			TCONS_00141756	TCONS_00141756
TCONS_00141715	intergenic lncRNA	Chr7:9981596-9982288	692	1	TCONS_00141715		TCONS_00141715
TCONS_00141512	intergenic lncRNA	Chr7:9027045-9031234	515	1		TCONS_00141512
TCONS_00141487	antisense lncRNA	Chr7:8905555-8919747	1327	1		TCONS_00141487		TCONS_00141487		TCONS_00141487		TCONS_00141487		TCONS_00141487
TCONS_00141481	intergenic lncRNA	Chr7:8884756-8886557	1680	1	TCONS_00141481			TCONS_00141481
TCONS_00141479	intergenic lncRNA	Chr7:8879128-8879694	566	1		TCONS_00141479
TCONS_00141403	intergenic lncRNA	Chr7:8519149-8521491	1086	1		TCONS_00141403				TCONS_00141403
TCONS_00141391	intergenic lncRNA	Chr7:8475851-8476701	850	1				TCONS_00141391
TCONS_00141381	antisense lncRNA	Chr7:8423142-8429197	579	1			TCONS_00141381
TCONS_00141207	intergenic lncRNA	Chr7:7686280-7690749	894	1			TCONS_00141207
TCONS_00141139	intergenic lncRNA	Chr7:7384026-7385849	1053	1			TCONS_00141139
TCONS_00141102	antisense lncRNA	Chr7:7236954-7241820	1015	1				TCONS_00141102				TCONS_00141102
TCONS_00141093	intergenic lncRNA	Chr7:7203451-7204188	737	1	TCONS_00141093						TCONS_00141093
TCONS_00141089	intergenic lncRNA	Chr7:7179814-7181142	769	1				TCONS_00141089
TCONS_00140935	intergenic lncRNA	Chr7:6646517-6647033	516	1	TCONS_00140935	TCONS_00140935	TCONS_00140935	TCONS_00140935				TCONS_00140935
TCONS_00140918	intergenic lncRNA	Chr7:6581954-6582963	933	1		TCONS_00140918	TCONS_00140918
TCONS_00140911	intergenic lncRNA	Chr7:6548731-6549820	574	1			TCONS_00140911				TCONS_00140911
TCONS_00140857	intergenic lncRNA	Chr7:6289010-6291371	449	1			TCONS_00140857
TCONS_00140760	intergenic lncRNA	Chr7:5844628-5848411	3611	1	TCONS_00140760		TCONS_00140760		TCONS_00140760		TCONS_00140760		TCONS_00140760
TCONS_00140758	intergenic lncRNA	Chr7:5840585-5842993	2150	1	TCONS_00140758				TCONS_00140758
TCONS_00140749	intergenic lncRNA	Chr7:5814293-5814725	432	1		TCONS_00140749		TCONS_00140749				TCONS_00140749
TCONS_00140697	intergenic lncRNA	Chr7:5636167-5636978	469	1	TCONS_00140697		TCONS_00140697
TCONS_00140603	intergenic lncRNA	Chr7:5254475-5255963	511	1			TCONS_00140603	TCONS_00140603
TCONS_00140557	intergenic lncRNA	Chr7:5039864-5040382	518	1			TCONS_00140557
TCONS_00140514	intergenic lncRNA	Chr7:4867771-4890136	2788	1		TCONS_00140514
TCONS_00140492	intergenic lncRNA	Chr7:4766128-4766753	625	1		TCONS_00140492
TCONS_00140449	intergenic lncRNA	Chr7:4604642-4605488	846	1				TCONS_00140449				TCONS_00140449
TCONS_00140443	intergenic lncRNA	Chr7:4569961-4570893	932	1			TCONS_00140443
TCONS_00140431	intergenic lncRNA	Chr7:4524448-4525300	852	1				TCONS_00140431
TCONS_00140427	intergenic lncRNA	Chr7:4502219-4503047	828	1		TCONS_00140427
TCONS_00140387	intergenic lncRNA	Chr7:4345178-4345908	730	1			TCONS_00140387
TCONS_00140347	antisense lncRNA	Chr7:4181690-4188201	731	1				TCONS_00140347
TCONS_00140320	intergenic lncRNA	Chr7:4045163-4045682	519	1		TCONS_00140320	TCONS_00140320	TCONS_00140320
TCONS_00140315	intergenic lncRNA	Chr7:4033457-4035350	584	1	TCONS_00140315		TCONS_00140315
TCONS_00140203	intergenic lncRNA	Chr7:3634547-3637279	681	1		TCONS_00140203
TCONS_00140052	intergenic lncRNA	Chr7:2868260-2869657	870	1		TCONS_00140052					TCONS_00140052
TCONS_00140008	intergenic lncRNA	Chr7:2675528-2676870	1075	1	TCONS_00140008		TCONS_00140008
TCONS_00139987	intergenic lncRNA	Chr7:2593055-2593615	560	1	TCONS_00139987		TCONS_00139987	TCONS_00139987
TCONS_00139968	intergenic lncRNA	Chr7:2526363-2527756	1393	1		TCONS_00139968
TCONS_00139958	intergenic lncRNA	Chr7:2486476-2487888	1412	1		TCONS_00139958
TCONS_00139915	intergenic lncRNA	Chr7:2333886-2334528	642	1	TCONS_00139915		TCONS_00139915
TCONS_00139829	antisense lncRNA	Chr7:2046203-2049419	699	1			TCONS_00139829
TCONS_00139790	antisense lncRNA	Chr7:1888900-1894575	635	1		TCONS_00139790
TCONS_00139784	intergenic lncRNA	Chr7:1866884-1867887	1003	1		TCONS_00139784
TCONS_00139720	antisense lncRNA	Chr7:1621481-1628739	1316	1		TCONS_00139720
TCONS_00139719	antisense lncRNA	Chr7:1612698-1620591	2462	1	TCONS_00139719	TCONS_00139719		TCONS_00139719		TCONS_00139719		TCONS_00139719		TCONS_00139719
TCONS_00139664	intergenic lncRNA	Chr7:1407729-1408496	461	1	TCONS_00139664		TCONS_00139664	TCONS_00139664
TCONS_00139639	intergenic lncRNA	Chr7:1266322-1267084	762	1			TCONS_00139639
TCONS_00139633	antisense lncRNA	Chr7:1244250-1246903	637	1		TCONS_00139633
TCONS_00139519	intergenic lncRNA	Chr7:878654-880092	427	1	TCONS_00139519		TCONS_00139519
TCONS_00139489	intergenic lncRNA	Chr7:740171-741787	586	1			TCONS_00139489
TCONS_00139464	intergenic lncRNA	Chr7:652206-652986	780	1		TCONS_00139464		TCONS_00139464
TCONS_00139459	intergenic lncRNA	Chr7:639155-640444	1289	1		TCONS_00139459
TCONS_00139416	antisense lncRNA	Chr7:440294-445114	820	1		TCONS_00139416		TCONS_00139416		TCONS_00139416
TCONS_00139404	intergenic lncRNA	Chr7:408425-410507	1707	1		TCONS_00139404		TCONS_00139404		TCONS_00139404		TCONS_00139404		TCONS_00139404
TCONS_00139346	intergenic lncRNA	Chr7:119161-120480	1196	1				TCONS_00139346
TCONS_00139342	antisense lncRNA	Chr7:100951-101980	706	1	TCONS_00139342				TCONS_00139342
TCONS_00139310	intergenic lncRNA	Chr6:21204508-21206103	1595	1	TCONS_00139310			TCONS_00139310
TCONS_00139309	intergenic lncRNA	Chr6:21202869-21203697	828	1			TCONS_00139309	TCONS_00139309
TCONS_00139267	intergenic lncRNA	Chr6:31156702-31158599	1897	1			TCONS_00139267	TCONS_00139267
TCONS_00139224	antisense lncRNA	Chr6:30957570-30965496	749	1	TCONS_00139224
TCONS_00139216	intergenic lncRNA	Chr6:30941657-30942290	633	1	TCONS_00139216		TCONS_00139216
TCONS_00139162	intergenic lncRNA	Chr6:30788016-30791604	687	1			TCONS_00139162
TCONS_00139111	intergenic lncRNA	Chr6:30487383-30488237	468	1	TCONS_00139111			TCONS_00139111
TCONS_00139028	intergenic lncRNA	Chr6:30146277-30150888	942	1			TCONS_00139028
TCONS_00139027	intergenic lncRNA	Chr6:30146277-30150888	560	1	TCONS_00139027		TCONS_00139027
TCONS_00139025	intergenic lncRNA	Chr6:30120568-30121225	657	1				TCONS_00139025
TCONS_00139018	intergenic lncRNA	Chr6:30100868-30102312	1060	1	TCONS_00139018		TCONS_00139018
TCONS_00138937	intergenic lncRNA	Chr6:29824103-29836387	1254	1	TCONS_00138937
TCONS_00138867	intergenic lncRNA	Chr6:29582996-29588103	945	1			TCONS_00138867
TCONS_00138862	intergenic lncRNA	Chr6:29574120-29575025	502	1			TCONS_00138862
TCONS_00138836	intergenic lncRNA	Chr6:29496698-29497411	713	1			TCONS_00138836
TCONS_00138815	intergenic lncRNA	Chr6:29396997-29397564	567	1				TCONS_00138815
TCONS_00138801	intergenic lncRNA	Chr6:29339337-29341828	2491	1		TCONS_00138801
TCONS_00138800	intergenic lncRNA	Chr6:29330631-29331647	1016	1	TCONS_00138800	TCONS_00138800
TCONS_00138768	intergenic lncRNA	Chr6:29135548-29136304	756	1		TCONS_00138768	TCONS_00138768			TCONS_00138768
TCONS_00138733	antisense lncRNA	Chr6:28940043-28943704	567	1	TCONS_00138733	TCONS_00138733		TCONS_00138733
TCONS_00138561	intergenic lncRNA	Chr6:28338031-28339544	706	1			TCONS_00138561
TCONS_00138441	intergenic lncRNA	Chr6:27900555-27902269	1237	1				TCONS_00138441
TCONS_00138430	intergenic lncRNA	Chr6:27863677-27864208	531	1			TCONS_00138430
TCONS_00138374	intergenic lncRNA	Chr6:27607931-27611128	469	1	TCONS_00138374
TCONS_00138366	intergenic lncRNA	Chr6:27566102-27567195	1085	1		TCONS_00138366
TCONS_00138356	intergenic lncRNA	Chr6:27525359-27525672	313	1	TCONS_00138356	TCONS_00138356	TCONS_00138356	TCONS_00138356
TCONS_00138334	antisense lncRNA	Chr6:27433317-27441148	2378	1		TCONS_00138334		TCONS_00138334
TCONS_00138316	intergenic lncRNA	Chr6:27383162-27383973	811	1			TCONS_00138316
TCONS_00138314	intergenic lncRNA	Chr6:27375200-27379678	702	1	TCONS_00138314		TCONS_00138314	TCONS_00138314
TCONS_00138220	antisense lncRNA	Chr6:26983282-26983924	642	1			TCONS_00138220
TCONS_00138166	intergenic lncRNA	Chr6:26757745-26761126	950	1		TCONS_00138166
TCONS_00137978	intergenic lncRNA	Chr6:25999506-26000779	858	1		TCONS_00137978
TCONS_00137963	intergenic lncRNA	Chr6:25953392-25958437	2108	2	TCONS_00137963
TCONS_00137937	intergenic lncRNA	Chr6:25839335-25840982	1502	1	TCONS_00137937
TCONS_00137883	intergenic lncRNA	Chr6:25669986-25673855	627	1		TCONS_00137883	TCONS_00137883	TCONS_00137883
TCONS_00137873	intergenic lncRNA	Chr6:25640622-25648834	637	1	TCONS_00137873	TCONS_00137873	TCONS_00137873	TCONS_00137873				TCONS_00137873
TCONS_00137813	intergenic lncRNA	Chr6:25440293-25443576	3200	1	TCONS_00137813
TCONS_00137809	intergenic lncRNA	Chr6:25434167-25435195	961	1	TCONS_00137809		TCONS_00137809		TCONS_00137809
TCONS_00137807	intergenic lncRNA	Chr6:25427290-25429385	2095	1	TCONS_00137807
TCONS_00137758	intergenic lncRNA	Chr6:25216058-25217216	1158	1		TCONS_00137758					TCONS_00137758
TCONS_00137610	intergenic lncRNA	Chr6:24683979-24684697	718	1	TCONS_00137610
TCONS_00137595	intergenic lncRNA	Chr6:24634245-24639805	706	1	TCONS_00137595		TCONS_00137595	TCONS_00137595
TCONS_00137550	intergenic lncRNA	Chr6:24446020-24446724	655	1			TCONS_00137550
TCONS_00137527	antisense lncRNA	Chr6:24343015-24347971	898	1			TCONS_00137527
TCONS_00137518	intergenic lncRNA	Chr6:24327950-24328602	652	1		TCONS_00137518
TCONS_00137476	intergenic lncRNA	Chr6:24137781-24138790	739	1			TCONS_00137476
TCONS_00137440	antisense lncRNA	Chr6:24001338-24004538	1396	1				TCONS_00137440
TCONS_00137431	intergenic lncRNA	Chr6:23947241-23947883	642	1			TCONS_00137431
TCONS_00137375	intergenic lncRNA	Chr6:23682018-23683115	1097	1	TCONS_00137375
TCONS_00137335	intergenic lncRNA	Chr6:23452905-23453897	992	1		TCONS_00137335
TCONS_00137305	intergenic lncRNA	Chr6:23266412-23267120	590	1	TCONS_00137305
TCONS_00137296	intergenic lncRNA	Chr6:23222945-23223619	674	1		TCONS_00137296
TCONS_00137279	intergenic lncRNA	Chr6:23153321-23154567	643	1		TCONS_00137279				TCONS_00137279
TCONS_00137270	intergenic lncRNA	Chr6:23125497-23126233	736	1	TCONS_00137270
TCONS_00137226	antisense lncRNA	Chr6:22951040-22956251	504	1	TCONS_00137226	TCONS_00137226	TCONS_00137226	TCONS_00137226				TCONS_00137226
TCONS_00137210	intergenic lncRNA	Chr6:22842370-22843549	1179	1				TCONS_00137210				TCONS_00137210
TCONS_00137188	intergenic lncRNA	Chr6:22768651-22769967	1316	1		TCONS_00137188
TCONS_00137141	intergenic lncRNA	Chr6:22552401-22553276	875	1			TCONS_00137141
TCONS_00137086	antisense lncRNA	Chr6:22329920-22335223	1580	2	TCONS_00137086	TCONS_00137086	TCONS_00137086	TCONS_00137086		TCONS_00137086		TCONS_00137086		TCONS_00137086
TCONS_00137081	intergenic lncRNA	Chr6:22314141-22314595	454	1	TCONS_00137081	TCONS_00137081		TCONS_00137081		TCONS_00137081		TCONS_00137081		TCONS_00137081
TCONS_00137067	intergenic lncRNA	Chr6:22240006-22240676	670	1			TCONS_00137067
TCONS_00137065	intergenic lncRNA	Chr6:22232928-22233694	766	1				TCONS_00137065
TCONS_00136990	intergenic lncRNA	Chr6:21886052-21887163	1111	1		TCONS_00136990
TCONS_00136937	antisense lncRNA	Chr6:21644661-21650251	709	1			TCONS_00136937
TCONS_00136898	intergenic lncRNA	Chr6:21489426-21492140	746	1				TCONS_00136898
TCONS_00136848	intergenic lncRNA	Chr6:21291654-21296093	658	1			TCONS_00136848
TCONS_00136830	intergenic lncRNA	Chr6:21222484-21225432	1254	1		TCONS_00136830
TCONS_00136789	intergenic lncRNA	Chr6:21034918-21035860	942	1	TCONS_00136789
TCONS_00136780	intergenic lncRNA	Chr6:21011526-21012297	618	1				TCONS_00136780
TCONS_00136768	intergenic lncRNA	Chr6:20976624-20984708	897	1	TCONS_00136768	TCONS_00136768		TCONS_00136768
TCONS_00136741	intergenic lncRNA	Chr6:20872442-20873780	1336	1	TCONS_00136741		TCONS_00136741	TCONS_00136741	TCONS_00136741
TCONS_00136641	intergenic lncRNA	Chr6:20481568-20483009	938	1			TCONS_00136641
TCONS_00136533	intergenic lncRNA	Chr6:20066947-20067344	397	1		TCONS_00136533	TCONS_00136533	TCONS_00136533
TCONS_00136511	intergenic lncRNA	Chr6:19975976-19976685	709	1			TCONS_00136511
TCONS_00136431	intergenic lncRNA	Chr6:19593209-19597062	927	1		TCONS_00136431
TCONS_00136384	intergenic lncRNA	Chr6:19413329-19414072	459	1	TCONS_00136384	TCONS_00136384	TCONS_00136384
TCONS_00136382	intergenic lncRNA	Chr6:19399649-19400395	746	1	TCONS_00136382
TCONS_00136354	antisense lncRNA	Chr6:19252582-19257584	948	1		TCONS_00136354
TCONS_00136198	intergenic lncRNA	Chr6:18516054-18516961	418	1			TCONS_00136198
TCONS_00136177	intergenic lncRNA	Chr6:18413706-18415244	819	1	TCONS_00136177		TCONS_00136177
TCONS_00136138	antisense lncRNA	Chr6:18183971-18185190	711	1			TCONS_00136138
TCONS_00136075	intergenic lncRNA	Chr6:17917229-17918274	926	1				TCONS_00136075
TCONS_00136012	intergenic lncRNA	Chr6:17682790-17683663	608	1			TCONS_00136012
TCONS_00135905	intergenic lncRNA	Chr6:17166175-17166909	734	1			TCONS_00135905
TCONS_00135792	intergenic lncRNA	Chr6:16696606-16697633	858	1	TCONS_00135792		TCONS_00135792
TCONS_00135715	intergenic lncRNA	Chr6:16306964-16311990	4815	3	TCONS_00135715	TCONS_00135715		TCONS_00135715		TCONS_00135715		TCONS_00135715		TCONS_00135715
TCONS_00135664	intergenic lncRNA	Chr6:16104661-16110992	921	1		TCONS_00135664
TCONS_00135516	intergenic lncRNA	Chr6:15516745-15517549	804	1				TCONS_00135516				TCONS_00135516
TCONS_00135508	intergenic lncRNA	Chr6:15450638-15452836	1531	1			TCONS_00135508	TCONS_00135508
TCONS_00135464	intergenic lncRNA	Chr6:15132114-15133256	1000	1			TCONS_00135464
TCONS_00135438	antisense lncRNA	Chr6:14976142-14979484	846	1	TCONS_00135438
TCONS_00135415	intergenic lncRNA	Chr6:14885017-14886359	1042	1				TCONS_00135415				TCONS_00135415
TCONS_00135295	intergenic lncRNA	Chr6:14354303-14354756	453	1	TCONS_00135295		TCONS_00135295	TCONS_00135295
TCONS_00135265	intergenic lncRNA	Chr6:14255285-14255843	511	1		TCONS_00135265
TCONS_00135213	intergenic lncRNA	Chr6:13990613-13992178	635	1			TCONS_00135213
TCONS_00135172	sense lncRNA	Chr6:13854884-13860928	1112	2		TCONS_00135172
TCONS_00135138	intergenic lncRNA	Chr6:13738320-13745665	1449	1		TCONS_00135138
TCONS_00135124	antisense lncRNA	Chr6:13660802-13666183	1112	1			TCONS_00135124
TCONS_00135111	intergenic lncRNA	Chr6:13607709-13608764	866	1			TCONS_00135111				TCONS_00135111
TCONS_00135099	intergenic lncRNA	Chr6:13576399-13576896	416	1			TCONS_00135099				TCONS_00135099
TCONS_00135074	intergenic lncRNA	Chr6:13460023-13460711	500	1	TCONS_00135074	TCONS_00135074	TCONS_00135074	TCONS_00135074
TCONS_00135034	intergenic lncRNA	Chr6:13272729-13273343	614	1		TCONS_00135034
TCONS_00134963	intergenic lncRNA	Chr6:13006282-13006894	612	1	TCONS_00134963		TCONS_00134963
TCONS_00134953	intergenic lncRNA	Chr6:12985897-12987640	1743	1		TCONS_00134953		TCONS_00134953				TCONS_00134953
TCONS_00134935	intergenic lncRNA	Chr6:12879157-12879957	800	1			TCONS_00134935
TCONS_00134884	intergenic lncRNA	Chr6:12628990-12630196	668	1	TCONS_00134884
TCONS_00134825	intergenic lncRNA	Chr6:12299996-12300932	936	1	TCONS_00134825		TCONS_00134825
TCONS_00134799	intergenic lncRNA	Chr6:12146707-12151747	1084	1			TCONS_00134799
TCONS_00134768	intergenic lncRNA	Chr6:12048021-12048601	578	1	TCONS_00134768		TCONS_00134768
TCONS_00134739	intergenic lncRNA	Chr6:11932199-11933294	1095	1			TCONS_00134739
TCONS_00134660	intergenic lncRNA	Chr6:11588634-11589508	874	1			TCONS_00134660
TCONS_00134647	antisense lncRNA	Chr6:11535322-11538216	812	1				TCONS_00134647
TCONS_00134642	antisense lncRNA	Chr6:11508459-11511750	1020	1			TCONS_00134642
TCONS_00134592	intergenic lncRNA	Chr6:11256784-11257497	713	1			TCONS_00134592
TCONS_00134520	intergenic lncRNA	Chr6:10972777-10973340	528	1			TCONS_00134520
TCONS_00134517	intergenic lncRNA	Chr6:10955709-10963985	493	1			TCONS_00134517
TCONS_00134514	antisense lncRNA	Chr6:10930582-10936743	1754	2	TCONS_00134514	TCONS_00134514		TCONS_00134514				TCONS_00134514
TCONS_00134513	intergenic lncRNA	Chr6:10929333-10930048	715	1	TCONS_00134513	TCONS_00134513	TCONS_00134513	TCONS_00134513
TCONS_00134511	intergenic lncRNA	Chr6:10910635-10916460	586	1	TCONS_00134511		TCONS_00134511
TCONS_00134508	intergenic lncRNA	Chr6:10896947-10897670	447	3	TCONS_00134508	TCONS_00134508	TCONS_00134508	TCONS_00134508				TCONS_00134508
TCONS_00134507	intergenic lncRNA	Chr6:10891853-10892630	777	1	TCONS_00134507	TCONS_00134507		TCONS_00134507		TCONS_00134507		TCONS_00134507		TCONS_00134507
TCONS_00134506	antisense lncRNA	Chr6:10881036-10890755	1295	1	TCONS_00134506	TCONS_00134506		TCONS_00134506		TCONS_00134506		TCONS_00134506		TCONS_00134506
TCONS_00134496	intergenic lncRNA	Chr6:10855661-10856105	444	1	TCONS_00134496		TCONS_00134496	TCONS_00134496
TCONS_00134486	intergenic lncRNA	Chr6:10827170-10827948	722	1		TCONS_00134486
TCONS_00134450	intergenic lncRNA	Chr6:10694483-10695397	638	1				TCONS_00134450
TCONS_00134440	intergenic lncRNA	Chr6:10670453-10670965	512	1			TCONS_00134440
TCONS_00134412	antisense lncRNA	Chr6:10488447-10489914	967	1				TCONS_00134412
TCONS_00134394	intergenic lncRNA	Chr6:10403895-10404489	594	1	TCONS_00134394	TCONS_00134394		TCONS_00134394		TCONS_00134394		TCONS_00134394		TCONS_00134394
TCONS_00134393	intergenic lncRNA	Chr6:10402222-10403591	1369	1	TCONS_00134393	TCONS_00134393
TCONS_00134392	intergenic lncRNA	Chr6:10395432-10399253	863	1			TCONS_00134392
TCONS_00134385	antisense lncRNA	Chr6:10361908-10365000	454	1			TCONS_00134385	TCONS_00134385
TCONS_00134374	intergenic lncRNA	Chr6:10275242-10275724	482	1			TCONS_00134374
TCONS_00134372	antisense lncRNA	Chr6:10268766-10271282	751	1			TCONS_00134372	TCONS_00134372
TCONS_00134362	intergenic lncRNA	Chr6:10179080-10179383	291	1	TCONS_00134362		TCONS_00134362	TCONS_00134362
TCONS_00134327	intergenic lncRNA	Chr6:10008532-10013501	620	1		TCONS_00134327	TCONS_00134327	TCONS_00134327
TCONS_00134313	intergenic lncRNA	Chr6:9929707-9930680	904	1				TCONS_00134313
TCONS_00134312	intergenic lncRNA	Chr6:9928054-9929131	1077	1		TCONS_00134312
TCONS_00134306	intergenic lncRNA	Chr6:9897002-9901900	4898	1		TCONS_00134306				TCONS_00134306
TCONS_00134252	intergenic lncRNA	Chr6:9660690-9663942	913	1		TCONS_00134252
TCONS_00134241	intergenic lncRNA	Chr6:9633017-9633515	498	1		TCONS_00134241
TCONS_00134238	intergenic lncRNA	Chr6:9612478-9613263	781	1			TCONS_00134238	TCONS_00134238
TCONS_00134233	intergenic lncRNA	Chr6:9592210-9593056	640	1			TCONS_00134233				TCONS_00134233
TCONS_00134231	intergenic lncRNA	Chr6:9590050-9590478	423	1	TCONS_00134231		TCONS_00134231	TCONS_00134231
TCONS_00134221	intergenic lncRNA	Chr6:9559671-9560591	813	1		TCONS_00134221
TCONS_00134169	intergenic lncRNA	Chr6:9335409-9336211	802	1				TCONS_00134169
TCONS_00134039	intergenic lncRNA	Chr6:8726691-8728530	1839	1			TCONS_00134039
TCONS_00134010	intergenic lncRNA	Chr6:8610022-8610502	334	1			TCONS_00134010
TCONS_00133995	antisense lncRNA	Chr6:8550585-8555754	732	1			TCONS_00133995	TCONS_00133995
TCONS_00133961	intergenic lncRNA	Chr6:8425699-8426837	981	1		TCONS_00133961
TCONS_00133945	intergenic lncRNA	Chr6:8360491-8361191	389	1	TCONS_00133945	TCONS_00133945	TCONS_00133945
TCONS_00133916	intergenic lncRNA	Chr6:8233424-8234386	962	1	TCONS_00133916		TCONS_00133916
TCONS_00133892	intergenic lncRNA	Chr6:8112570-8114842	886	1			TCONS_00133892	TCONS_00133892
TCONS_00133886	intergenic lncRNA	Chr6:8081440-8085430	990	1			TCONS_00133886				TCONS_00133886
TCONS_00133868	intergenic lncRNA	Chr6:8021135-8021840	705	1			TCONS_00133868	TCONS_00133868
TCONS_00133851	intergenic lncRNA	Chr6:7978710-7979313	603	1			TCONS_00133851
TCONS_00133831	antisense lncRNA	Chr6:7912330-7916973	485	1			TCONS_00133831
TCONS_00133782	intergenic lncRNA	Chr6:7717306-7718478	754	1			TCONS_00133782
TCONS_00133755	antisense lncRNA	Chr6:7600086-7606872	791	1	TCONS_00133755		TCONS_00133755
TCONS_00133736	intergenic lncRNA	Chr6:7550194-7551525	1326	1		TCONS_00133736		TCONS_00133736				TCONS_00133736
TCONS_00133712	intergenic lncRNA	Chr6:7463459-7464154	695	1				TCONS_00133712
TCONS_00133680	intergenic lncRNA	Chr6:7351597-7353266	745	1			TCONS_00133680
TCONS_00133663	intergenic lncRNA	Chr6:7273524-7275052	1528	1				TCONS_00133663				TCONS_00133663
TCONS_00133657	intergenic lncRNA	Chr6:7239855-7241132	687	1		TCONS_00133657
TCONS_00133656	intergenic lncRNA	Chr6:7238031-7239039	1006	1			TCONS_00133656
TCONS_00133580	intergenic lncRNA	Chr6:7008844-7009394	550	1			TCONS_00133580
TCONS_00133431	intergenic lncRNA	Chr6:6426889-6428538	548	1		TCONS_00133431		TCONS_00133431
TCONS_00133392	intergenic lncRNA	Chr6:6286698-6287739	1041	1				TCONS_00133392
TCONS_00133320	intergenic lncRNA	Chr6:6035461-6036150	689	1		TCONS_00133320	TCONS_00133320				TCONS_00133320
TCONS_00133261	intergenic lncRNA	Chr6:5804718-5815196	1142	1		TCONS_00133261
TCONS_00133233	intergenic lncRNA	Chr6:5686478-5692346	893	1				TCONS_00133233
TCONS_00133232	intergenic lncRNA	Chr6:5682878-5686392	3514	1				TCONS_00133232				TCONS_00133232
TCONS_00133207	intergenic lncRNA	Chr6:5550860-5552562	751	1	TCONS_00133207
TCONS_00133197	intergenic lncRNA	Chr6:5520474-5521187	528	1			TCONS_00133197
TCONS_00133193	intergenic lncRNA	Chr6:5505434-5506661	1201	1		TCONS_00133193
TCONS_00133153	antisense lncRNA	Chr6:5328971-5335849	474	1				TCONS_00133153
TCONS_00133133	antisense lncRNA	Chr6:5258758-5261776	522	1			TCONS_00133133
TCONS_00133091	antisense lncRNA	Chr6:5112710-5123138	824	1	TCONS_00133091		TCONS_00133091	TCONS_00133091
TCONS_00133047	intergenic lncRNA	Chr6:4924041-4924862	821	1				TCONS_00133047
TCONS_00132982	intergenic lncRNA	Chr6:4674427-4682721	706	1	TCONS_00132982			TCONS_00132982
TCONS_00132949	intergenic lncRNA	Chr6:4568407-4568968	561	1	TCONS_00132949		TCONS_00132949	TCONS_00132949
TCONS_00132947	intergenic lncRNA	Chr6:4564248-4564946	698	1		TCONS_00132947
TCONS_00132934	antisense lncRNA	Chr6:4496057-4500202	4145	1	TCONS_00132934	TCONS_00132934	TCONS_00132934	TCONS_00132934				TCONS_00132934
TCONS_00132731	intergenic lncRNA	Chr6:3647377-3648087	688	1		TCONS_00132731		TCONS_00132731				TCONS_00132731
TCONS_00132627	antisense lncRNA	Chr6:3158655-3162668	1265	1		TCONS_00132627				TCONS_00132627
TCONS_00132601	intergenic lncRNA	Chr6:3031415-3033490	1251	1	TCONS_00132601	TCONS_00132601
TCONS_00132579	antisense lncRNA	Chr6:2939357-2942452	737	1				TCONS_00132579
TCONS_00132525	intergenic lncRNA	Chr6:2730603-2731359	756	1				TCONS_00132525
TCONS_00132479	intergenic lncRNA	Chr6:2525693-2528111	569	1			TCONS_00132479
TCONS_00132463	antisense lncRNA	Chr6:2471854-2473406	851	1	TCONS_00132463		TCONS_00132463
TCONS_00132433	intergenic lncRNA	Chr6:2386838-2391367	812	1				TCONS_00132433
TCONS_00132423	intergenic lncRNA	Chr6:2354489-2355097	608	1			TCONS_00132423
TCONS_00132413	intergenic lncRNA	Chr6:2316396-2317037	641	1			TCONS_00132413
TCONS_00132386	antisense lncRNA	Chr6:2229205-2233979	1277	2	TCONS_00132386	TCONS_00132386	TCONS_00132386	TCONS_00132386				TCONS_00132386
TCONS_00132250	antisense lncRNA	Chr6:1765621-1770656	802	1				TCONS_00132250
TCONS_00132245	intergenic lncRNA	Chr6:1743874-1744447	573	1			TCONS_00132245
TCONS_00132189	antisense lncRNA	Chr6:1520742-1526081	924	1	TCONS_00132189	TCONS_00132189
TCONS_00132175	antisense lncRNA	Chr6:1433779-1437448	1565	1		TCONS_00132175
TCONS_00132097	intergenic lncRNA	Chr6:1130013-1130987	974	1	TCONS_00132097
TCONS_00132006	intergenic lncRNA	Chr6:807431-808282	652	2	TCONS_00132006	TCONS_00132006		TCONS_00132006		TCONS_00132006
TCONS_00132002	intergenic lncRNA	Chr6:792813-795445	591	1	TCONS_00132002	TCONS_00132002	TCONS_00132002	TCONS_00132002
TCONS_00131983	intergenic lncRNA	Chr6:720547-721199	652	1			TCONS_00131983
TCONS_00131866	intergenic lncRNA	Chr6:221521-222929	1021	1		TCONS_00131866
TCONS_00131748	intergenic lncRNA	Chr6:30895797-30896730	933	1		TCONS_00131748
TCONS_00131738	intergenic lncRNA	Chr6:30864041-30867104	953	1	TCONS_00131738
TCONS_00131726	intergenic lncRNA	Chr6:30836588-30837627	1039	1			TCONS_00131726
TCONS_00131648	antisense lncRNA	Chr6:30396534-30405124	735	1	TCONS_00131648
TCONS_00131622	antisense lncRNA	Chr6:30225214-30242407	1802	1			TCONS_00131622
TCONS_00131606	intergenic lncRNA	Chr6:30146277-30150888	4609	1		TCONS_00131606
TCONS_00131605	intergenic lncRNA	Chr6:30141877-30145906	902	4	TCONS_00131605	TCONS_00131605	TCONS_00131605	TCONS_00131605				TCONS_00131605
TCONS_00131578	antisense lncRNA	Chr6:30051701-30053667	396	1	TCONS_00131578	TCONS_00131578	TCONS_00131578
TCONS_00131564	intergenic lncRNA	Chr6:29985413-29989376	877	1		TCONS_00131564
TCONS_00131388	intergenic lncRNA	Chr6:29222055-29222774	719	1			TCONS_00131388
TCONS_00131281	intergenic lncRNA	Chr6:28786026-28786966	940	1		TCONS_00131281
TCONS_00131202	intergenic lncRNA	Chr6:28491105-28491753	648	1	TCONS_00131202
TCONS_00131192	intergenic lncRNA	Chr6:28445872-28448648	2776	1	TCONS_00131192	TCONS_00131192	TCONS_00131192	TCONS_00131192				TCONS_00131192
TCONS_00131151	intergenic lncRNA	Chr6:28307710-28317815	1080	1	TCONS_00131151
TCONS_00131142	antisense lncRNA	Chr6:28264130-28268669	2817	1	TCONS_00131142	TCONS_00131142	TCONS_00131142	TCONS_00131142				TCONS_00131142
TCONS_00131109	intergenic lncRNA	Chr6:28130767-28131908	958	1			TCONS_00131109
TCONS_00131103	intergenic lncRNA	Chr6:28114374-28115472	988	1		TCONS_00131103	TCONS_00131103
TCONS_00130918	antisense lncRNA	Chr6:27331333-27335245	1192	1		TCONS_00130918
TCONS_00130896	intergenic lncRNA	Chr6:27250040-27251017	962	1		TCONS_00130896
TCONS_00130837	intergenic lncRNA	Chr6:27013446-27014210	764	1			TCONS_00130837
TCONS_00130829	intergenic lncRNA	Chr6:26982395-26983218	781	1			TCONS_00130829
TCONS_00130785	intergenic lncRNA	Chr6:26792963-26793791	828	1	TCONS_00130785
TCONS_00130773	intergenic lncRNA	Chr6:26725850-26730706	982	1	TCONS_00130773		TCONS_00130773
TCONS_00130742	antisense lncRNA	Chr6:26589781-26593814	1338	1			TCONS_00130742
TCONS_00130704	intergenic lncRNA	Chr6:26354333-26375483	860	1	TCONS_00130704
TCONS_00130631	intergenic lncRNA	Chr6:25997827-25998714	806	1				TCONS_00130631
TCONS_00130530	intergenic lncRNA	Chr6:25661630-25662465	835	1				TCONS_00130530
TCONS_00130525	intergenic lncRNA	Chr6:25651695-25654953	878	1	TCONS_00130525
TCONS_00130499	intergenic lncRNA	Chr6:25527159-25530836	3473	1	TCONS_00130499
TCONS_00130475	intergenic lncRNA	Chr6:25440293-25443576	2816	1	TCONS_00130475				TCONS_00130475		TCONS_00130475		TCONS_00130475
TCONS_00130473	intergenic lncRNA	Chr6:25434167-25435195	947	1	TCONS_00130473
TCONS_00130471	intergenic lncRNA	Chr6:25427290-25429385	1797	1	TCONS_00130471		TCONS_00130471		TCONS_00130471		TCONS_00130471		TCONS_00130471
TCONS_00130461	intergenic lncRNA	Chr6:25365563-25368373	2567	1	TCONS_00130461		TCONS_00130461		TCONS_00130461		TCONS_00130461		TCONS_00130461
TCONS_00130454	intergenic lncRNA	Chr6:25342115-25343040	925	1	TCONS_00130454
TCONS_00130432	intergenic lncRNA	Chr6:25254108-25257615	566	1			TCONS_00130432
TCONS_00130426	intergenic lncRNA	Chr6:25228060-25228991	931	1		TCONS_00130426
TCONS_00130392	intergenic lncRNA	Chr6:25104340-25105132	602	1			TCONS_00130392	TCONS_00130392
TCONS_00130319	intergenic lncRNA	Chr6:24764546-24765811	819	1		TCONS_00130319
TCONS_00130303	intergenic lncRNA	Chr6:24684851-24685667	593	1		TCONS_00130303					TCONS_00130303
TCONS_00130254	intergenic lncRNA	Chr6:24475916-24476581	665	1		TCONS_00130254	TCONS_00130254
TCONS_00130244	intergenic lncRNA	Chr6:24451262-24452068	598	1			TCONS_00130244
TCONS_00130241	intergenic lncRNA	Chr6:24437387-24438120	733	1		TCONS_00130241
TCONS_00130239	intergenic lncRNA	Chr6:24433197-24433825	628	1	TCONS_00130239		TCONS_00130239
TCONS_00130210	intergenic lncRNA	Chr6:24300085-24307428	1237	1			TCONS_00130210
TCONS_00130148	intergenic lncRNA	Chr6:24074514-24075059	545	1		TCONS_00130148	TCONS_00130148
TCONS_00130117	intergenic lncRNA	Chr6:23894280-23895264	984	1	TCONS_00130117	TCONS_00130117		TCONS_00130117		TCONS_00130117		TCONS_00130117		TCONS_00130117
TCONS_00130076	intergenic lncRNA	Chr6:23713624-23714905	1193	1		TCONS_00130076
TCONS_00130064	intergenic lncRNA	Chr6:23675088-23675598	510	1		TCONS_00130064	TCONS_00130064	TCONS_00130064
TCONS_00130030	intergenic lncRNA	Chr6:23520883-23521554	649	1	TCONS_00130030			TCONS_00130030
TCONS_00130019	intergenic lncRNA	Chr6:23493156-23493535	379	1	TCONS_00130019		TCONS_00130019	TCONS_00130019
TCONS_00129994	intergenic lncRNA	Chr6:23335296-23335684	388	1			TCONS_00129994
TCONS_00129919	intergenic lncRNA	Chr6:23035797-23036648	698	1			TCONS_00129919
TCONS_00129896	intergenic lncRNA	Chr6:22931325-22931988	663	1				TCONS_00129896
TCONS_00129893	intergenic lncRNA	Chr6:22869544-22876601	599	1			TCONS_00129893
TCONS_00129853	intergenic lncRNA	Chr6:22695851-22696509	658	1			TCONS_00129853
TCONS_00129831	intergenic lncRNA	Chr6:22583367-22583957	590	1			TCONS_00129831
TCONS_00129821	intergenic lncRNA	Chr6:22541696-22543748	1999	1		TCONS_00129821		TCONS_00129821		TCONS_00129821		TCONS_00129821		TCONS_00129821
TCONS_00129783	antisense lncRNA	Chr6:22374479-22376050	905	1			TCONS_00129783
TCONS_00129761	intergenic lncRNA	Chr6:22275985-22276579	594	1				TCONS_00129761
TCONS_00129747	intergenic lncRNA	Chr6:22224060-22227513	1563	1				TCONS_00129747
TCONS_00129718	intergenic lncRNA	Chr6:22101073-22101895	617	1			TCONS_00129718
TCONS_00129714	intergenic lncRNA	Chr6:22073882-22093541	912	1	TCONS_00129714	TCONS_00129714	TCONS_00129714	TCONS_00129714				TCONS_00129714
TCONS_00129710	intergenic lncRNA	Chr6:22060163-22060610	447	1		TCONS_00129710	TCONS_00129710
TCONS_00129655	intergenic lncRNA	Chr6:21835416-21836718	666	1			TCONS_00129655
TCONS_00129599	intergenic lncRNA	Chr6:21634339-21634832	493	1		TCONS_00129599	TCONS_00129599
TCONS_00129558	intergenic lncRNA	Chr6:21422594-21424110	1235	1				TCONS_00129558
TCONS_00129515	intergenic lncRNA	Chr6:21238245-21238980	735	1	TCONS_00129515		TCONS_00129515
TCONS_00129503	intergenic lncRNA	Chr6:21180949-21181545	546	1				TCONS_00129503
TCONS_00129462	intergenic lncRNA	Chr6:21051493-21052470	534	1	TCONS_00129462			TCONS_00129462
TCONS_00129456	intergenic lncRNA	Chr6:21034918-21035860	783	1		TCONS_00129456		TCONS_00129456
TCONS_00129448	intergenic lncRNA	Chr6:21011526-21012297	504	1			TCONS_00129448
TCONS_00129416	intergenic lncRNA	Chr6:20874214-20874574	360	1		TCONS_00129416	TCONS_00129416
TCONS_00129280	intergenic lncRNA	Chr6:20269194-20269779	585	1		TCONS_00129280
TCONS_00129259	intergenic lncRNA	Chr6:20184313-20184893	580	1			TCONS_00129259
TCONS_00129178	intergenic lncRNA	Chr6:19786865-19787679	713	1			TCONS_00129178
TCONS_00129095	intergenic lncRNA	Chr6:19413329-19414072	548	1			TCONS_00129095
TCONS_00129094	intergenic lncRNA	Chr6:19407656-19412848	1110	1	TCONS_00129094		TCONS_00129094
TCONS_00129090	intergenic lncRNA	Chr6:19399649-19400395	715	1	TCONS_00129090	TCONS_00129090	TCONS_00129090				TCONS_00129090
TCONS_00129079	intergenic lncRNA	Chr6:19335634-19344979	660	1	TCONS_00129079	TCONS_00129079		TCONS_00129079
TCONS_00129078	intergenic lncRNA	Chr6:19335634-19344979	529	1		TCONS_00129078	TCONS_00129078
TCONS_00129077	antisense lncRNA	Chr6:19332131-19334928	499	1	TCONS_00129077
TCONS_00129064	intergenic lncRNA	Chr6:19275312-19276382	554	1			TCONS_00129064
TCONS_00129050	intergenic lncRNA	Chr6:19212742-19213277	499	1	TCONS_00129050	TCONS_00129050	TCONS_00129050
TCONS_00128911	intergenic lncRNA	Chr6:18529446-18529940	494	1			TCONS_00128911
TCONS_00128893	intergenic lncRNA	Chr6:18448498-18461061	1860	1	TCONS_00128893	TCONS_00128893	TCONS_00128893
TCONS_00128852	intergenic lncRNA	Chr6:18213920-18214510	590	1			TCONS_00128852
TCONS_00128825	intergenic lncRNA	Chr6:18112301-18113410	1091	1				TCONS_00128825
TCONS_00128818	antisense lncRNA	Chr6:18072221-18073816	1047	1		TCONS_00128818				TCONS_00128818
TCONS_00128710	intergenic lncRNA	Chr6:17597045-17597718	673	1	TCONS_00128710	TCONS_00128710	TCONS_00128710
TCONS_00128709	intergenic lncRNA	Chr6:17596285-17596883	598	1	TCONS_00128709	TCONS_00128709		TCONS_00128709
TCONS_00128663	intergenic lncRNA	Chr6:17432368-17433023	608	1	TCONS_00128663		TCONS_00128663	TCONS_00128663
TCONS_00128550	intergenic lncRNA	Chr6:16940022-16944826	1834	1				TCONS_00128550
TCONS_00128358	intergenic lncRNA	Chr6:15913609-15914587	978	1			TCONS_00128358
TCONS_00128349	intergenic lncRNA	Chr6:15873919-15877209	832	1		TCONS_00128349	TCONS_00128349	TCONS_00128349
TCONS_00128223	intergenic lncRNA	Chr6:15173987-15175164	877	1			TCONS_00128223
TCONS_00128138	intergenic lncRNA	Chr6:14787969-14788715	746	1		TCONS_00128138
TCONS_00128026	intergenic lncRNA	Chr6:14255285-14255843	558	1		TCONS_00128026
TCONS_00127942	antisense lncRNA	Chr6:13854884-13860928	589	1			TCONS_00127942
TCONS_00127855	intergenic lncRNA	Chr6:13504304-13505018	714	1		TCONS_00127855	TCONS_00127855
TCONS_00127852	intergenic lncRNA	Chr6:13492637-13494341	1638	1	TCONS_00127852
TCONS_00127843	intergenic lncRNA	Chr6:13460023-13460711	657	1	TCONS_00127843		TCONS_00127843
TCONS_00127819	antisense lncRNA	Chr6:13375502-13390470	637	1	TCONS_00127819	TCONS_00127819	TCONS_00127819	TCONS_00127819
TCONS_00127810	intergenic lncRNA	Chr6:13351294-13355122	668	1			TCONS_00127810
TCONS_00127756	antisense lncRNA	Chr6:13117367-13122322	2324	1	TCONS_00127756	TCONS_00127756	TCONS_00127756	TCONS_00127756				TCONS_00127756
TCONS_00127626	intergenic lncRNA	Chr6:12535654-12536182	528	1				TCONS_00127626				TCONS_00127626
TCONS_00127549	intergenic lncRNA	Chr6:12127363-12127760	397	1			TCONS_00127549
TCONS_00127547	intergenic lncRNA	Chr6:12121846-12122715	860	1				TCONS_00127547
TCONS_00127446	antisense lncRNA	Chr6:11617403-11619638	859	1	TCONS_00127446		TCONS_00127446	TCONS_00127446
TCONS_00127406	intergenic lncRNA	Chr6:11495188-11496427	911	1		TCONS_00127406
TCONS_00127391	antisense lncRNA	Chr6:11448725-11450995	332	1	TCONS_00127391		TCONS_00127391
TCONS_00127348	intergenic lncRNA	Chr6:11235292-11236756	1464	1			TCONS_00127348				TCONS_00127348
TCONS_00127221	intergenic lncRNA	Chr6:10647513-10648167	654	1				TCONS_00127221
TCONS_00127219	intergenic lncRNA	Chr6:10644816-10645253	437	1		TCONS_00127219	TCONS_00127219
TCONS_00127167	intergenic lncRNA	Chr6:10385760-10387046	1286	1		TCONS_00127167		TCONS_00127167		TCONS_00127167		TCONS_00127167		TCONS_00127167
TCONS_00127160	intergenic lncRNA	Chr6:10368934-10369798	842	1		TCONS_00127160
TCONS_00127139	intergenic lncRNA	Chr6:10196462-10196663	201	1	TCONS_00127139		TCONS_00127139	TCONS_00127139
TCONS_00127133	intergenic lncRNA	Chr6:10153238-10153445	207	1	TCONS_00127133		TCONS_00127133				TCONS_00127133
TCONS_00127088	intergenic lncRNA	Chr6:9926216-9927818	1257	1		TCONS_00127088
TCONS_00127043	intergenic lncRNA	Chr6:9683729-9689190	845	1			TCONS_00127043
TCONS_00127033	intergenic lncRNA	Chr6:9641734-9648065	2552	1			TCONS_00127033
TCONS_00127030	intergenic lncRNA	Chr6:9637821-9639391	1504	1			TCONS_00127030
TCONS_00126979	intergenic lncRNA	Chr6:9441437-9442224	787	1		TCONS_00126979
TCONS_00126913	antisense lncRNA	Chr6:9145926-9152659	1376	1	TCONS_00126913	TCONS_00126913	TCONS_00126913	TCONS_00126913				TCONS_00126913
TCONS_00126844	intergenic lncRNA	Chr6:8819793-8821219	825	1	TCONS_00126844		TCONS_00126844
TCONS_00126828	intergenic lncRNA	Chr6:8713353-8713582	229	1			TCONS_00126828				TCONS_00126828
TCONS_00126823	intergenic lncRNA	Chr6:8698261-8699047	786	1			TCONS_00126823
TCONS_00126799	intergenic lncRNA	Chr6:8594083-8594912	824	1	TCONS_00126799	TCONS_00126799	TCONS_00126799	TCONS_00126799
TCONS_00126763	antisense lncRNA	Chr6:8447407-8449469	916	1			TCONS_00126763
TCONS_00126762	antisense lncRNA	Chr6:8447407-8449469	998	1				TCONS_00126762
TCONS_00126758	intergenic lncRNA	Chr6:8429324-8430512	580	1			TCONS_00126758
TCONS_00126756	intergenic lncRNA	Chr6:8422449-8423304	805	1			TCONS_00126756
TCONS_00126591	intergenic lncRNA	Chr6:7731979-7732997	1018	1			TCONS_00126591
TCONS_00126558	antisense lncRNA	Chr6:7607107-7608352	557	1		TCONS_00126558
TCONS_00126532	intergenic lncRNA	Chr6:7504389-7505515	1126	1		TCONS_00126532		TCONS_00126532
TCONS_00126428	intergenic lncRNA	Chr6:7165569-7167183	872	1			TCONS_00126428
TCONS_00126418	intergenic lncRNA	Chr6:7110602-7112075	948	1				TCONS_00126418
TCONS_00126413	intergenic lncRNA	Chr6:7090751-7092276	1525	1		TCONS_00126413
TCONS_00126401	antisense lncRNA	Chr6:7030137-7033411	1421	1		TCONS_00126401
TCONS_00126399	intergenic lncRNA	Chr6:7022836-7023556	523	1	TCONS_00126399	TCONS_00126399	TCONS_00126399
TCONS_00126395	antisense lncRNA	Chr6:6995342-6997832	1279	1		TCONS_00126395				TCONS_00126395
TCONS_00126375	intergenic lncRNA	Chr6:6908460-6909219	462	1			TCONS_00126375	TCONS_00126375
TCONS_00126300	intergenic lncRNA	Chr6:6640224-6641115	823	1		TCONS_00126300
TCONS_00126277	intergenic lncRNA	Chr6:6548079-6550734	559	1			TCONS_00126277
TCONS_00126238	intergenic lncRNA	Chr6:6383761-6387299	618	1			TCONS_00126238
TCONS_00126226	intergenic lncRNA	Chr6:6341768-6342908	1140	1				TCONS_00126226
TCONS_00126215	intergenic lncRNA	Chr6:6286698-6287739	732	1	TCONS_00126215
TCONS_00126188	intergenic lncRNA	Chr6:6166732-6167787	622	1			TCONS_00126188
TCONS_00126166	intergenic lncRNA	Chr6:6078729-6080841	2112	1	TCONS_00126166
TCONS_00126141	intergenic lncRNA	Chr6:5949992-5964315	680	1		TCONS_00126141
TCONS_00126137	intergenic lncRNA	Chr6:5911693-5915018	471	1			TCONS_00126137	TCONS_00126137
TCONS_00126132	antisense lncRNA	Chr6:5884473-5886782	724	1			TCONS_00126132	TCONS_00126132
TCONS_00126110	intergenic lncRNA	Chr6:5747969-5748968	999	1			TCONS_00126110
TCONS_00126055	intergenic lncRNA	Chr6:5541512-5542179	667	1	TCONS_00126055
TCONS_00126044	intergenic lncRNA	Chr6:5494827-5495760	933	1				TCONS_00126044
TCONS_00126003	intergenic lncRNA	Chr6:5391817-5392931	656	1	TCONS_00126003	TCONS_00126003
TCONS_00125997	intergenic lncRNA	Chr6:5378573-5379866	484	1	TCONS_00125997	TCONS_00125997	TCONS_00125997	TCONS_00125997
TCONS_00125983	antisense lncRNA	Chr6:5341945-5349043	608	1	TCONS_00125983
TCONS_00125920	intergenic lncRNA	Chr6:5173981-5175477	1496	1		TCONS_00125920
TCONS_00125916	intergenic lncRNA	Chr6:5152628-5155906	856	1		TCONS_00125916
TCONS_00125882	intergenic lncRNA	Chr6:5041677-5042692	1015	1			TCONS_00125882
TCONS_00125853	intergenic lncRNA	Chr6:4922669-4923501	832	1	TCONS_00125853	TCONS_00125853
TCONS_00125848	intergenic lncRNA	Chr6:4887745-4888316	571	1			TCONS_00125848
TCONS_00125843	intergenic lncRNA	Chr6:4865995-4866580	585	1		TCONS_00125843	TCONS_00125843
TCONS_00125840	intergenic lncRNA	Chr6:4857873-4859049	964	1	TCONS_00125840
TCONS_00125683	intergenic lncRNA	Chr6:4151402-4153700	2298	1	TCONS_00125683
TCONS_00125667	intergenic lncRNA	Chr6:4058530-4060316	1786	1		TCONS_00125667
TCONS_00125568	intergenic lncRNA	Chr6:3662348-3663004	656	1		TCONS_00125568	TCONS_00125568
TCONS_00125537	intergenic lncRNA	Chr6:3527568-3530010	550	1	TCONS_00125537	TCONS_00125537	TCONS_00125537
TCONS_00125492	intergenic lncRNA	Chr6:3347368-3349228	1045	1		TCONS_00125492
TCONS_00125478	antisense lncRNA	Chr6:3303944-3308246	504	1	TCONS_00125478	TCONS_00125478	TCONS_00125478	TCONS_00125478
TCONS_00125477	antisense lncRNA	Chr6:3303944-3308246	1289	2	TCONS_00125477	TCONS_00125477	TCONS_00125477	TCONS_00125477				TCONS_00125477
TCONS_00125472	intergenic lncRNA	Chr6:3289414-3290567	1153	1	TCONS_00125472	TCONS_00125472		TCONS_00125472		TCONS_00125472		TCONS_00125472		TCONS_00125472
TCONS_00125398	sense lncRNA	Chr6:2995766-2998455	909	3	TCONS_00125398	TCONS_00125398	TCONS_00125398	TCONS_00125398				TCONS_00125398
TCONS_00125374	intergenic lncRNA	Chr6:2892168-2892874	706	1	TCONS_00125374
TCONS_00125349	intergenic lncRNA	Chr6:2823104-2823618	514	1			TCONS_00125349
TCONS_00125319	antisense lncRNA	Chr6:2716649-2721617	1358	1	TCONS_00125319	TCONS_00125319	TCONS_00125319	TCONS_00125319
TCONS_00125185	antisense lncRNA	Chr6:2199241-2200837	1010	1		TCONS_00125185
TCONS_00125173	antisense lncRNA	Chr6:2175881-2177410	622	1				TCONS_00125173
TCONS_00125113	intergenic lncRNA	Chr6:1920158-1921911	668	1			TCONS_00125113	TCONS_00125113
TCONS_00125112	intergenic lncRNA	Chr6:1920158-1921911	769	1			TCONS_00125112
TCONS_00125094	intergenic lncRNA	Chr6:1814218-1815370	1152	1			TCONS_00125094
TCONS_00125087	intergenic lncRNA	Chr6:1797307-1798223	916	1	TCONS_00125087
TCONS_00125037	intergenic lncRNA	Chr6:1628291-1628902	611	1				TCONS_00125037				TCONS_00125037
TCONS_00125031	antisense lncRNA	Chr6:1599030-1604192	2335	1		TCONS_00125031
TCONS_00124988	intergenic lncRNA	Chr6:1419996-1423286	720	1	TCONS_00124988		TCONS_00124988
TCONS_00124840	intergenic lncRNA	Chr6:802173-805976	1279	1		TCONS_00124840
TCONS_00124825	intergenic lncRNA	Chr6:713833-714639	413	1	TCONS_00124825	TCONS_00124825	TCONS_00124825
TCONS_00124824	intergenic lncRNA	Chr6:706164-708434	1390	1			TCONS_00124824				TCONS_00124824
TCONS_00124815	intergenic lncRNA	Chr6:682913-683693	780	1	TCONS_00124815	TCONS_00124815		TCONS_00124815		TCONS_00124815
TCONS_00124800	intergenic lncRNA	Chr6:622016-622698	682	1		TCONS_00124800	TCONS_00124800
TCONS_00124777	intergenic lncRNA	Chr6:541811-542507	696	1	TCONS_00124777		TCONS_00124777
TCONS_00124737	intergenic lncRNA	Chr6:352908-356073	887	1		TCONS_00124737	TCONS_00124737	TCONS_00124737
TCONS_00124736	intergenic lncRNA	Chr6:352908-356073	1000	1			TCONS_00124736
TCONS_00124723	intergenic lncRNA	Chr6:294699-296195	1496	1			TCONS_00124723
TCONS_00124691	antisense lncRNA	Chr6:150612-156801	496	1	TCONS_00124691	TCONS_00124691	TCONS_00124691	TCONS_00124691
TCONS_00124659	intergenic lncRNA	Chr5:25965916-25966911	995	1			TCONS_00124659				TCONS_00124659
TCONS_00124653	intergenic lncRNA	Chr5:5289664-5290282	618	1	TCONS_00124653	TCONS_00124653	TCONS_00124653	TCONS_00124653
TCONS_00124640	intergenic lncRNA	Chr5:29852982-29857228	4125	1			TCONS_00124640
TCONS_00124587	intergenic lncRNA	Chr5:29629632-29630689	1057	1	TCONS_00124587			TCONS_00124587
TCONS_00124457	intergenic lncRNA	Chr5:29187718-29189985	2067	2	TCONS_00124457	TCONS_00124457
TCONS_00124453	intergenic lncRNA	Chr5:29177885-29178831	783	1			TCONS_00124453
TCONS_00124437	intergenic lncRNA	Chr5:29110456-29111606	953	1	TCONS_00124437		TCONS_00124437
TCONS_00124367	intergenic lncRNA	Chr5:28832739-28834606	1867	1		TCONS_00124367				TCONS_00124367
TCONS_00124364	intergenic lncRNA	Chr5:28816631-28817335	580	1				TCONS_00124364
TCONS_00124336	intergenic lncRNA	Chr5:28718178-28718976	555	1	TCONS_00124336		TCONS_00124336	TCONS_00124336
TCONS_00124256	intergenic lncRNA	Chr5:28454782-28456255	1458	1		TCONS_00124256		TCONS_00124256
TCONS_00124165	intergenic lncRNA	Chr5:28053528-28054333	805	1			TCONS_00124165
TCONS_00124122	intergenic lncRNA	Chr5:27939612-27940605	983	1			TCONS_00124122
TCONS_00124064	intergenic lncRNA	Chr5:27692152-27694833	1036	1				TCONS_00124064
TCONS_00123994	antisense lncRNA	Chr5:27345162-27347102	671	1	TCONS_00123994
TCONS_00123947	antisense lncRNA	Chr5:27157695-27163183	1173	1		TCONS_00123947	TCONS_00123947
TCONS_00123918	intergenic lncRNA	Chr5:27020784-27035821	2971	1		TCONS_00123918		TCONS_00123918		TCONS_00123918		TCONS_00123918		TCONS_00123918
TCONS_00123909	intergenic lncRNA	Chr5:27004945-27011008	403	1			TCONS_00123909
TCONS_00123895	intergenic lncRNA	Chr5:26929316-26930345	1029	1				TCONS_00123895
TCONS_00123880	intergenic lncRNA	Chr5:26897897-26901569	1979	1	TCONS_00123880	TCONS_00123880		TCONS_00123880		TCONS_00123880		TCONS_00123880		TCONS_00123880
TCONS_00123875	intergenic lncRNA	Chr5:26875474-26876261	787	1			TCONS_00123875
TCONS_00123823	intergenic lncRNA	Chr5:26662180-26663041	602	1			TCONS_00123823	TCONS_00123823
TCONS_00123805	antisense lncRNA	Chr5:26584247-26589795	1033	1				TCONS_00123805
TCONS_00123688	intergenic lncRNA	Chr5:26082455-26082933	478	1			TCONS_00123688
TCONS_00123673	intergenic lncRNA	Chr5:26015347-26016786	1439	1	TCONS_00123673
TCONS_00123602	intergenic lncRNA	Chr5:25722469-25723267	798	1	TCONS_00123602	TCONS_00123602	TCONS_00123602				TCONS_00123602
TCONS_00123543	intergenic lncRNA	Chr5:25441566-25446108	882	1		TCONS_00123543	TCONS_00123543
TCONS_00123533	intergenic lncRNA	Chr5:25406685-25407799	818	1	TCONS_00123533		TCONS_00123533
TCONS_00123524	intergenic lncRNA	Chr5:25367810-25369793	1967	1		TCONS_00123524
TCONS_00123468	intergenic lncRNA	Chr5:25100293-25101445	769	1		TCONS_00123468
TCONS_00123372	intergenic lncRNA	Chr5:24685791-24686407	616	1			TCONS_00123372
TCONS_00123336	intergenic lncRNA	Chr5:24545368-24546190	822	1		TCONS_00123336
TCONS_00123306	antisense lncRNA	Chr5:24389109-24412757	334	1		TCONS_00123306		TCONS_00123306
TCONS_00123298	intergenic lncRNA	Chr5:24368313-24369076	763	1		TCONS_00123298	TCONS_00123298	TCONS_00123298
TCONS_00123276	intergenic lncRNA	Chr5:24251998-24254100	2102	1			TCONS_00123276
TCONS_00123268	intergenic lncRNA	Chr5:24183470-24202691	783	1		TCONS_00123268		TCONS_00123268
TCONS_00123267	antisense lncRNA	Chr5:24183470-24202691	769	1	TCONS_00123267	TCONS_00123267	TCONS_00123267	TCONS_00123267				TCONS_00123267
TCONS_00123228	intergenic lncRNA	Chr5:24099917-24100946	710	1		TCONS_00123228	TCONS_00123228
TCONS_00123101	intergenic lncRNA	Chr5:23632272-23647305	1087	1	TCONS_00123101	TCONS_00123101		TCONS_00123101
TCONS_00122950	intergenic lncRNA	Chr5:22982964-22983359	395	1			TCONS_00122950	TCONS_00122950
TCONS_00122924	intergenic lncRNA	Chr5:22830452-22831460	1008	1			TCONS_00122924
TCONS_00122900	antisense lncRNA	Chr5:22750030-22752676	1552	1	TCONS_00122900	TCONS_00122900	TCONS_00122900	TCONS_00122900				TCONS_00122900
TCONS_00122864	intergenic lncRNA	Chr5:22653774-22654087	313	1	TCONS_00122864	TCONS_00122864	TCONS_00122864	TCONS_00122864				TCONS_00122864
TCONS_00122838	intergenic lncRNA	Chr5:22562714-22564097	568	1		TCONS_00122838	TCONS_00122838
TCONS_00122785	intergenic lncRNA	Chr5:22362375-22370320	623	1			TCONS_00122785	TCONS_00122785
TCONS_00122721	intergenic lncRNA	Chr5:22137863-22138366	503	1		TCONS_00122721
TCONS_00122707	intergenic lncRNA	Chr5:22064261-22065073	812	1			TCONS_00122707	TCONS_00122707
TCONS_00122597	intergenic lncRNA	Chr5:21642411-21644612	957	1	TCONS_00122597
TCONS_00122520	intergenic lncRNA	Chr5:21395018-21395545	527	1			TCONS_00122520
TCONS_00122512	intergenic lncRNA	Chr5:21349979-21350830	851	1			TCONS_00122512
TCONS_00122460	antisense lncRNA	Chr5:21165454-21168543	636	1	TCONS_00122460	TCONS_00122460	TCONS_00122460	TCONS_00122460
TCONS_00122454	intergenic lncRNA	Chr5:21148798-21149444	646	1			TCONS_00122454
TCONS_00122437	intergenic lncRNA	Chr5:21073250-21073993	667	1	TCONS_00122437		TCONS_00122437	TCONS_00122437
TCONS_00122391	intergenic lncRNA	Chr5:20904596-20905566	970	1			TCONS_00122391	TCONS_00122391
TCONS_00122381	intergenic lncRNA	Chr5:20884745-20885627	882	1				TCONS_00122381
TCONS_00122327	intergenic lncRNA	Chr5:20708948-20709649	701	1		TCONS_00122327	TCONS_00122327
TCONS_00122300	intergenic lncRNA	Chr5:20603152-20603711	559	1			TCONS_00122300
TCONS_00122286	antisense lncRNA	Chr5:20557052-20558529	1088	1				TCONS_00122286
TCONS_00122219	intergenic lncRNA	Chr5:20293063-20294657	992	1	TCONS_00122219
TCONS_00122185	intergenic lncRNA	Chr5:20198601-20199551	950	1		TCONS_00122185
TCONS_00122179	intergenic lncRNA	Chr5:20160136-20162119	968	1			TCONS_00122179
TCONS_00122162	intergenic lncRNA	Chr5:20096292-20098391	2099	1		TCONS_00122162
TCONS_00122161	antisense lncRNA	Chr5:20092306-20094411	694	1				TCONS_00122161
TCONS_00122119	intergenic lncRNA	Chr5:19888243-19889328	909	1		TCONS_00122119
TCONS_00122049	intergenic lncRNA	Chr5:19558534-19559271	454	1			TCONS_00122049				TCONS_00122049
TCONS_00122045	intergenic lncRNA	Chr5:19541555-19542163	539	1		TCONS_00122045	TCONS_00122045	TCONS_00122045
TCONS_00122013	intergenic lncRNA	Chr5:19407867-19408522	655	1	TCONS_00122013		TCONS_00122013
TCONS_00121957	antisense lncRNA	Chr5:19153849-19166186	595	1		TCONS_00121957
TCONS_00121914	intergenic lncRNA	Chr5:18971621-18973088	1311	1	TCONS_00121914
TCONS_00121908	intergenic lncRNA	Chr5:18952656-18955010	2354	1	TCONS_00121908	TCONS_00121908	TCONS_00121908	TCONS_00121908		TCONS_00121908		TCONS_00121908		TCONS_00121908
TCONS_00121906	intergenic lncRNA	Chr5:18948735-18949611	876	1		TCONS_00121906	TCONS_00121906
TCONS_00121904	antisense lncRNA	Chr5:18943544-18948181	615	1		TCONS_00121904
TCONS_00121884	intergenic lncRNA	Chr5:18833047-18835733	2686	1	TCONS_00121884		TCONS_00121884		TCONS_00121884		TCONS_00121884		TCONS_00121884
TCONS_00121841	intergenic lncRNA	Chr5:18689533-18691372	1781	1		TCONS_00121841		TCONS_00121841		TCONS_00121841		TCONS_00121841		TCONS_00121841
TCONS_00121791	sense lncRNA	Chr5:18485176-18492645	3421	1		TCONS_00121791
TCONS_00121782	intergenic lncRNA	Chr5:18444283-18445276	993	1			TCONS_00121782
TCONS_00121736	intergenic lncRNA	Chr5:18237495-18238039	544	1			TCONS_00121736
TCONS_00121645	intergenic lncRNA	Chr5:17850541-17854167	3626	1	TCONS_00121645	TCONS_00121645	TCONS_00121645	TCONS_00121645		TCONS_00121645		TCONS_00121645		TCONS_00121645
TCONS_00121614	intergenic lncRNA	Chr5:17698447-17699247	800	1			TCONS_00121614
TCONS_00121556	intergenic lncRNA	Chr5:17457663-17462670	1633	1		TCONS_00121556
TCONS_00121521	intergenic lncRNA	Chr5:17296981-17298015	1034	1	TCONS_00121521
TCONS_00121501	intergenic lncRNA	Chr5:17224072-17224480	408	1			TCONS_00121501
TCONS_00121493	intergenic lncRNA	Chr5:17179960-17180481	521	1		TCONS_00121493	TCONS_00121493	TCONS_00121493
TCONS_00121447	intergenic lncRNA	Chr5:17012481-17013465	984	1	TCONS_00121447
TCONS_00121376	intergenic lncRNA	Chr5:16686807-16692141	1043	1				TCONS_00121376
TCONS_00121374	intergenic lncRNA	Chr5:16672593-16682391	444	1	TCONS_00121374	TCONS_00121374	TCONS_00121374	TCONS_00121374				TCONS_00121374
TCONS_00121351	intergenic lncRNA	Chr5:16578565-16579510	945	1	TCONS_00121351		TCONS_00121351				TCONS_00121351
TCONS_00121341	intergenic lncRNA	Chr5:16523614-16524908	1192	1			TCONS_00121341				TCONS_00121341
TCONS_00121268	intergenic lncRNA	Chr5:16287153-16287813	660	1				TCONS_00121268				TCONS_00121268
TCONS_00121214	intergenic lncRNA	Chr5:16105992-16115250	894	1		TCONS_00121214	TCONS_00121214
TCONS_00121121	antisense lncRNA	Chr5:15717869-15721681	1279	1				TCONS_00121121
TCONS_00121066	antisense lncRNA	Chr5:15463399-15467561	1003	1	TCONS_00121066
TCONS_00120901	intergenic lncRNA	Chr5:14811422-14813125	1647	1				TCONS_00120901
TCONS_00120878	intergenic lncRNA	Chr5:14736552-14737008	456	1			TCONS_00120878				TCONS_00120878
TCONS_00120877	antisense lncRNA	Chr5:14725923-14735830	860	1		TCONS_00120877
TCONS_00120775	intergenic lncRNA	Chr5:14269038-14270099	965	1			TCONS_00120775
TCONS_00120761	intergenic lncRNA	Chr5:14222876-14223667	630	1			TCONS_00120761
TCONS_00120694	intergenic lncRNA	Chr5:13923334-13924635	374	1	TCONS_00120694	TCONS_00120694	TCONS_00120694
TCONS_00120693	intergenic lncRNA	Chr5:13919786-13923027	1329	1	TCONS_00120693	TCONS_00120693	TCONS_00120693
TCONS_00120665	intergenic lncRNA	Chr5:13770332-13770854	495	1	TCONS_00120665	TCONS_00120665	TCONS_00120665
TCONS_00120652	intergenic lncRNA	Chr5:13723146-13730214	897	1				TCONS_00120652
TCONS_00120642	antisense lncRNA	Chr5:13660475-13667495	626	1	TCONS_00120642
TCONS_00120604	intergenic lncRNA	Chr5:13512914-13515494	412	1			TCONS_00120604
TCONS_00120574	intergenic lncRNA	Chr5:13394419-13395137	567	1	TCONS_00120574		TCONS_00120574	TCONS_00120574
TCONS_00120428	intergenic lncRNA	Chr5:12796012-12796931	664	1			TCONS_00120428
TCONS_00120412	intergenic lncRNA	Chr5:12698184-12698860	605	1			TCONS_00120412
TCONS_00120385	intergenic lncRNA	Chr5:12565969-12567596	665	1	TCONS_00120385	TCONS_00120385	TCONS_00120385
TCONS_00120381	intergenic lncRNA	Chr5:12492010-12496860	2961	1			TCONS_00120381
TCONS_00120236	antisense lncRNA	Chr5:11671243-11681700	1499	1		TCONS_00120236
TCONS_00120176	intergenic lncRNA	Chr5:11396017-11396585	568	1			TCONS_00120176
TCONS_00120145	intergenic lncRNA	Chr5:11251195-11265226	753	1	TCONS_00120145	TCONS_00120145		TCONS_00120145
TCONS_00120125	intergenic lncRNA	Chr5:11153556-11154891	803	1	TCONS_00120125
TCONS_00120115	antisense lncRNA	Chr5:11086960-11090541	798	1		TCONS_00120115
TCONS_00120106	intergenic lncRNA	Chr5:11042568-11046542	528	1	TCONS_00120106		TCONS_00120106	TCONS_00120106
TCONS_00120103	antisense lncRNA	Chr5:11025302-11037697	915	1	TCONS_00120103
TCONS_00120095	antisense lncRNA	Chr5:10984614-10992381	643	1		TCONS_00120095	TCONS_00120095
TCONS_00119801	intergenic lncRNA	Chr5:9582015-9582504	489	1			TCONS_00119801
TCONS_00119800	intergenic lncRNA	Chr5:9580821-9581643	506	1			TCONS_00119800	TCONS_00119800
TCONS_00119639	intergenic lncRNA	Chr5:8835427-8836504	350	1			TCONS_00119639
TCONS_00119625	intergenic lncRNA	Chr5:8760054-8763059	1062	1			TCONS_00119625
TCONS_00119482	intergenic lncRNA	Chr5:8188894-8190713	1819	1		TCONS_00119482
TCONS_00119438	intergenic lncRNA	Chr5:7995925-7996660	711	1		TCONS_00119438	TCONS_00119438
TCONS_00119437	intergenic lncRNA	Chr5:7993745-7994447	702	1	TCONS_00119437		TCONS_00119437
TCONS_00119431	intergenic lncRNA	Chr5:7983138-7984136	998	1				TCONS_00119431
TCONS_00119423	intergenic lncRNA	Chr5:7957312-7957818	506	1			TCONS_00119423
TCONS_00119422	intergenic lncRNA	Chr5:7954550-7955556	1006	1				TCONS_00119422
TCONS_00119416	intergenic lncRNA	Chr5:7918756-7919380	624	1				TCONS_00119416
TCONS_00119409	antisense lncRNA	Chr5:7893257-7894333	576	1		TCONS_00119409
TCONS_00119404	intergenic lncRNA	Chr5:7877249-7878093	844	1			TCONS_00119404	TCONS_00119404
TCONS_00119385	intergenic lncRNA	Chr5:7830920-7832208	685	1			TCONS_00119385
TCONS_00119383	intergenic lncRNA	Chr5:7824191-7828634	686	1		TCONS_00119383
TCONS_00119379	intergenic lncRNA	Chr5:7815020-7815876	730	1		TCONS_00119379
TCONS_00119364	intergenic lncRNA	Chr5:7752755-7754911	896	1	TCONS_00119364
TCONS_00119360	intergenic lncRNA	Chr5:7719279-7720276	849	1			TCONS_00119360
TCONS_00119154	intergenic lncRNA	Chr5:6929504-6930302	798	1	TCONS_00119154
TCONS_00119094	intergenic lncRNA	Chr5:6626900-6630138	525	1			TCONS_00119094
TCONS_00119081	antisense lncRNA	Chr5:6590563-6597850	1884	1			TCONS_00119081
TCONS_00119080	intergenic lncRNA	Chr5:6585190-6587234	586	1		TCONS_00119080
TCONS_00119078	intergenic lncRNA	Chr5:6576958-6578211	1253	1		TCONS_00119078
TCONS_00118928	intergenic lncRNA	Chr5:6080991-6081601	610	1	TCONS_00118928
TCONS_00118846	intergenic lncRNA	Chr5:5772470-5774707	777	1				TCONS_00118846
TCONS_00118815	intergenic lncRNA	Chr5:5662277-5662737	416	1			TCONS_00118815	TCONS_00118815
TCONS_00118785	intergenic lncRNA	Chr5:5566219-5566693	474	1			TCONS_00118785
TCONS_00118747	intergenic lncRNA	Chr5:5434124-5445212	1333	1				TCONS_00118747
TCONS_00118649	intergenic lncRNA	Chr5:5003582-5003989	407	1			TCONS_00118649
TCONS_00118648	intergenic lncRNA	Chr5:5002935-5003425	490	1			TCONS_00118648
TCONS_00118631	intergenic lncRNA	Chr5:4922824-4924082	1258	1	TCONS_00118631	TCONS_00118631		TCONS_00118631		TCONS_00118631		TCONS_00118631		TCONS_00118631
TCONS_00118598	intergenic lncRNA	Chr5:4785183-4785822	639	1				TCONS_00118598
TCONS_00118575	intergenic lncRNA	Chr5:4685073-4686064	796	1	TCONS_00118575
TCONS_00118558	antisense lncRNA	Chr5:4643186-4648011	1107	1		TCONS_00118558
TCONS_00118405	intergenic lncRNA	Chr5:3976673-3978248	1575	1	TCONS_00118405				TCONS_00118405
TCONS_00118384	intergenic lncRNA	Chr5:3848175-3849070	895	1		TCONS_00118384
TCONS_00118364	intergenic lncRNA	Chr5:3750799-3753968	1614	1	TCONS_00118364		TCONS_00118364				TCONS_00118364
TCONS_00118324	intergenic lncRNA	Chr5:3598929-3599260	331	1			TCONS_00118324
TCONS_00118276	antisense lncRNA	Chr5:3368011-3373630	1075	1			TCONS_00118276
TCONS_00118235	antisense lncRNA	Chr5:3178737-3181295	954	1	TCONS_00118235	TCONS_00118235		TCONS_00118235
TCONS_00118234	antisense lncRNA	Chr5:3178737-3181295	755	1	TCONS_00118234
TCONS_00118205	intergenic lncRNA	Chr5:3082735-3087940	1503	1			TCONS_00118205
TCONS_00118204	intergenic lncRNA	Chr5:3082735-3087940	880	1		TCONS_00118204		TCONS_00118204
TCONS_00118198	intergenic lncRNA	Chr5:3040163-3040965	802	1	TCONS_00118198
TCONS_00118033	intergenic lncRNA	Chr5:2393543-2403207	1446	1		TCONS_00118033	TCONS_00118033
TCONS_00118011	intergenic lncRNA	Chr5:2317341-2321072	3731	1	TCONS_00118011	TCONS_00118011		TCONS_00118011		TCONS_00118011		TCONS_00118011		TCONS_00118011
TCONS_00118010	intergenic lncRNA	Chr5:2309857-2311043	1186	1	TCONS_00118010	TCONS_00118010		TCONS_00118010		TCONS_00118010		TCONS_00118010		TCONS_00118010
TCONS_00118009	intergenic lncRNA	Chr5:2306398-2309757	3340	1		TCONS_00118009				TCONS_00118009
TCONS_00117987	intergenic lncRNA	Chr5:2211280-2212213	668	1	TCONS_00117987	TCONS_00117987	TCONS_00117987	TCONS_00117987
TCONS_00117979	intergenic lncRNA	Chr5:2185058-2185551	493	1			TCONS_00117979	TCONS_00117979
TCONS_00117977	intergenic lncRNA	Chr5:2162148-2163164	722	1			TCONS_00117977
TCONS_00117963	intergenic lncRNA	Chr5:2094680-2095522	842	1			TCONS_00117963
TCONS_00117914	intergenic lncRNA	Chr5:1878690-1880204	566	1		TCONS_00117914	TCONS_00117914
TCONS_00117886	intergenic lncRNA	Chr5:1779141-1780275	1134	1		TCONS_00117886
TCONS_00117875	intergenic lncRNA	Chr5:1733384-1734228	678	2		TCONS_00117875
TCONS_00117843	intergenic lncRNA	Chr5:1568698-1573939	5241	1		TCONS_00117843	TCONS_00117843
TCONS_00117821	antisense lncRNA	Chr5:1460572-1464327	695	1	TCONS_00117821	TCONS_00117821		TCONS_00117821		TCONS_00117821
TCONS_00117810	antisense lncRNA	Chr5:1409835-1414189	975	1				TCONS_00117810
TCONS_00117796	intergenic lncRNA	Chr5:1367479-1368162	683	1			TCONS_00117796
TCONS_00117767	intergenic lncRNA	Chr5:1249970-1250537	567	1			TCONS_00117767
TCONS_00117747	intergenic lncRNA	Chr5:1169269-1171131	1862	1		TCONS_00117747	TCONS_00117747
TCONS_00117601	intergenic lncRNA	Chr5:609116-609757	641	1			TCONS_00117601
TCONS_00117591	intergenic lncRNA	Chr5:544507-545427	920	1				TCONS_00117591				TCONS_00117591
TCONS_00117581	antisense lncRNA	Chr5:498947-500440	1349	1				TCONS_00117581
TCONS_00117567	intergenic lncRNA	Chr5:435871-436441	570	1	TCONS_00117567			TCONS_00117567
TCONS_00117488	intergenic lncRNA	Chr5:123041-128300	836	1			TCONS_00117488
TCONS_00117439	intergenic lncRNA	Chr5:29825722-29831622	5805	1				TCONS_00117439
TCONS_00117429	intergenic lncRNA	Chr5:29792964-29793328	364	1			TCONS_00117429
TCONS_00117420	intergenic lncRNA	Chr5:29758291-29759020	729	1	TCONS_00117420	TCONS_00117420	TCONS_00117420	TCONS_00117420		TCONS_00117420
TCONS_00117393	intergenic lncRNA	Chr5:29639078-29639849	771	1	TCONS_00117393		TCONS_00117393	TCONS_00117393				TCONS_00117393
TCONS_00117381	intergenic lncRNA	Chr5:29586709-29587441	732	1			TCONS_00117381
TCONS_00117380	intergenic lncRNA	Chr5:29582167-29583088	921	1	TCONS_00117380	TCONS_00117380	TCONS_00117380
TCONS_00117367	intergenic lncRNA	Chr5:29506265-29506671	406	1	TCONS_00117367		TCONS_00117367				TCONS_00117367
TCONS_00117322	antisense lncRNA	Chr5:29347195-29348942	460	1			TCONS_00117322
TCONS_00117250	antisense lncRNA	Chr5:29092229-29098856	1466	1	TCONS_00117250	TCONS_00117250	TCONS_00117250	TCONS_00117250		TCONS_00117250		TCONS_00117250		TCONS_00117250
TCONS_00117179	intergenic lncRNA	Chr5:28816631-28817335	667	1	TCONS_00117179		TCONS_00117179
TCONS_00117156	intergenic lncRNA	Chr5:28718178-28718976	786	1	TCONS_00117156
TCONS_00117151	intergenic lncRNA	Chr5:28700951-28701626	675	1			TCONS_00117151
TCONS_00117076	antisense lncRNA	Chr5:28349164-28351481	1094	1				TCONS_00117076
TCONS_00117012	intergenic lncRNA	Chr5:28163145-28166253	734	1				TCONS_00117012
TCONS_00116969	intergenic lncRNA	Chr5:28028530-28033867	587	1	TCONS_00116969		TCONS_00116969
TCONS_00116958	antisense lncRNA	Chr5:27989070-27992961	723	1	TCONS_00116958			TCONS_00116958
TCONS_00116934	antisense lncRNA	Chr5:27886237-27889860	433	1			TCONS_00116934
TCONS_00116919	intergenic lncRNA	Chr5:27819295-27820095	800	1	TCONS_00116919
TCONS_00116872	intergenic lncRNA	Chr5:27672545-27673854	1309	1		TCONS_00116872		TCONS_00116872
TCONS_00116760	antisense lncRNA	Chr5:27200218-27202593	965	1	TCONS_00116760	TCONS_00116760	TCONS_00116760	TCONS_00116760		TCONS_00116760		TCONS_00116760		TCONS_00116760
TCONS_00116707	intergenic lncRNA	Chr5:27004496-27004883	331	1			TCONS_00116707	TCONS_00116707
TCONS_00116675	intergenic lncRNA	Chr5:26888130-26897014	724	1	TCONS_00116675	TCONS_00116675	TCONS_00116675	TCONS_00116675
TCONS_00116631	intergenic lncRNA	Chr5:26712388-26713310	511	1	TCONS_00116631		TCONS_00116631	TCONS_00116631
TCONS_00116545	intergenic lncRNA	Chr5:26462548-26463414	866	1			TCONS_00116545
TCONS_00116494	intergenic lncRNA	Chr5:26264524-26266239	468	1			TCONS_00116494
TCONS_00116487	intergenic lncRNA	Chr5:26224811-26225389	578	1			TCONS_00116487
TCONS_00116485	antisense lncRNA	Chr5:26210943-26214082	632	1	TCONS_00116485		TCONS_00116485		TCONS_00116485
TCONS_00116480	antisense lncRNA	Chr5:26187624-26191143	2028	1	TCONS_00116480	TCONS_00116480		TCONS_00116480		TCONS_00116480		TCONS_00116480		TCONS_00116480
TCONS_00116471	intergenic lncRNA	Chr5:26163271-26164497	834	1			TCONS_00116471
TCONS_00116420	intergenic lncRNA	Chr5:25960955-25961670	715	1				TCONS_00116420				TCONS_00116420
TCONS_00116376	intergenic lncRNA	Chr5:25779211-25779799	588	1	TCONS_00116376		TCONS_00116376
TCONS_00116354	intergenic lncRNA	Chr5:25708695-25709472	740	1			TCONS_00116354	TCONS_00116354
TCONS_00116345	intergenic lncRNA	Chr5:25686176-25688182	1095	1			TCONS_00116345
TCONS_00116258	intergenic lncRNA	Chr5:25410753-25411663	910	1		TCONS_00116258		TCONS_00116258				TCONS_00116258
TCONS_00116220	intergenic lncRNA	Chr5:25264519-25265261	593	1		TCONS_00116220	TCONS_00116220	TCONS_00116220
TCONS_00116119	intergenic lncRNA	Chr5:24830931-24832140	1209	1				TCONS_00116119				TCONS_00116119
TCONS_00116106	intergenic lncRNA	Chr5:24769650-24773681	1251	1			TCONS_00116106
TCONS_00116105	intergenic lncRNA	Chr5:24768193-24769253	1018	1			TCONS_00116105
TCONS_00116021	intergenic lncRNA	Chr5:24449711-24470255	1006	1		TCONS_00116021
TCONS_00115945	intergenic lncRNA	Chr5:24128629-24129233	604	1			TCONS_00115945
TCONS_00115943	intergenic lncRNA	Chr5:24098665-24099818	1153	1		TCONS_00115943
TCONS_00115806	intergenic lncRNA	Chr5:23611880-23612303	423	1			TCONS_00115806
TCONS_00115800	intergenic lncRNA	Chr5:23560988-23562074	524	1			TCONS_00115800
TCONS_00115786	intergenic lncRNA	Chr5:23499154-23500210	1056	1			TCONS_00115786
TCONS_00115770	intergenic lncRNA	Chr5:23402953-23405939	654	1			TCONS_00115770
TCONS_00115725	intergenic lncRNA	Chr5:23189760-23195373	805	1		TCONS_00115725	TCONS_00115725
TCONS_00115706	sense lncRNA	Chr5:23096486-23099701	2849	3	TCONS_00115706	TCONS_00115706		TCONS_00115706
TCONS_00115705	sense lncRNA	Chr5:23096486-23099701	2931	4				TCONS_00115705
TCONS_00115704	sense lncRNA	Chr5:23096486-23099701	2824	3		TCONS_00115704
TCONS_00115621	antisense lncRNA	Chr5:22785769-22788335	464	1	TCONS_00115621
TCONS_00115620	intergenic lncRNA	Chr5:22775281-22775855	574	1	TCONS_00115620	TCONS_00115620	TCONS_00115620	TCONS_00115620
TCONS_00115606	intergenic lncRNA	Chr5:22705748-22706547	799	1			TCONS_00115606
TCONS_00115580	intergenic lncRNA	Chr5:22660053-22660721	668	1				TCONS_00115580				TCONS_00115580
TCONS_00115533	intergenic lncRNA	Chr5:22486702-22487991	779	1			TCONS_00115533
TCONS_00115526	intergenic lncRNA	Chr5:22462387-22462777	390	1	TCONS_00115526	TCONS_00115526	TCONS_00115526				TCONS_00115526
TCONS_00115384	intergenic lncRNA	Chr5:21874614-21875173	559	1	TCONS_00115384
TCONS_00115338	intergenic lncRNA	Chr5:21670728-21674145	650	1			TCONS_00115338
TCONS_00115278	antisense lncRNA	Chr5:21425049-21426009	580	1		TCONS_00115278		TCONS_00115278
TCONS_00115267	intergenic lncRNA	Chr5:21401459-21402668	550	1	TCONS_00115267
TCONS_00115194	intergenic lncRNA	Chr5:21085511-21087886	2215	1		TCONS_00115194
TCONS_00115183	intergenic lncRNA	Chr5:21037184-21038366	1182	1			TCONS_00115183
TCONS_00115174	antisense lncRNA	Chr5:20977859-20986879	4192	1	TCONS_00115174
TCONS_00115107	intergenic lncRNA	Chr5:20744175-20745661	1486	1		TCONS_00115107				TCONS_00115107
TCONS_00115074	intergenic lncRNA	Chr5:20612676-20613624	948	1		TCONS_00115074
TCONS_00115073	intergenic lncRNA	Chr5:20611407-20612242	636	1	TCONS_00115073	TCONS_00115073	TCONS_00115073
TCONS_00115035	intergenic lncRNA	Chr5:20454206-20455039	833	1		TCONS_00115035	TCONS_00115035
TCONS_00115004	intergenic lncRNA	Chr5:20371297-20376038	835	1			TCONS_00115004
TCONS_00114950	intergenic lncRNA	Chr5:20176819-20177274	455	1		TCONS_00114950	TCONS_00114950
TCONS_00114886	intergenic lncRNA	Chr5:19889752-19890716	775	1		TCONS_00114886
TCONS_00114885	intergenic lncRNA	Chr5:19888243-19889328	914	1		TCONS_00114885
TCONS_00114812	intergenic lncRNA	Chr5:19541555-19542163	579	1	TCONS_00114812	TCONS_00114812	TCONS_00114812	TCONS_00114812
TCONS_00114792	antisense lncRNA	Chr5:19447779-19450469	650	1		TCONS_00114792
TCONS_00114785	intergenic lncRNA	Chr5:19425465-19426225	760	1			TCONS_00114785
TCONS_00114764	antisense lncRNA	Chr5:19336655-19345366	5207	2		TCONS_00114764
TCONS_00114763	antisense lncRNA	Chr5:19336655-19345366	4825	2		TCONS_00114763
TCONS_00114762	antisense lncRNA	Chr5:19336655-19345366	5685	1	TCONS_00114762	TCONS_00114762		TCONS_00114762		TCONS_00114762		TCONS_00114762		TCONS_00114762
TCONS_00114761	antisense lncRNA	Chr5:19336655-19345366	4100	3	TCONS_00114761	TCONS_00114761		TCONS_00114761				TCONS_00114761
TCONS_00114760	antisense lncRNA	Chr5:19336655-19345366	5562	2	TCONS_00114760	TCONS_00114760		TCONS_00114760		TCONS_00114760		TCONS_00114760		TCONS_00114760
TCONS_00114750	intergenic lncRNA	Chr5:19274578-19275106	528	1		TCONS_00114750	TCONS_00114750
TCONS_00114738	intergenic lncRNA	Chr5:19224598-19225319	721	1		TCONS_00114738	TCONS_00114738
TCONS_00114729	intergenic lncRNA	Chr5:19187420-19188095	675	1			TCONS_00114729	TCONS_00114729
TCONS_00114681	intergenic lncRNA	Chr5:18973170-18979482	797	1		TCONS_00114681
TCONS_00114612	intergenic lncRNA	Chr5:18691557-18697757	579	1				TCONS_00114612
TCONS_00114584	intergenic lncRNA	Chr5:18571067-18571966	899	1	TCONS_00114584
TCONS_00114571	intergenic lncRNA	Chr5:18514918-18518334	711	1	TCONS_00114571		TCONS_00114571
TCONS_00114506	sense lncRNA	Chr5:18248216-18251831	546	2		TCONS_00114506
TCONS_00114442	intergenic lncRNA	Chr5:17975167-17976269	1102	1	TCONS_00114442
TCONS_00114426	intergenic lncRNA	Chr5:17906476-17907433	773	1			TCONS_00114426				TCONS_00114426
TCONS_00114395	intergenic lncRNA	Chr5:17804218-17804972	754	1			TCONS_00114395
TCONS_00114394	antisense lncRNA	Chr5:17801824-17803917	1257	1	TCONS_00114394
TCONS_00114300	intergenic lncRNA	Chr5:17480560-17481055	495	1	TCONS_00114300	TCONS_00114300	TCONS_00114300	TCONS_00114300		TCONS_00114300
TCONS_00114267	antisense lncRNA	Chr5:17330908-17332308	981	1	TCONS_00114267
TCONS_00114264	antisense lncRNA	Chr5:17315665-17322748	938	1		TCONS_00114264		TCONS_00114264
TCONS_00114244	intergenic lncRNA	Chr5:17255693-17256696	691	1		TCONS_00114244
TCONS_00114182	intergenic lncRNA	Chr5:16997800-17006182	900	1	TCONS_00114182		TCONS_00114182
TCONS_00114117	intergenic lncRNA	Chr5:16743632-16744682	848	1		TCONS_00114117
TCONS_00114088	intergenic lncRNA	Chr5:16626141-16627068	927	1	TCONS_00114088
TCONS_00114072	intergenic lncRNA	Chr5:16525304-16526057	702	1	TCONS_00114072	TCONS_00114072
TCONS_00114014	intergenic lncRNA	Chr5:16241567-16242024	406	1			TCONS_00114014				TCONS_00114014
TCONS_00113932	antisense lncRNA	Chr5:15894884-15896788	518	1	TCONS_00113932	TCONS_00113932	TCONS_00113932
TCONS_00113815	intergenic lncRNA	Chr5:15359067-15373075	446	1			TCONS_00113815
TCONS_00113693	intergenic lncRNA	Chr5:14916921-14917740	518	1	TCONS_00113693	TCONS_00113693	TCONS_00113693
TCONS_00113629	intergenic lncRNA	Chr5:14639184-14640713	416	1			TCONS_00113629	TCONS_00113629
TCONS_00113460	intergenic lncRNA	Chr5:13923334-13924635	1301	1		TCONS_00113460				TCONS_00113460
TCONS_00113427	intergenic lncRNA	Chr5:13788059-13789316	627	1			TCONS_00113427
TCONS_00113405	antisense lncRNA	Chr5:13696066-13698678	685	1			TCONS_00113405
TCONS_00113395	intergenic lncRNA	Chr5:13642069-13643921	1852	1		TCONS_00113395
TCONS_00113394	intergenic lncRNA	Chr5:13640776-13641401	546	1			TCONS_00113394
TCONS_00113367	intergenic lncRNA	Chr5:13521628-13522469	841	1	TCONS_00113367		TCONS_00113367	TCONS_00113367
TCONS_00113346	intergenic lncRNA	Chr5:13424252-13424825	573	1		TCONS_00113346	TCONS_00113346
TCONS_00113345	intergenic lncRNA	Chr5:13420053-13420930	877	1		TCONS_00113345
TCONS_00113336	intergenic lncRNA	Chr5:13396718-13397316	598	1			TCONS_00113336
TCONS_00113334	intergenic lncRNA	Chr5:13394419-13395137	717	1	TCONS_00113334		TCONS_00113334
TCONS_00113307	intergenic lncRNA	Chr5:13304590-13305752	485	1			TCONS_00113307
TCONS_00113306	intergenic lncRNA	Chr5:13303880-13304385	505	1	TCONS_00113306		TCONS_00113306	TCONS_00113306
TCONS_00113296	antisense lncRNA	Chr5:13256415-13262203	448	1	TCONS_00113296
TCONS_00113186	intergenic lncRNA	Chr5:12698184-12698860	647	1			TCONS_00113186
TCONS_00113141	antisense lncRNA	Chr5:12392700-12395378	404	1			TCONS_00113141
TCONS_00113063	antisense lncRNA	Chr5:11976283-11977407	554	1	TCONS_00113063	TCONS_00113063	TCONS_00113063
TCONS_00113012	intergenic lncRNA	Chr5:11708338-11709266	928	1		TCONS_00113012	TCONS_00113012
TCONS_00112997	intergenic lncRNA	Chr5:11658199-11658876	677	1			TCONS_00112997
TCONS_00112822	intergenic lncRNA	Chr5:10901077-10909526	950	1			TCONS_00112822
TCONS_00112820	antisense lncRNA	Chr5:10901077-10909526	1524	1	TCONS_00112820	TCONS_00112820	TCONS_00112820	TCONS_00112820		TCONS_00112820		TCONS_00112820		TCONS_00112820
TCONS_00112793	intergenic lncRNA	Chr5:10737083-10737693	568	1			TCONS_00112793
TCONS_00112666	antisense lncRNA	Chr5:9967633-9975647	662	1	TCONS_00112666		TCONS_00112666	TCONS_00112666
TCONS_00112589	intergenic lncRNA	Chr5:9580821-9581643	822	1			TCONS_00112589
TCONS_00112583	intergenic lncRNA	Chr5:9552470-9554995	726	1			TCONS_00112583
TCONS_00112529	antisense lncRNA	Chr5:9343576-9346374	335	1			TCONS_00112529
TCONS_00112502	intergenic lncRNA	Chr5:9239786-9240353	567	1			TCONS_00112502
TCONS_00112474	intergenic lncRNA	Chr5:9078956-9081135	384	1	TCONS_00112474	TCONS_00112474	TCONS_00112474
TCONS_00112472	antisense lncRNA	Chr5:9059899-9066787	502	1	TCONS_00112472		TCONS_00112472	TCONS_00112472
TCONS_00112465	antisense lncRNA	Chr5:9035536-9038076	540	1		TCONS_00112465
TCONS_00112386	intergenic lncRNA	Chr5:8653395-8674176	1028	1			TCONS_00112386
TCONS_00112277	intergenic lncRNA	Chr5:8244547-8245692	1115	1				TCONS_00112277				TCONS_00112277
TCONS_00112258	intergenic lncRNA	Chr5:8179767-8180259	492	1		TCONS_00112258	TCONS_00112258
TCONS_00112252	intergenic lncRNA	Chr5:8145197-8146322	829	1	TCONS_00112252	TCONS_00112252		TCONS_00112252				TCONS_00112252
TCONS_00112249	intergenic lncRNA	Chr5:8139237-8139914	677	1			TCONS_00112249
TCONS_00112245	antisense lncRNA	Chr5:8123490-8127341	665	1	TCONS_00112245
TCONS_00112237	intergenic lncRNA	Chr5:8095567-8096123	556	1	TCONS_00112237		TCONS_00112237
TCONS_00112213	intergenic lncRNA	Chr5:7995925-7996660	735	1			TCONS_00112213
TCONS_00112205	antisense lncRNA	Chr5:7967865-7968931	623	1			TCONS_00112205	TCONS_00112205
TCONS_00112204	intergenic lncRNA	Chr5:7958813-7959974	1161	1	TCONS_00112204		TCONS_00112204
TCONS_00112200	intergenic lncRNA	Chr5:7944123-7944574	430	1	TCONS_00112200		TCONS_00112200	TCONS_00112200
TCONS_00112194	intergenic lncRNA	Chr5:7904148-7905464	1316	1			TCONS_00112194
TCONS_00112193	intergenic lncRNA	Chr5:7903184-7904013	788	1			TCONS_00112193
TCONS_00112169	intergenic lncRNA	Chr5:7823280-7823990	704	1			TCONS_00112169
TCONS_00112166	intergenic lncRNA	Chr5:7815020-7815876	856	1	TCONS_00112166	TCONS_00112166
TCONS_00112165	intergenic lncRNA	Chr5:7813485-7814857	1108	1		TCONS_00112165
TCONS_00112143	intergenic lncRNA	Chr5:7700192-7702201	1980	1		TCONS_00112143
TCONS_00112108	antisense lncRNA	Chr5:7535660-7540533	814	1	TCONS_00112108
TCONS_00112078	intergenic lncRNA	Chr5:7365281-7365745	464	1	TCONS_00112078		TCONS_00112078
TCONS_00111992	intergenic lncRNA	Chr5:7015714-7017200	1486	1				TCONS_00111992
TCONS_00111963	intergenic lncRNA	Chr5:6913315-6914338	1023	1			TCONS_00111963
TCONS_00111934	intergenic lncRNA	Chr5:6784176-6784866	690	1			TCONS_00111934
TCONS_00111922	intergenic lncRNA	Chr5:6743384-6745455	2071	1				TCONS_00111922
TCONS_00111916	intergenic lncRNA	Chr5:6712884-6715242	2358	1	TCONS_00111916		TCONS_00111916		TCONS_00111916		TCONS_00111916		TCONS_00111916
TCONS_00111902	intergenic lncRNA	Chr5:6635326-6635958	632	1			TCONS_00111902
TCONS_00111871	intergenic lncRNA	Chr5:6551155-6554172	549	1	TCONS_00111871		TCONS_00111871
TCONS_00111831	intergenic lncRNA	Chr5:6373595-6374579	479	1	TCONS_00111831	TCONS_00111831	TCONS_00111831
TCONS_00111818	intergenic lncRNA	Chr5:6325041-6325834	793	1			TCONS_00111818
TCONS_00111806	intergenic lncRNA	Chr5:6263529-6265156	1283	1	TCONS_00111806		TCONS_00111806				TCONS_00111806
TCONS_00111767	intergenic lncRNA	Chr5:6077600-6078666	754	1		TCONS_00111767					TCONS_00111767
TCONS_00111750	intergenic lncRNA	Chr5:6007931-6013559	1015	1	TCONS_00111750
TCONS_00111711	intergenic lncRNA	Chr5:5842905-5843785	880	1		TCONS_00111711
TCONS_00111699	antisense lncRNA	Chr5:5784140-5790014	677	1			TCONS_00111699
TCONS_00111696	antisense lncRNA	Chr5:5776025-5779678	831	1			TCONS_00111696
TCONS_00111665	antisense lncRNA	Chr5:5637529-5641598	1686	1		TCONS_00111665
TCONS_00111570	antisense lncRNA	Chr5:5277930-5289003	694	1		TCONS_00111570
TCONS_00111471	intergenic lncRNA	Chr5:4820542-4821885	836	1				TCONS_00111471				TCONS_00111471
TCONS_00111366	intergenic lncRNA	Chr5:4385960-4390044	1381	1			TCONS_00111366
TCONS_00111353	antisense lncRNA	Chr5:4324090-4327627	673	1			TCONS_00111353
TCONS_00111329	antisense lncRNA	Chr5:4229761-4241195	642	1		TCONS_00111329		TCONS_00111329
TCONS_00111325	antisense lncRNA	Chr5:4219714-4227131	2875	1	TCONS_00111325
TCONS_00111298	intergenic lncRNA	Chr5:4134940-4135936	996	1		TCONS_00111298
TCONS_00111268	antisense lncRNA	Chr5:3953562-3961424	1161	1	TCONS_00111268
TCONS_00111251	intergenic lncRNA	Chr5:3828607-3830716	1036	1			TCONS_00111251
TCONS_00111227	intergenic lncRNA	Chr5:3703267-3703949	682	1			TCONS_00111227
TCONS_00111171	intergenic lncRNA	Chr5:3497929-3505813	862	1			TCONS_00111171
TCONS_00111161	intergenic lncRNA	Chr5:3446053-3446901	719	1	TCONS_00111161
TCONS_00111148	intergenic lncRNA	Chr5:3389007-3389897	890	1		TCONS_00111148
TCONS_00111117	intergenic lncRNA	Chr5:3248135-3249859	1724	1				TCONS_00111117
TCONS_00111100	intergenic lncRNA	Chr5:3149305-3150121	816	1	TCONS_00111100		TCONS_00111100		TCONS_00111100		TCONS_00111100		TCONS_00111100
TCONS_00111098	intergenic lncRNA	Chr5:3144796-3146195	617	1				TCONS_00111098
TCONS_00111084	intergenic lncRNA	Chr5:3099286-3104727	772	1	TCONS_00111084
TCONS_00110926	intergenic lncRNA	Chr5:2393543-2403207	698	1	TCONS_00110926	TCONS_00110926	TCONS_00110926	TCONS_00110926				TCONS_00110926
TCONS_00110925	intergenic lncRNA	Chr5:2393543-2403207	1179	1	TCONS_00110925	TCONS_00110925	TCONS_00110925	TCONS_00110925				TCONS_00110925
TCONS_00110918	antisense lncRNA	Chr5:2351572-2357963	1315	1		TCONS_00110918				TCONS_00110918
TCONS_00110879	intergenic lncRNA	Chr5:2211280-2212213	933	1	TCONS_00110879	TCONS_00110879	TCONS_00110879
TCONS_00110869	intergenic lncRNA	Chr5:2187829-2191880	1509	1		TCONS_00110869	TCONS_00110869
TCONS_00110815	intergenic lncRNA	Chr5:2003254-2004419	804	1			TCONS_00110815
TCONS_00110789	intergenic lncRNA	Chr5:1874391-1875967	1576	1	TCONS_00110789	TCONS_00110789		TCONS_00110789
TCONS_00110758	antisense lncRNA	Chr5:1720166-1730943	1537	1		TCONS_00110758		TCONS_00110758				TCONS_00110758
TCONS_00110722	intergenic lncRNA	Chr5:1568698-1573939	3690	1			TCONS_00110722	TCONS_00110722
TCONS_00110669	intergenic lncRNA	Chr5:1356012-1356811	620	1	TCONS_00110669	TCONS_00110669	TCONS_00110669
TCONS_00110630	intergenic lncRNA	Chr5:1171267-1173845	1094	1				TCONS_00110630				TCONS_00110630
TCONS_00110616	intergenic lncRNA	Chr5:1107672-1108481	809	1	TCONS_00110616			TCONS_00110616
TCONS_00110599	intergenic lncRNA	Chr5:1044608-1045774	1166	1		TCONS_00110599
TCONS_00110579	intergenic lncRNA	Chr5:970436-971632	1076	1		TCONS_00110579
TCONS_00110545	intergenic lncRNA	Chr5:832595-833655	931	1		TCONS_00110545
TCONS_00110537	intergenic lncRNA	Chr5:796917-798311	692	1		TCONS_00110537	TCONS_00110537	TCONS_00110537
TCONS_00110526	antisense lncRNA	Chr5:758205-765994	935	1	TCONS_00110526
TCONS_00110503	intergenic lncRNA	Chr5:664456-665893	1437	1	TCONS_00110503		TCONS_00110503
TCONS_00110451	intergenic lncRNA	Chr5:502841-504582	1741	1	TCONS_00110451		TCONS_00110451	TCONS_00110451
TCONS_00110347	intergenic lncRNA	Chr4:23603039-23604316	1277	1		TCONS_00110347
TCONS_00110319	intergenic lncRNA	Chr4:35405721-35406720	999	1			TCONS_00110319
TCONS_00110279	antisense lncRNA	Chr4:35159180-35171878	999	1			TCONS_00110279
TCONS_00110227	intergenic lncRNA	Chr4:34979503-34980131	628	1	TCONS_00110227	TCONS_00110227		TCONS_00110227				TCONS_00110227
TCONS_00110174	intergenic lncRNA	Chr4:34711644-34713714	522	1			TCONS_00110174
TCONS_00110173	intergenic lncRNA	Chr4:34711644-34713714	1137	1			TCONS_00110173
TCONS_00110103	intergenic lncRNA	Chr4:34402418-34406361	3943	1	TCONS_00110103	TCONS_00110103		TCONS_00110103		TCONS_00110103		TCONS_00110103		TCONS_00110103
TCONS_00110094	intergenic lncRNA	Chr4:34363621-34364615	348	1	TCONS_00110094	TCONS_00110094	TCONS_00110094	TCONS_00110094
TCONS_00110043	intergenic lncRNA	Chr4:34226756-34227578	639	1	TCONS_00110043		TCONS_00110043				TCONS_00110043
TCONS_00109794	intergenic lncRNA	Chr4:33364142-33367519	465	1			TCONS_00109794
TCONS_00109725	intergenic lncRNA	Chr4:33070066-33070933	680	1			TCONS_00109725	TCONS_00109725
TCONS_00109712	intergenic lncRNA	Chr4:33005163-33006253	1090	1				TCONS_00109712
TCONS_00109684	intergenic lncRNA	Chr4:32897588-32897813	225	1			TCONS_00109684	TCONS_00109684
TCONS_00109682	intergenic lncRNA	Chr4:32889394-32892501	3107	1			TCONS_00109682	TCONS_00109682
TCONS_00109668	intergenic lncRNA	Chr4:32831442-32832290	848	1	TCONS_00109668	TCONS_00109668	TCONS_00109668	TCONS_00109668				TCONS_00109668
TCONS_00109640	intergenic lncRNA	Chr4:32731290-32732303	1013	1	TCONS_00109640
TCONS_00109605	intergenic lncRNA	Chr4:32618985-32620399	1414	1	TCONS_00109605	TCONS_00109605	TCONS_00109605	TCONS_00109605
TCONS_00109584	intergenic lncRNA	Chr4:32494475-32495172	680	1			TCONS_00109584
TCONS_00109331	intergenic lncRNA	Chr4:31516251-31517004	753	1			TCONS_00109331
TCONS_00109304	antisense lncRNA	Chr4:31410026-31411856	438	1			TCONS_00109304
TCONS_00109284	intergenic lncRNA	Chr4:31336331-31336671	316	1			TCONS_00109284	TCONS_00109284
TCONS_00109194	intergenic lncRNA	Chr4:31026616-31044510	791	1				TCONS_00109194
TCONS_00109119	intergenic lncRNA	Chr4:30745336-30746786	1450	1				TCONS_00109119
TCONS_00109068	intergenic lncRNA	Chr4:30566909-30567579	670	1			TCONS_00109068	TCONS_00109068
TCONS_00108851	intergenic lncRNA	Chr4:29751821-29752426	605	1	TCONS_00108851		TCONS_00108851		TCONS_00108851
TCONS_00108850	antisense lncRNA	Chr4:29742067-29750691	1377	3	TCONS_00108850	TCONS_00108850	TCONS_00108850	TCONS_00108850
TCONS_00108823	intergenic lncRNA	Chr4:29613073-29614855	1636	1		TCONS_00108823				TCONS_00108823
TCONS_00108677	intergenic lncRNA	Chr4:29099174-29105160	973	1		TCONS_00108677		TCONS_00108677
TCONS_00108605	intergenic lncRNA	Chr4:28761962-28762678	716	1			TCONS_00108605				TCONS_00108605
TCONS_00108560	intergenic lncRNA	Chr4:28560766-28561412	646	1				TCONS_00108560				TCONS_00108560
TCONS_00108478	intergenic lncRNA	Chr4:28250908-28253838	905	1			TCONS_00108478
TCONS_00108403	intergenic lncRNA	Chr4:27957503-27958386	883	1		TCONS_00108403
TCONS_00108168	intergenic lncRNA	Chr4:27023905-27025576	1542	1			TCONS_00108168
TCONS_00108161	intergenic lncRNA	Chr4:26999612-27006336	1274	1			TCONS_00108161
TCONS_00108159	intergenic lncRNA	Chr4:26998573-26999442	869	1	TCONS_00108159		TCONS_00108159
TCONS_00108120	intergenic lncRNA	Chr4:26814892-26816825	1569	1		TCONS_00108120
TCONS_00108076	antisense lncRNA	Chr4:26636912-26640662	1570	1		TCONS_00108076
TCONS_00108074	intergenic lncRNA	Chr4:26635670-26636889	1037	1	TCONS_00108074
TCONS_00108047	intergenic lncRNA	Chr4:26472324-26481222	604	1			TCONS_00108047
TCONS_00108028	intergenic lncRNA	Chr4:26393435-26394551	1116	1				TCONS_00108028
TCONS_00108011	intergenic lncRNA	Chr4:26309612-26310221	609	1				TCONS_00108011				TCONS_00108011
TCONS_00107948	intergenic lncRNA	Chr4:26077500-26082723	1865	1			TCONS_00107948				TCONS_00107948
TCONS_00107887	intergenic lncRNA	Chr4:25851251-25851829	523	1			TCONS_00107887
TCONS_00107878	intergenic lncRNA	Chr4:25814696-25815349	653	1		TCONS_00107878
TCONS_00107824	antisense lncRNA	Chr4:25657957-25667210	775	1				TCONS_00107824
TCONS_00107703	intergenic lncRNA	Chr4:25259951-25273511	586	1	TCONS_00107703		TCONS_00107703
TCONS_00107657	intergenic lncRNA	Chr4:25054929-25055520	591	1			TCONS_00107657
TCONS_00107651	intergenic lncRNA	Chr4:25011980-25016214	728	1		TCONS_00107651	TCONS_00107651	TCONS_00107651
TCONS_00107634	intergenic lncRNA	Chr4:24960925-24961587	662	1	TCONS_00107634		TCONS_00107634
TCONS_00107610	intergenic lncRNA	Chr4:24854662-24856142	1284	2	TCONS_00107610	TCONS_00107610		TCONS_00107610				TCONS_00107610
TCONS_00107569	sense lncRNA	Chr4:24704546-24710638	845	1				TCONS_00107569
TCONS_00107500	intergenic lncRNA	Chr4:24409033-24411822	638	1	TCONS_00107500		TCONS_00107500
TCONS_00107484	intergenic lncRNA	Chr4:24338387-24339477	871	1		TCONS_00107484
TCONS_00107229	intergenic lncRNA	Chr4:23486883-23488404	915	1			TCONS_00107229
TCONS_00107109	antisense lncRNA	Chr4:23108123-23115812	2421	1	TCONS_00107109	TCONS_00107109		TCONS_00107109
TCONS_00107082	intergenic lncRNA	Chr4:23036719-23037450	731	1			TCONS_00107082
TCONS_00107067	antisense lncRNA	Chr4:22962087-22963367	705	1		TCONS_00107067
TCONS_00106966	intergenic lncRNA	Chr4:22547084-22548441	1357	1		TCONS_00106966
TCONS_00106953	intergenic lncRNA	Chr4:22504709-22506114	579	1	TCONS_00106953		TCONS_00106953	TCONS_00106953
TCONS_00106941	intergenic lncRNA	Chr4:22438076-22438742	666	1			TCONS_00106941
TCONS_00106936	intergenic lncRNA	Chr4:22406160-22406836	676	1	TCONS_00106936
TCONS_00106886	antisense lncRNA	Chr4:22231244-22242567	2021	1		TCONS_00106886		TCONS_00106886		TCONS_00106886		TCONS_00106886		TCONS_00106886
TCONS_00106867	intergenic lncRNA	Chr4:22142972-22145893	492	1	TCONS_00106867		TCONS_00106867
TCONS_00106855	intergenic lncRNA	Chr4:22101481-22112480	311	1				TCONS_00106855
TCONS_00106838	intergenic lncRNA	Chr4:22037684-22041068	1135	1			TCONS_00106838
TCONS_00106831	intergenic lncRNA	Chr4:21996265-21998103	1376	1		TCONS_00106831
TCONS_00106740	intergenic lncRNA	Chr4:21675809-21676999	1190	1		TCONS_00106740
TCONS_00106722	intergenic lncRNA	Chr4:21605581-21609212	685	1			TCONS_00106722
TCONS_00106715	intergenic lncRNA	Chr4:21574284-21574862	513	1			TCONS_00106715
TCONS_00106705	intergenic lncRNA	Chr4:21532209-21534022	1806	1			TCONS_00106705
TCONS_00106703	antisense lncRNA	Chr4:21525528-21526703	707	1	TCONS_00106703	TCONS_00106703	TCONS_00106703	TCONS_00106703		TCONS_00106703		TCONS_00106703		TCONS_00106703
TCONS_00106695	intergenic lncRNA	Chr4:21498139-21503385	783	2	TCONS_00106695	TCONS_00106695		TCONS_00106695
TCONS_00106692	intergenic lncRNA	Chr4:21477036-21477425	389	1			TCONS_00106692
TCONS_00106678	intergenic lncRNA	Chr4:21426474-21427239	765	1			TCONS_00106678
TCONS_00106673	intergenic lncRNA	Chr4:21405813-21407564	1751	1			TCONS_00106673
TCONS_00106657	intergenic lncRNA	Chr4:21336701-21345482	790	1	TCONS_00106657	TCONS_00106657	TCONS_00106657	TCONS_00106657
TCONS_00106597	intergenic lncRNA	Chr4:21066709-21069109	538	1	TCONS_00106597	TCONS_00106597
TCONS_00106575	intergenic lncRNA	Chr4:20978252-20978668	416	1	TCONS_00106575		TCONS_00106575	TCONS_00106575
TCONS_00106570	intergenic lncRNA	Chr4:20952946-20953844	898	1	TCONS_00106570
TCONS_00106551	intergenic lncRNA	Chr4:20906710-20907048	337	1	TCONS_00106551	TCONS_00106551	TCONS_00106551	TCONS_00106551
TCONS_00106533	intergenic lncRNA	Chr4:20838359-20839062	477	2	TCONS_00106533	TCONS_00106533		TCONS_00106533				TCONS_00106533
TCONS_00106516	antisense lncRNA	Chr4:20756863-20766302	291	2	TCONS_00106516	TCONS_00106516	TCONS_00106516	TCONS_00106516				TCONS_00106516
TCONS_00106508	intergenic lncRNA	Chr4:20706567-20707156	582	1		TCONS_00106508		TCONS_00106508
TCONS_00106477	intergenic lncRNA	Chr4:20574085-20575289	1103	1		TCONS_00106477
TCONS_00106413	intergenic lncRNA	Chr4:20303812-20304149	337	1	TCONS_00106413		TCONS_00106413	TCONS_00106413				TCONS_00106413
TCONS_00106333	intergenic lncRNA	Chr4:20026960-20027813	853	1				TCONS_00106333
TCONS_00106326	intergenic lncRNA	Chr4:19996622-19997801	1179	1	TCONS_00106326		TCONS_00106326
TCONS_00106315	intergenic lncRNA	Chr4:19959143-19960728	766	1				TCONS_00106315
TCONS_00106244	intergenic lncRNA	Chr4:19674313-19675069	756	1			TCONS_00106244
TCONS_00106243	intergenic lncRNA	Chr4:19672065-19674198	2044	1			TCONS_00106243
TCONS_00106228	intergenic lncRNA	Chr4:19638115-19638787	672	1			TCONS_00106228
TCONS_00106227	intergenic lncRNA	Chr4:19634468-19635465	997	1			TCONS_00106227
TCONS_00106199	intergenic lncRNA	Chr4:19523202-19524699	1305	1			TCONS_00106199
TCONS_00106160	intergenic lncRNA	Chr4:19397824-19404780	564	1	TCONS_00106160	TCONS_00106160	TCONS_00106160	TCONS_00106160
TCONS_00106106	intergenic lncRNA	Chr4:19192432-19192900	468	1	TCONS_00106106	TCONS_00106106	TCONS_00106106
TCONS_00106099	intergenic lncRNA	Chr4:19146757-19147725	794	1			TCONS_00106099
TCONS_00106068	intergenic lncRNA	Chr4:18960865-18961599	734	1			TCONS_00106068
TCONS_00106029	intergenic lncRNA	Chr4:18830892-18831290	398	1			TCONS_00106029
TCONS_00106019	intergenic lncRNA	Chr4:18802622-18803295	673	1			TCONS_00106019
TCONS_00105963	antisense lncRNA	Chr4:18598866-18601427	1205	1		TCONS_00105963
TCONS_00105926	intergenic lncRNA	Chr4:18476399-18483506	335	1	TCONS_00105926	TCONS_00105926	TCONS_00105926	TCONS_00105926
TCONS_00105869	intergenic lncRNA	Chr4:18241361-18242503	1124	1	TCONS_00105869		TCONS_00105869		TCONS_00105869		TCONS_00105869		TCONS_00105869
TCONS_00105868	intergenic lncRNA	Chr4:18239959-18240646	636	1			TCONS_00105868
TCONS_00105865	intergenic lncRNA	Chr4:18232500-18234631	1229	1	TCONS_00105865		TCONS_00105865				TCONS_00105865
TCONS_00105864	intergenic lncRNA	Chr4:18232500-18234631	638	1			TCONS_00105864
TCONS_00105861	intergenic lncRNA	Chr4:18217007-18226239	701	1	TCONS_00105861		TCONS_00105861
TCONS_00105860	intergenic lncRNA	Chr4:18217007-18226239	353	1	TCONS_00105860	TCONS_00105860	TCONS_00105860
TCONS_00105840	intergenic lncRNA	Chr4:18133925-18140499	581	1		TCONS_00105840
TCONS_00105776	intergenic lncRNA	Chr4:17682094-17683128	876	1				TCONS_00105776
TCONS_00105759	intergenic lncRNA	Chr4:17608935-17609564	629	1		TCONS_00105759	TCONS_00105759
TCONS_00105746	intergenic lncRNA	Chr4:17550129-17550620	491	1		TCONS_00105746	TCONS_00105746
TCONS_00105662	intergenic lncRNA	Chr4:17193345-17194153	808	1	TCONS_00105662	TCONS_00105662
TCONS_00105601	antisense lncRNA	Chr4:16882225-16891977	882	1				TCONS_00105601
TCONS_00105523	intergenic lncRNA	Chr4:16612774-16613682	879	1			TCONS_00105523
TCONS_00105503	antisense lncRNA	Chr4:16488405-16490580	458	1	TCONS_00105503		TCONS_00105503
TCONS_00105497	antisense lncRNA	Chr4:16442095-16446125	758	1		TCONS_00105497
TCONS_00105491	intergenic lncRNA	Chr4:16412294-16413121	621	1			TCONS_00105491
TCONS_00105361	intergenic lncRNA	Chr4:15411690-15412487	677	1				TCONS_00105361
TCONS_00105357	intergenic lncRNA	Chr4:15390378-15390635	257	1	TCONS_00105357	TCONS_00105357	TCONS_00105357	TCONS_00105357
TCONS_00105315	antisense lncRNA	Chr4:14786928-14789909	496	1	TCONS_00105315	TCONS_00105315	TCONS_00105315	TCONS_00105315
TCONS_00105309	intergenic lncRNA	Chr4:14759245-14759873	628	1				TCONS_00105309
TCONS_00105296	intergenic lncRNA	Chr4:14704560-14705079	519	1			TCONS_00105296
TCONS_00105286	intergenic lncRNA	Chr4:14691350-14691814	464	1			TCONS_00105286
TCONS_00105193	intergenic lncRNA	Chr4:14225075-14226418	784	1			TCONS_00105193	TCONS_00105193
TCONS_00105152	antisense lncRNA	Chr4:14056264-14062290	1112	1	TCONS_00105152
TCONS_00105127	intergenic lncRNA	Chr4:13932855-13933952	876	1	TCONS_00105127			TCONS_00105127
TCONS_00105108	intergenic lncRNA	Chr4:13883464-13886488	1215	1			TCONS_00105108
TCONS_00105101	intergenic lncRNA	Chr4:13849632-13849989	357	1		TCONS_00105101	TCONS_00105101				TCONS_00105101
TCONS_00105070	intergenic lncRNA	Chr4:13678448-13679540	1092	1	TCONS_00105070
TCONS_00105012	intergenic lncRNA	Chr4:13462339-13463548	1209	1				TCONS_00105012				TCONS_00105012
TCONS_00104994	intergenic lncRNA	Chr4:13393454-13394032	578	1			TCONS_00104994				TCONS_00104994
TCONS_00104993	intergenic lncRNA	Chr4:13391343-13391968	625	1		TCONS_00104993	TCONS_00104993
TCONS_00104953	intergenic lncRNA	Chr4:13278644-13279406	748	1			TCONS_00104953
TCONS_00104944	intergenic lncRNA	Chr4:13242986-13244521	1496	1		TCONS_00104944
TCONS_00104924	intergenic lncRNA	Chr4:13160947-13162039	671	1			TCONS_00104924
TCONS_00104873	intergenic lncRNA	Chr4:12969923-12971464	1541	1		TCONS_00104873
TCONS_00104865	intergenic lncRNA	Chr4:12945449-12946269	436	1	TCONS_00104865		TCONS_00104865
TCONS_00104794	intergenic lncRNA	Chr4:12652057-12653329	1272	1		TCONS_00104794	TCONS_00104794
TCONS_00104751	intergenic lncRNA	Chr4:12445470-12458071	1097	1	TCONS_00104751			TCONS_00104751
TCONS_00104746	intergenic lncRNA	Chr4:12428851-12430235	1384	1			TCONS_00104746
TCONS_00104745	antisense lncRNA	Chr4:12423494-12425060	1024	1			TCONS_00104745
TCONS_00104743	intergenic lncRNA	Chr4:12418590-12420011	623	1			TCONS_00104743
TCONS_00104718	intergenic lncRNA	Chr4:12298946-12299858	912	1			TCONS_00104718
TCONS_00104562	intergenic lncRNA	Chr4:11558622-11559941	974	1			TCONS_00104562
TCONS_00104537	intergenic lncRNA	Chr4:11470958-11471432	474	1			TCONS_00104537	TCONS_00104537
TCONS_00104473	intergenic lncRNA	Chr4:11211822-11219264	743	1			TCONS_00104473	TCONS_00104473
TCONS_00104377	intergenic lncRNA	Chr4:10741678-10743837	1558	1			TCONS_00104377
TCONS_00104376	intergenic lncRNA	Chr4:10741678-10743837	394	1			TCONS_00104376
TCONS_00104267	intergenic lncRNA	Chr4:10171903-10182246	855	1			TCONS_00104267
TCONS_00104192	intergenic lncRNA	Chr4:9772541-9773184	643	1			TCONS_00104192
TCONS_00104113	intergenic lncRNA	Chr4:9333913-9336340	1099	1	TCONS_00104113	TCONS_00104113	TCONS_00104113
TCONS_00104025	intergenic lncRNA	Chr4:8875104-8876193	1089	1		TCONS_00104025
TCONS_00104015	intergenic lncRNA	Chr4:8828039-8828849	703	1				TCONS_00104015
TCONS_00103998	intergenic lncRNA	Chr4:8754543-8755042	499	1			TCONS_00103998
TCONS_00103995	intergenic lncRNA	Chr4:8743576-8744835	343	1			TCONS_00103995	TCONS_00103995
TCONS_00103870	intergenic lncRNA	Chr4:8158182-8158844	662	1			TCONS_00103870	TCONS_00103870
TCONS_00103867	intergenic lncRNA	Chr4:8150285-8152777	541	1	TCONS_00103867		TCONS_00103867	TCONS_00103867
TCONS_00103709	intergenic lncRNA	Chr4:7518506-7519497	991	1		TCONS_00103709	TCONS_00103709
TCONS_00103701	antisense lncRNA	Chr4:7464724-7475790	661	1	TCONS_00103701	TCONS_00103701		TCONS_00103701		TCONS_00103701		TCONS_00103701		TCONS_00103701
TCONS_00103680	antisense lncRNA	Chr4:7351574-7359351	1003	1				TCONS_00103680
TCONS_00103657	intergenic lncRNA	Chr4:7244299-7249059	946	1				TCONS_00103657
TCONS_00103523	intergenic lncRNA	Chr4:6737264-6738103	440	1			TCONS_00103523
TCONS_00103522	intergenic lncRNA	Chr4:6736664-6737046	382	1			TCONS_00103522	TCONS_00103522
TCONS_00103508	intergenic lncRNA	Chr4:6676141-6676621	480	1			TCONS_00103508
TCONS_00103451	antisense lncRNA	Chr4:6448274-6454512	2336	1		TCONS_00103451		TCONS_00103451		TCONS_00103451		TCONS_00103451		TCONS_00103451
[truncated: 2,863 more rows]

## Sheet: Table S2
Table S2. Conservation of lncRNAs in other plant species.
Arabidopsis	Sorghum bicolor	Brachypodium	Zea mays
TCONS_00127626	TCONS_00100505	TCONS_00100505	TCONS_00046990		Red font indicates the lncRNAs conserved in all plant species.
TCONS_00021817	TCONS_00170071	TCONS_00167419	TCONS_00048986
TCONS_00027408	TCONS_00070931	TCONS_00117012	TCONS_00137305
TCONS_00035003	TCONS_00127626	TCONS_00134592	TCONS_00117012
TCONS_00041677	TCONS_00117012	TCONS_00070931	TCONS_00100505
TCONS_00035009	TCONS_00134592	TCONS_00055980	TCONS_00127626
TCONS_00017158	TCONS_00046990	TCONS_00134486	TCONS_00118324
TCONS_00035013	TCONS_00137305	TCONS_00019023	TCONS_00134592
TCONS_00169265	TCONS_00031704	TCONS_00144210	TCONS_00070931
TCONS_00048539	TCONS_00054034	TCONS_00119422	TCONS_00054034
TCONS_00041681	TCONS_00057032	TCONS_00017383	TCONS_00031704
TCONS_00004454	TCONS_00055980	TCONS_00168581	TCONS_00082088
	TCONS_00035101	TCONS_00077865	TCONS_00055980
	TCONS_00134486	TCONS_00161487	TCONS_00134486
	TCONS_00028138	TCONS_00035003	TCONS_00021817
	TCONS_00009576	TCONS_00041677	TCONS_00135415
	TCONS_00082088	TCONS_00070685	TCONS_00112252
	TCONS_00021817	TCONS_00123805	TCONS_00070685
	TCONS_00112252	TCONS_00022289	TCONS_00009576
	TCONS_00070685	TCONS_00057062	TCONS_00040340
	TCONS_00136012	TCONS_00139416	TCONS_00035101
	TCONS_00040340	TCONS_00035009	TCONS_00144210
	TCONS_00144210	TCONS_00139027	TCONS_00027408
	TCONS_00094893	TCONS_00048539	TCONS_00033786
	TCONS_00027408	TCONS_00017158	TCONS_00027381
	TCONS_00066937	TCONS_00007045	TCONS_00017383
	TCONS_00033786	TCONS_00167070	TCONS_00046724
	TCONS_00003821	TCONS_00118324	TCONS_00123524
	TCONS_00123524	TCONS_00035013	TCONS_00009581
	TCONS_00112386	TCONS_00013633	TCONS_00080644
	TCONS_00017383	TCONS_00092090	TCONS_00161487
	TCONS_00161487	TCONS_00072287	TCONS_00048561
	TCONS_00024893	TCONS_00117488	TCONS_00035003
	TCONS_00058211	TCONS_00106106	TCONS_00064218
	TCONS_00080644	TCONS_00063905	TCONS_00041677
	TCONS_00014462	TCONS_00164499	TCONS_00166452
	TCONS_00009581	TCONS_00166460	TCONS_00057062
	TCONS_00119422	TCONS_00157692	TCONS_00172993
	TCONS_00061618	TCONS_00079033	TCONS_00047489
	TCONS_00035003	TCONS_00028828	TCONS_00035009
	TCONS_00048561	TCONS_00021817	TCONS_00022289
	TCONS_00114729	TCONS_00066937	TCONS_00048539
	TCONS_00041677	TCONS_00071846	TCONS_00017158
	TCONS_00057062	TCONS_00085336	TCONS_00061618
	TCONS_00162561	TCONS_00100547	TCONS_00100297
	TCONS_00172993	TCONS_00007568	TCONS_00128893
	TCONS_00132423	TCONS_00073908	TCONS_00148758
	TCONS_00112997	TCONS_00013140	TCONS_00028138
	TCONS_00128893	TCONS_00001245	TCONS_00123688
	TCONS_00146936	TCONS_00040651	TCONS_00075534
	TCONS_00022289	TCONS_00008405	TCONS_00129994
	TCONS_00017158	TCONS_00009523	TCONS_00075460
	TCONS_00018926	TCONS_00153504	TCONS_00020782
	TCONS_00060421	TCONS_00131142	TCONS_00045427
	TCONS_00105746	TCONS_00009576	TCONS_00145389
	TCONS_00035009	TCONS_00130254	TCONS_00048562
	TCONS_00147988	TCONS_00126044	TCONS_00013633
	TCONS_00048539	TCONS_00041681	TCONS_00015141
	TCONS_00164757	TCONS_00018092	TCONS_00035013
	TCONS_00135138	TCONS_00169265	TCONS_00079033
	TCONS_00056682	TCONS_00172993	TCONS_00082380
	TCONS_00079294	TCONS_00005305	TCONS_00108850
	TCONS_00173559	TCONS_00121957	TCONS_00034023
	TCONS_00045084	TCONS_00119379	TCONS_00169265
	TCONS_00044276	TCONS_00064472	TCONS_00049584
	TCONS_00020782	TCONS_00058211	TCONS_00099236
	TCONS_00079033	TCONS_00089702	TCONS_00031255
	TCONS_00048562	TCONS_00024053	TCONS_00092090
	TCONS_00077143	TCONS_00117250	TCONS_00132423
	TCONS_00075534	TCONS_00004454	TCONS_00084111
	TCONS_00013633	TCONS_00084502	TCONS_00119437
	TCONS_00045427	TCONS_00162277	TCONS_00035100
	TCONS_00121782	TCONS_00012264	TCONS_00033757
	TCONS_00134412	TCONS_00036752	TCONS_00169835
	TCONS_00145389	TCONS_00059373	TCONS_00063905
	TCONS_00070667	TCONS_00027408	TCONS_00131192
	TCONS_00102877	TCONS_00099638	TCONS_00130742
	TCONS_00015141	TCONS_00119080	TCONS_00060421
	TCONS_00068109	TCONS_00084325	TCONS_00085336
	TCONS_00004148	TCONS_00053984	TCONS_00008329
	TCONS_00071516		TCONS_00080698
	TCONS_00153504		TCONS_00173559
	TCONS_00069071		TCONS_00157218
	TCONS_00035013		TCONS_00051519
	TCONS_00116021		TCONS_00041681
	TCONS_00082380		TCONS_00109682
	TCONS_00007045		TCONS_00167608
	TCONS_00071125		TCONS_00084502
	TCONS_00129994		TCONS_00009557
	TCONS_00112078		TCONS_00135265
	TCONS_00047489		TCONS_00112386
	TCONS_00119437		TCONS_00030960
	TCONS_00045633		TCONS_00004454
	TCONS_00111329		TCONS_00047634
	TCONS_00108850		TCONS_00039502
	TCONS_00099236		TCONS_00059373
	TCONS_00169835		TCONS_00112078
	TCONS_00047958		TCONS_00009523
	TCONS_00020831		TCONS_00162561
	TCONS_00091611		TCONS_00092990
	TCONS_00155484		TCONS_00130076
	TCONS_00063206		TCONS_00053984
	TCONS_00092180		TCONS_00020831
	TCONS_00109119
	TCONS_00053536
	TCONS_00033757
	TCONS_00001115
	TCONS_00169265
	TCONS_00146260
	TCONS_00092090
	TCONS_00123805
	TCONS_00084111
	TCONS_00085336
	TCONS_00051519
	TCONS_00167608
	TCONS_00122924
	TCONS_00040571
	TCONS_00131142
	TCONS_00152090
	TCONS_00162277
	TCONS_00112249
	TCONS_00010225
	TCONS_00027118
	TCONS_00131192
	TCONS_00067029
	TCONS_00047634
	TCONS_00063905
	TCONS_00064218
	TCONS_00072287
	TCONS_00050945
	TCONS_00175272
	TCONS_00102981
	TCONS_00130742
	TCONS_00004487
	TCONS_00013270
	TCONS_00075560
	TCONS_00126044
	TCONS_00099638
	TCONS_00039254
	TCONS_00005305
	TCONS_00041681
	TCONS_00030245
	TCONS_00164623
	TCONS_00041341
	TCONS_00064472
	TCONS_00172399
	TCONS_00034023
	TCONS_00031255
	TCONS_00003335
	TCONS_00039502
	TCONS_00009575
	TCONS_00004454
	TCONS_00061356
	TCONS_00078733
	TCONS_00084325
	TCONS_00084502
	TCONS_00013909
	TCONS_00009557
	TCONS_00146747
	TCONS_00057905
	TCONS_00053984

## Sheet: Table S3
Table S3. Differentially expressed lncRNAs (DEL) in anther and ovary of Taichung 65-4x compared to Taichung 65.
Anther	Regulation	Types	miRNAs precursors	phasiRNAs precursors				Ovary	Regulation	Types	miRNAs precursors
TCONS_00160902	down	Type 1	TCONS_00160902					TCONS_00074589	down	Type 1	TCONS_00074589
TCONS_00131142	down	Type 4	TCONS_00131142					TCONS_00062266	down	Type 1	TCONS_00062266
TCONS_00074592	down	Type 4	TCONS_00074592					TCONS_00009576	up	Type 3
TCONS_00074588	down	Type 4	TCONS_00074588					TCONS_00161115	up	Type 3
TCONS_00064920	down	Type 4	TCONS_00064920					TCONS_00000292	up	Type 4
TCONS_00062266	down	Type 4	TCONS_00062266					TCONS_00136741	up	Type 4
TCONS_00053065	down	Type 1	TCONS_00053065	TCONS_00053065				TCONS_00038266	up	Type 4
TCONS_00012289	down	Type 4	TCONS_00012289					TCONS_00019924	up	Type 1
TCONS_00000291	down	Type 4	TCONS_00000291					TCONS_00040340	up	Type 4
TCONS_00011164	down	Type 4		TCONS_00011164				TCONS_00089124	up	Type 4
TCONS_00031386	down	Type 2		TCONS_00031386				TCONS_00064544	down	Type 2
TCONS_00044754	down	Type 1		TCONS_00044754				TCONS_00151560	down	Type 2
TCONS_00045430	down	Type 1		TCONS_00045430				TCONS_00121908	down	Type 1
TCONS_00049557	down	Type 2		TCONS_00049557				TCONS_00023646	down	Type 1
TCONS_00049558	down	Type 4		TCONS_00049558				TCONS_00109605	down	Type 4
TCONS_00049561	down	Type 2		TCONS_00049561				TCONS_00142863	down	Type 1
TCONS_00057154	down	Type 2		TCONS_00057154				TCONS_00134306	down	Type 2
TCONS_00057156	down	Type 2		TCONS_00057156				TCONS_00142862	down	Type 1
TCONS_00060049	down	Type 1		TCONS_00060049				TCONS_00020611	down	Type 2
TCONS_00068636	down	Type 2		TCONS_00068636				TCONS_00054234	down	Type 1
TCONS_00068637	down	Type 1		TCONS_00068637				TCONS_00037710	down	Type 1
TCONS_00068868	down	Type 1		TCONS_00068868				TCONS_00019863	down	Type 1
TCONS_00105865	down	Type 3		TCONS_00105865				TCONS_00144592	down	Type 1
TCONS_00111100	down	Type 1		TCONS_00111100				TCONS_00151530	down	Type 1
TCONS_00111916	down	Type 1		TCONS_00111916				TCONS_00013598	down	Type 1
TCONS_00114394	down	Type 4		TCONS_00114394				TCONS_00170235	down	Type 4
TCONS_00121645	down	Type 4		TCONS_00121645				TCONS_00115107	down	Type 2
TCONS_00121884	down	Type 1		TCONS_00121884				TCONS_00118009	down	Type 2
TCONS_00130461	down	Type 1		TCONS_00130461				TCONS_00076332	down	Type 1
TCONS_00130475	down	Type 1		TCONS_00130475				TCONS_00059362	down	Type 3
TCONS_00137809	down	Type 2		TCONS_00137809				TCONS_00095761	down	Type 1
TCONS_00140758	down	Type 2		TCONS_00140758				TCONS_00114760	down	Type 1
TCONS_00140760	down	Type 1		TCONS_00140760
TCONS_00140935	down	Type 4		TCONS_00140935
TCONS_00146464	down	Type 2		TCONS_00146464
TCONS_00147778	down	Type 2		TCONS_00147778				up: up-regulated in anthers/ovaries of Taichung 65-4x compared to Taichung 65
TCONS_00148146	down	Type 1		TCONS_00148146				down: down-regulated in anthers/ovaries of Taichung 65-4x compared to Taichung 65
TCONS_00003821	up	Type 4						Type 1: The DEL overlapped with the co-anther-preferred/co-ovary-preferred lncRNAs of Taichung 65-4x and Taichung 65
TCONS_00004051	up	Type 3						Type 2: The DEL overlapped with anther-preferred/ovary-preferred lncRNAs of Taichung 65
TCONS_00004054	up	Type 4						Type 3: The DEL overlapped with anther-preferred/ovary-preferred lncRNAs of Taichung 65-4x
TCONS_00004059	up	Type 4						Type 4: The rest of the DEL in anther/ovary
TCONS_00004060	up	Type 4						Red font indicates the differentially expressed small RNAs
TCONS_00004454	up	Type 4
TCONS_00004516	up	Type 4
TCONS_00005378	up	Type 4
TCONS_00007045	up	Type 3
TCONS_00009576	up	Type 4
TCONS_00009581	up	Type 4
TCONS_00014462	up	Type 4
TCONS_00014479	up	Type 4
TCONS_00014686	up	Type 4
TCONS_00014690	up	Type 4
TCONS_00014821	up	Type 4
TCONS_00015141	up	Type 4
TCONS_00015552	up	Type 3
TCONS_00019513	up	Type 3
TCONS_00020452	up	Type 3
TCONS_00021210	up	Type 4
TCONS_00021804	up	Type 4
TCONS_00021805	up	Type 4
TCONS_00021817	up	Type 4
TCONS_00022100	up	Type 4
TCONS_00022591	up	Type 3
TCONS_00022748	up	Type 4
TCONS_00023007	up	Type 4
TCONS_00023143	up	Type 4
TCONS_00023278	up	Type 4
TCONS_00023882	up	Type 4
TCONS_00027408	up	Type 4
TCONS_00027585	up	Type 4
TCONS_00028396	up	Type 4
TCONS_00030535	up	Type 4
TCONS_00034672	up	Type 4
TCONS_00035100	up	Type 4
TCONS_00035212	up	Type 4
TCONS_00035213	up	Type 4
TCONS_00037226	up	Type 4
TCONS_00039471	up	Type 4
TCONS_00041692	up	Type 4
TCONS_00042209	up	Type 4
TCONS_00042329	up	Type 4
TCONS_00043221	up	Type 4
TCONS_00045428	up	Type 3
TCONS_00047342	up	Type 3
TCONS_00047489	up	Type 3
TCONS_00048233	up	Type 4
TCONS_00048235	up	Type 4
TCONS_00048239	up	Type 4
TCONS_00048240	up	Type 4
TCONS_00048241	up	Type 4
TCONS_00048539	up	Type 4
TCONS_00048562	up	Type 4
TCONS_00048663	up	Type 4
TCONS_00050944	up	Type 4
TCONS_00052964	up	Type 4
TCONS_00053961	up	Type 4
TCONS_00053984	up	Type 4
TCONS_00054261	up	Type 3
TCONS_00054740	up	Type 4
TCONS_00054780	up	Type 4
TCONS_00054784	up	Type 3
TCONS_00054785	up	Type 4
TCONS_00054786	up	Type 4
TCONS_00054788	up	Type 4
TCONS_00056266	up	Type 3
TCONS_00056668	up	Type 4
TCONS_00056682	up	Type 4
TCONS_00058140	up	Type 4
TCONS_00061641	up	Type 4
TCONS_00061687	up	Type 4
TCONS_00061688	up	Type 3
TCONS_00061690	up	Type 4
TCONS_00070416	up	Type 4
TCONS_00074030	up	Type 4
TCONS_00079444	up	Type 4
TCONS_00081268	up	Type 4
TCONS_00081463	up	Type 4
TCONS_00089763	up	Type 4
TCONS_00094893	up	Type 4
TCONS_00096707	up	Type 3
TCONS_00096750	up	Type 4
TCONS_00102389	up	Type 4
TCONS_00103523	up	Type 4
TCONS_00104015	up	Type 4
TCONS_00104953	up	Type 4
TCONS_00105108	up	Type 4
TCONS_00106068	up	Type 4
TCONS_00106715	up	Type 4
TCONS_00109119	up	Type 4
TCONS_00109584	up	Type 4
TCONS_00109682	up	Type 4
TCONS_00112193	up	Type 4
TCONS_00113307	up	Type 4
TCONS_00116707	up	Type 4
TCONS_00118846	up	Type 4
TCONS_00120381	up	Type 4
TCONS_00120761	up	Type 4
TCONS_00120878	up	Type 3
TCONS_00122049	up	Type 3
TCONS_00123688	up	Type 4
TCONS_00124453	up	Type 4
TCONS_00127030	up	Type 4
TCONS_00127549	up	Type 4
TCONS_00129064	up	Type 4
TCONS_00134010	up	Type 4
TCONS_00135099	up	Type 3
TCONS_00136012	up	Type 4
TCONS_00139309	up	Type 4
TCONS_00141756	up	Type 4
TCONS_00143352	up	Type 3
TCONS_00148760	up	Type 4
TCONS_00148792	up	Type 4
TCONS_00149548	up	Type 3
TCONS_00149624	up	Type 4
TCONS_00150611	up	Type 4
TCONS_00151023	up	Type 4
TCONS_00151707	up	Type 4
TCONS_00152589	up	Type 4
TCONS_00153787	up	Type 4
TCONS_00156337	up	Type 3
TCONS_00159457	up	Type 4
TCONS_00160388	up	Type 4
TCONS_00161415	up	Type 3
TCONS_00164110	up	Type 4
TCONS_00167206	up	Type 4
TCONS_00167608	up	Type 4
TCONS_00167931	up	Type 4
TCONS_00170250	up	Type 3
TCONS_00172595	up	Type 4
TCONS_00172596	up	Type 4
TCONS_00172597	up	Type 4
TCONS_00172993	up	Type 4
TCONS_00172994	up	Type 4
TCONS_00010647	up	Type 4
TCONS_00043770	up	Type 4
TCONS_00051694	up	Type 4
TCONS_00013186	up	Type 4
TCONS_00021672	up	Type 3
TCONS_00023990	up	Type 4
TCONS_00028335	up	Type 4
TCONS_00095064	up	Type 4
TCONS_00104743	up	Type 4
TCONS_00117429	up	Type 4
TCONS_00109284	up	Type 4
TCONS_00150876	up	Type 4
TCONS_00153618	up	Type 3
TCONS_00088483	up	Type 4
TCONS_00161254	up	Type 4
TCONS_00161751	up	Type 4
TCONS_00036063	up	Type 3
TCONS_00036301	up	Type 4
TCONS_00049584	up	Type 4
TCONS_00050612	up	Type 4
TCONS_00053960	up	Type 4
TCONS_00082504	up	Type 4
TCONS_00109684	up	Type 4
TCONS_00075853	up	Type 4
TCONS_00149307	up	Type 4
TCONS_00028362	up	Type 4
TCONS_00089124	up	Type 4
TCONS_00118815	up	Type 4
TCONS_00024153	up	Type 4
TCONS_00120412	up	Type 4
TCONS_00141785	up	Type 4
TCONS_00035714	up	Type 4
TCONS_00101047	up	Type 4
TCONS_00033912	up	Type 3
TCONS_00075645	up	Type 4
TCONS_00087971	up	Type 3
TCONS_00101673	up	Type 4
TCONS_00118324	up	Type 4
TCONS_00126828	up	Type 3
TCONS_00003331	up	Type 4
TCONS_00080142	up	Type 4
TCONS_00004652	up	Type 4
TCONS_00073990	up	Type 3
TCONS_00144129	up	Type 4
TCONS_00144060	up	Type 4
TCONS_00024329	up	Type 4
TCONS_00057180	up	Type 4
TCONS_00094299	up	Type 4
TCONS_00021747	up	Type 4
TCONS_00136198	up	Type 4
TCONS_00153504	up	Type 3
TCONS_00103995	up	Type 4
TCONS_00027388	up	Type 4
TCONS_00051730	up	Type 3
TCONS_00009575	up	Type 4
TCONS_00143492	up	Type 4
TCONS_00033685	up	Type 4
TCONS_00038266	up	Type 4
TCONS_00082705	up	Type 4
TCONS_00165212	up	Type 4
TCONS_00102426	up	Type 4
TCONS_00016993	up	Type 4
TCONS_00146280	up	Type 3
TCONS_00028202	up	Type 3
TCONS_00062571	up	Type 4
TCONS_00090127	up	Type 4
TCONS_00057443	up	Type 4
TCONS_00149731	up	Type 4
TCONS_00018693	up	Type 4
TCONS_00044959	up	Type 4
TCONS_00119639	up	Type 4
TCONS_00030753	up	Type 4
TCONS_00164046	up	Type 4
TCONS_00157392	up	Type 3
TCONS_00177419	up	Type 4
TCONS_00113141	up	Type 4
TCONS_00054676	up	Type 4
TCONS_00094052	up	Type 3
TCONS_00124659	up	Type 3
TCONS_00085696	up	Type 4
TCONS_00109794	up	Type 4
TCONS_00169516	up	Type 4
TCONS_00119431	up	Type 4
TCONS_00140911	up	Type 3
TCONS_00102702	up	Type 4
TCONS_00010829	down	Type 4
TCONS_00019863	down	Type 4
TCONS_00021436	down	Type 1
TCONS_00023646	down	Type 4
TCONS_00025089	down	Type 4
TCONS_00025116	down	Type 4
TCONS_00027197	down	Type 4
TCONS_00029445	down	Type 4
TCONS_00033445	down	Type 1
TCONS_00037450	down	Type 2
TCONS_00044170	down	Type 1
TCONS_00054890	down	Type 4
TCONS_00055980	down	Type 1
TCONS_00055981	down	Type 4
TCONS_00057811	down	Type 1
TCONS_00064302	down	Type 4
TCONS_00067939	down	Type 4
TCONS_00072608	down	Type 1
TCONS_00077305	down	Type 4
TCONS_00079575	down	Type 1
TCONS_00091337	down	Type 1
TCONS_00095132	down	Type 1
TCONS_00095352	down	Type 4
TCONS_00096674	down	Type 2
TCONS_00097193	down	Type 4
TCONS_00097737	down	Type 3
TCONS_00105869	down	Type 1
TCONS_00109605	down	Type 4
TCONS_00118405	down	Type 2
TCONS_00121908	down	Type 4
TCONS_00122900	down	Type 4
TCONS_00130471	down	Type 1
TCONS_00131192	down	Type 4
TCONS_00132934	down	Type 4
TCONS_00136741	down	Type 2
TCONS_00161115	down	Type 4
TCONS_00165289	down	Type 4
TCONS_00034735	down	Type 2
TCONS_00057801	down	Type 2
TCONS_00135715	down	Type 4
TCONS_00163364	down	Type 4
TCONS_00127756	down	Type 4
TCONS_00143952	down	Type 4
TCONS_00144342	down	Type 2
TCONS_00019573	down	Type 4
TCONS_00066126	down	Type 4
TCONS_00056707	down	Type 4
TCONS_00084325	down	Type 4
TCONS_00086493	down	Type 2
TCONS_00170235	down	Type 4
TCONS_00172193	down	Type 4
TCONS_00018085	down	Type 4
TCONS_00038468	down	Type 4
TCONS_00063905	down	Type 4
TCONS_00175764	down	Type 4
TCONS_00159682	down	Type 4
TCONS_00010292	down	Type 4
TCONS_00054234	down	Type 4
TCONS_00026633	down	Type 4
TCONS_00148385	down	Type 4
TCONS_00059362	down	Type 4
TCONS_00176859	down	Type 4
TCONS_00109668	down	Type 4
TCONS_00039922	down	Type 4
TCONS_00050639	down	Type 1
TCONS_00144592	down	Type 4
TCONS_00118010	down	Type 4
TCONS_00169196	down	Type 4
TCONS_00054519	down	Type 4
TCONS_00131605	down	Type 4
TCONS_00100547	down	Type 4
TCONS_00130117	down	Type 4
TCONS_00154107	down	Type 4
TCONS_00002649	down	Type 4
TCONS_00114760	down	Type 4
TCONS_00052632	down	Type 2
TCONS_00012912	down	Type 4
TCONS_00076333	down	Type 4
TCONS_00107610	down	Type 4
TCONS_00063638	down	Type 4
TCONS_00164532	down	Type 4
TCONS_00142862	down	Type 4
TCONS_00134514	down	Type 4
TCONS_00021202	down	Type 4
TCONS_00082404	down	Type 4
TCONS_00164529	down	Type 4
TCONS_00117250	down	Type 4
TCONS_00146299	down	Type 4
TCONS_00063882	down	Type 4
TCONS_00048856	down	Type 4
TCONS_00110789	down	Type 4
TCONS_00086227	down	Type 4
TCONS_00050646	down	Type 2
TCONS_00143104	down	Type 4
TCONS_00053071	down	Type 2
TCONS_00110103	down	Type 4
TCONS_00134508	down	Type 4
TCONS_00147682	down	Type 1
TCONS_00013598	down	Type 4
TCONS_00073111	down	Type 4
TCONS_00024388	down	Type 4
TCONS_00151530	down	Type 4
TCONS_00011353	down	Type 4
TCONS_00013700	down	Type 4
TCONS_00176477	down	Type 4
TCONS_00045242	down	Type 4
TCONS_00019857	down	Type 4
TCONS_00159817	down	Type 4
TCONS_00097933	down	Type 4
TCONS_00123880	down	Type 4
TCONS_00072710	down	Type 4
TCONS_00099152	down	Type 4
TCONS_00001806	down	Type 4
TCONS_00071561	down	Type 2
TCONS_00020807	down	Type 4
TCONS_00114762	down	Type 4
TCONS_00137813	down	Type 4
TCONS_00127819	down	Type 4
TCONS_00142863	down	Type 4
TCONS_00125477	down	Type 4
TCONS_00085336	down	Type 4
TCONS_00002249	down	Type 4
TCONS_00057160	down	Type 2
TCONS_00012999	down	Type 4
TCONS_00020610	down	Type 4
TCONS_00158034	down	Type 4
TCONS_00032352	down	Type 4
TCONS_00134507	down	Type 4
TCONS_00038184	down	Type 4
TCONS_00091755	down	Type 4
TCONS_00026552	down	Type 4
TCONS_00030068	down	Type 4
TCONS_00152586	down	Type 4
TCONS_00019574	down	Type 4
TCONS_00057684	down	Type 4
TCONS_00164528	down	Type 4
TCONS_00124457	down	Type 4
TCONS_00056773	down	Type 2
TCONS_00158059	down	Type 4
TCONS_00023180	down	Type 4
TCONS_00176669	down	Type 4
TCONS_00002650	down	Type 4
TCONS_00164531	down	Type 4
TCONS_00168626	down	Type 4
TCONS_00154108	down	Type 4
TCONS_00028915	down	Type 4
TCONS_00050804	down	Type 4
TCONS_00080455	down	Type 4
TCONS_00013382	down	Type 4
TCONS_00134393	down	Type 4
TCONS_00051420	down	Type 4
TCONS_00173558	down	Type 4
TCONS_00163817	down	Type 4
TCONS_00133736	down	Type 4
TCONS_00115174	down	Type 4
TCONS_00132386	down	Type 4
TCONS_00026073	down	Type 4
TCONS_00089185	down	Type 4
TCONS_00031957	down	Type 4
TCONS_00170409	down	Type 4
TCONS_00078358	down	Type 4
TCONS_00114088	down	Type 4
TCONS_00020216	down	Type 4
TCONS_00033887	down	Type 4
TCONS_00045271	down	Type 3
TCONS_00084697	down	Type 4
TCONS_00004988	down	Type 4
TCONS_00087669	down	Type 4
TCONS_00108851	down	Type 2
TCONS_00117821	down	Type 4
TCONS_00056433	down	Type 4
TCONS_00064725	down	Type 4
TCONS_00057589	down	Type 4

## Sheet: Table S4
Table S4. The lncRNAs selected by aligment assay compared to a previous study.
lncRNA ID	Expression pattern	highly expression	Regulation in anther	Type	Regulation in ovary	Type
TCONS_00000291	Other	Pistils*	down	Type 4	#N/A	#N/A
TCONS_00176859	Reproductive	Seeds5DAP*	down	Type 4	#N/A	#N/A
TCONS_00169196	Reproductive	Anthers*	down	Type 4	#N/A	#N/A
TCONS_00167931	Reproductive	Anthers*	up	Type 4	#N/A	#N/A
TCONS_00165289	Other	Seeds5DAP*	down	Type 4	#N/A	#N/A
TCONS_00161115	Other	Pistils*	down	Type 4	up	Type 3
TCONS_00160902	Other	Anthers*	down	Type 1	#N/A	#N/A
TCONS_00158059	Vegetative	ShootsPStarvation5d	down	Type 4	#N/A	#N/A
TCONS_00154108	Other	RootsPStarvation1d	down	Type 4	#N/A	#N/A
TCONS_00154107	Other	RootsPStarvation1d	down	Type 4	#N/A	#N/A
TCONS_00153504	Reproductive	Seeds5DAP*	up	Type 3	#N/A	#N/A
TCONS_00152586	Other	Anthers	down	Type 4	#N/A	#N/A
TCONS_00144342	Other	Seeds5DAP	down	Type 2	#N/A	#N/A
TCONS_00142863	Other	Seeds10DAP	down	Type 4	down	Type 1
TCONS_00136198	Other	Anthers*	up	Type 4	#N/A	#N/A
TCONS_00134306	Reproductive	Anthers*	#N/A	#N/A	down	Type 2
TCONS_00132934	Other	ShootsPStarvation5d	down	Type 4	#N/A	#N/A
TCONS_00131142	Other	Pistils*	down	Type 4	#N/A	#N/A
TCONS_00130461	Reproductive	Anthers*	down	Type 1	#N/A	#N/A
TCONS_00127756	Other	Endosperms25DAP	down	Type 4	#N/A	#N/A
TCONS_00123880	Other	RootsPStarvation10d	down	Type 4	#N/A	#N/A
TCONS_00118846	Reproductive	Pistils*	up	Type 4	#N/A	#N/A
TCONS_00118405	Reproductive	Anthers*	down	Type 2	#N/A	#N/A
TCONS_00117250	Other	Pistils*	down	Type 4	#N/A	#N/A
TCONS_00116707	Vegetative	Seeds5DAP*	up	Type 4	#N/A	#N/A
TCONS_00114762	Other	ShootsPStarvation1d	down	Type 4	#N/A	#N/A
TCONS_00114760	Other	ShootsPStarvation1d	down	Type 4	down	Type 1
TCONS_00106715	Reproductive	Pistils*	up	Type 4	#N/A	#N/A
TCONS_00105108	Reproductive	Anthers*	up	Type 4	#N/A	#N/A
TCONS_00102389	Reproductive	Anthers*	up	Type 4	#N/A	#N/A
TCONS_00095352	Reproductive	Seeds5DAP*	down	Type 4	#N/A	#N/A
TCONS_00095132	Other	Anthers*	down	Type 1	#N/A	#N/A
TCONS_00095064	Vegetative	Seeds5DAP*	up	Type 4	#N/A	#N/A
TCONS_00084697	Other	Seedlings14dDroughtStress	down	Type 4	#N/A	#N/A
TCONS_00072608	Other	Anthers*	down	Type 1	#N/A	#N/A
TCONS_00064302	Other	RootsPStarvation5d	down	Type 4	#N/A	#N/A
TCONS_00063638	Other	Embryos25DAP	down	Type 4	#N/A	#N/A
TCONS_00054234	Other	Pistils*	down	Type 4	down	Type 1
TCONS_00052964	Reproductive	Anthers*	up	Type 4	#N/A	#N/A
TCONS_00049584	Reproductive	Seeds5DAP*	up	Type 4	#N/A	#N/A
TCONS_00042329	Vegetative	Seeds5DAP*	up	Type 4	#N/A	#N/A
TCONS_00035714	Vegetative	Seeds5DAP*	up	Type 4	#N/A	#N/A
TCONS_00029445	Other	Pistils*	down	Type 4	#N/A	#N/A
TCONS_00028202	Reproductive	Anthers*	up	Type 3	#N/A	#N/A
TCONS_00027585	Reproductive	Anthers*	up	Type 4	#N/A	#N/A
TCONS_00027388	Other	Anthers*	up	Type 4	#N/A	#N/A
TCONS_00025116	Other	Seeds5DAP*	down	Type 4	#N/A	#N/A
TCONS_00023990	Other	Anthers*	up	Type 4	#N/A	#N/A
TCONS_00023646	Other	Seedlings14dColdStress	down	Type 4	down	Type 1
TCONS_00023143	Reproductive	Anthers*	up	Type 4	#N/A	#N/A
TCONS_00021805	Other	Anthers*	up	Type 4	#N/A	#N/A
TCONS_00013186	Other	Pistils*	up	Type 4	#N/A	#N/A
TCONS_00012289	Reproductive	Embryos25DAP	down	Type 4	#N/A	#N/A
TCONS_00010647	Other	Pistils*	up	Type 4	#N/A	#N/A
TCONS_00010292	Reproductive	ShootsPSufficient10d	down	Type 4	#N/A	#N/A
TCONS_00007045	Reproductive	Seeds5DAP*	up	Type 3	#N/A	#N/A
Green bgcolor: the expression pattern in Zhang et al. (2014) result
Blue bgcolor: the expression patter in the present study

## Sheet: Table S5
Table S5. Summary of known and predicted miRNAs detected in this study.
Pre-miRNA Index	miRNA_Index	miR_name	miR_seq	length	pre-miRNA_seq	type	Sequence in miRbase	group	CG%	dG	MFEI
1	1	osa-miR156a_L+1	TTGACAGAAGAGAGTGAGCAC	21	agTTGACAGAAGAGAGTGAGCACacagcggccagactgcatcgatctatcaatcttcccttcgacaggatagctagatagaaagaaagagaggccgtcggcggccatggaagagagagagagagagagatgaaatgatgatgatgatacagctgccgctgcgtGCTCACTTCTCTTTCTGTCAGCt	5'	Diff	gp1a	50	-79.9	0.9
1	2	osa-miR156f-3p	GCTCACTTCTCTTTCTGTCAGC	22	agTTGACAGAAGAGAGTGAGCACacagcggccagactgcatcgatctatcaatcttcccttcgacaggatagctagatagaaagaaagagaggccgtcggcggccatggaagagagagagagagagagatgaaatgatgatgatgatacagctgccgctgcgtGCTCACTTCTCTTTCTGTCAGCt	3'	Yes	gp1a	50	-79.9	0.9
2	3	osa-miR156l-5p_R-1	CGACAGAAGAGAGTGAGCAT	20	gctagggagcCGACAGAAGAGAGTGAGCATatatagttctttccttgcatatgtggtcatatgtgtgttgactgaagagatacatatatatagagagagagagttcatgtgcttgaagctatatgtGCTCACTTCTCTTTCTGTCAGCaaattatc	5'	Diff	gp1a	39.7	-58.2	0.9
2	4	osa-miR156f-3p	GCTCACTTCTCTTTCTGTCAGC	22	gctagggagcCGACAGAAGAGAGTGAGCATatatagttctttccttgcatatgtggtcatatgtgtgttgactgaagagatacatatatatagagagagagagttcatgtgcttgaagctatatgtGCTCACTTCTCTTTCTGTCAGCaaattatc	3'	Yes	gp1a	39.7	-58.2	0.9
3	5	osa-miR156a_L+1	TTGACAGAAGAGAGTGAGCAC	21	ggagaagctctcatgagaTTGACAGAAGAGAGTGAGCACacggcgtgatggccggcataaaatctatcccgtcctcgccgcgtGCTCACTCCTCTTTCTGTCACCCtctttctctcagggctcaactcc	5'	Diff	gp1a	55	-61.1	0.9
3	6	ata-miR156d-3p_R+1_1ss21GC	GCTCACTCCTCTTTCTGTCACCC	23	ggagaagctctcatgagaTTGACAGAAGAGAGTGAGCACacggcgtgatggccggcataaaatctatcccgtcctcgccgcgtGCTCACTCCTCTTTCTGTCACCCtctttctctcagggctcaactcc	3'	Diff	gp1a	55	-61.1	0.9
4	7	osa-miR156a	TGACAGAAGAGAGTGAGCAC	20	ggaggaagagaggggtgagaggtgaggcTGACAGAAGAGAGTGAGCACacatggtgactttcttgcatgctgaatggactcatgcttgaagctatgtgtGCTCACTTCTCTCTCTGTCAGCcatttgatctctctttctctctttctcc	5'	Yes	gp1a	49	-90.9	1.2
4	8	osa-miR156c-3p	GCTCACTTCTCTCTCTGTCAGC	22	ggaggaagagaggggtgagaggtgaggcTGACAGAAGAGAGTGAGCACacatggtgactttcttgcatgctgaatggactcatgcttgaagctatgtgtGCTCACTTCTCTCTCTGTCAGCcatttgatctctctttctctctttctcc	3'	Yes	gp1a	49	-90.9	1.2
5	9	osa-miR156a	TGACAGAAGAGAGTGAGCAC	20	ggagggTGACAGAAGAGAGTGAGCACacgtggttgtttccttgcataaatgatgcctatgcttggagctacgcgtgctcacttctctctctgtcacctcc	5'	Yes	gp1a	52	-57.8	1.1
6	10	osa-miR156a	TGACAGAAGAGAGTGAGCAC	20	ggcgcgaggTGACAGAAGAGAGTGAGCACacggccgggcgtgacggcaccggcgggcgtgccgtcgcggccgcgtGCTCACTGCTCTTTCTGTCATCcggtgcc	5'	Yes	gp1a	71.2	-73.2	1
6	11	osa-MIR156e-p3	GCTCACTGCTCTTTCTGTCATC	22	ggcgcgaggTGACAGAAGAGAGTGAGCACacggccgggcgtgacggcaccggcgggcgtgccgtcgcggccgcgtGCTCACTGCTCTTTCTGTCATCcggtgcc	3'	New	gp1a	71.2	-73.2	1
7	12	osa-miR156a	TGACAGAAGAGAGTGAGCAC	20	ggcTGACAGAAGAGAGTGAGCACacagcgggcagactgcatctgaattacctgttgcgacgaagaagacgacggacgcagcttgccgttgcgtgctcact	5'	Yes	gp1a	57	-37.8	0.7
8	13	osa-miR156a	TGACAGAAGAGAGTGAGCAC	20	gggcggTGACAGAAGAGAGTGAGCACacggccgggcggaacggcaccggcggatgtgccgtcgcggccgcgtGCTCACTGCTCTGTCTGTCATCcactcctctccc	5'	Yes	gp1a	68.9	-64	0.9
8	14	zma-miR156i-3p_1ss13AG	GCTCACTGCTCTGTCTGTCATC	22	gggcggTGACAGAAGAGAGTGAGCACacggccgggcggaacggcaccggcggatgtgccgtcgcggccgcgtGCTCACTGCTCTGTCTGTCATCcactcctctccc	3'	Diff	gp1a	68.9	-64	0.9
9	15	osa-miR156k_R-1	TGACAGAAGAGAGAGAGCAC	20	ttgagagtgaTGACAGAAGAGAGAGAGCACaacccggcagcagcgacgacggcggtcgcttctgccagggccgtgtgctctctgatctatctgtcattgccgtcca	5'	Diff	gp1a	58.5	-60.3	1
10	16	osa-miR156a_L+1	TTGACAGAAGAGAGTGAGCAC	21	ttggggcggggcgggatcgagcatatgaaaggcgagattgTTGACAGAAGAGAGTGAGCACacggcgcggcggctagccatcggcgggatgcctgcccccgccgcgtGCTCGCTCCTCTTTCTGTCAGCatctctcatcactccctcccgcatcccccgccccga	5'	Diff	gp1a	65.5	-102.1	0.9
10	17	osa-miR156j-3p	GCTCGCTCCTCTTTCTGTCAGC	22	ttggggcggggcgggatcgagcatatgaaaggcgagattgTTGACAGAAGAGAGTGAGCACacggcgcggcggctagccatcggcgggatgcctgcccccgccgcgtGCTCGCTCCTCTTTCTGTCAGCatctctcatcactccctcccgcatcccccgccccga	3'	Yes	gp1a	65.5	-102.1	0.9
11	18	osa-miR156a	TGACAGAAGAGAGTGAGCAC	20	ttgtcttgagaggggaagagatctctatgggttttggaggtcTGACAGAAGAGAGTGAGCACacacggtgctttcttagcatgcaagagccatgctgggagctgtgcgtgctcactctctatctgtcagccgttcaccatgcccaatatgattaatctccttctctcagttgacag	5'	Yes	gp1a	49.4	-92.3	1.1
12	19	osa-MIR159f-p5	AGCTCCCTTCGATCCAATCC	20	gaagaagaagacgAGCTCCCTTCGATCCAATCCaggagaggaagtggtaggatgcagctgccggttcatggatacctctgcagtgcatgtcgtaggcttgcacttgcatgggtttgcatgacccgggagatgaacccaccattgtcttcctcttatgCTTGGATTGAAGGGAGCTCTacac	5'	New	gp1a	52.5	-93.4	1
12	20	osa-miR159f_R-1	CTTGGATTGAAGGGAGCTCT	20	gaagaagaagacgAGCTCCCTTCGATCCAATCCaggagaggaagtggtaggatgcagctgccggttcatggatacctctgcagtgcatgtcgtaggcttgcacttgcatgggtttgcatgacccgggagatgaacccaccattgtcttcctcttatgCTTGGATTGAAGGGAGCTCTacac	3'	Diff	gp1a	52.5	-93.4	1
13	21	osa-MIR159c-p5	GGAGAGGAAGTGGTAGGATGC	21	gaggaggaagaggagctcctttcgatccaattcaGGAGAGGAAGTGGTAGGATGCagctgccgattcatggatacctctggagtgcatggcagcaatgctgtaggcctgcacttgcatgggTTTGCATGACCCGGGAGATGAacccaccattgtcttcctctattgattggattgaagggagctccacatctctctc	5'	New	gp1a	52.3	-99	1
13	22	osa-MIR159c-p3	TTTGCATGACCCGGGAGATGA	21	gaggaggaagaggagctcctttcgatccaattcaGGAGAGGAAGTGGTAGGATGCagctgccgattcatggatacctctggagtgcatggcagcaatgctgtaggcctgcacttgcatgggTTTGCATGACCCGGGAGATGAacccaccattgtcttcctctattgattggattgaagggagctccacatctctctc	3'	New	gp1a	52.3	-99	1
14	23	osa-MIR159e-p5	GGAGAGGAAGTGGTAGGATGC	21	gatgaagaagaagagctccctttcgatccaattcaGGAGAGGAAGTGGTAGGATGCagctgccggttcatggatacctctggagtgcagggcaaatagtcctaccctttcatgggtttgcatgactcgggagatgaacccgccattgtcttcctctattgATTGGATTGAAGGGAGCTCCtctagctacat	5'	New	gp1a	49.7	-86.1	0.9
14	24	osa-miR159e_R-1	ATTGGATTGAAGGGAGCTCC	20	gatgaagaagaagagctccctttcgatccaattcaGGAGAGGAAGTGGTAGGATGCagctgccggttcatggatacctctggagtgcagggcaaatagtcctaccctttcatgggtttgcatgactcgggagatgaacccgccattgtcttcctctattgATTGGATTGAAGGGAGCTCCtctagctacat	3'	Diff	gp1a	49.7	-86.1	0.9
15	25	osa-MIR159a-p5	AGCTGCTGGGTCATGGATCCC	21	gttgtggacgttgagctcctttcggtccaaaaaggggtgttgctgtgggtcgattgAGCTGCTGGGTCATGGATCCCgttagcctactccatgttcatcattcagctcgagatctgaaagaaactactccaatttatactaatagtatgtgtgtagataggaaaatgatggagtactcgttgttgggataggcttatggcttgcatgccccaggagctgcatcaaccctacatggaccctcTTTGGATTGAAGGGAGCTCTGcatcttttgt	5'	New	gp1a	47.1	-110.2	0.9
15	26	osa-miR159a.1	TTTGGATTGAAGGGAGCTCTG	21	gttgtggacgttgagctcctttcggtccaaaaaggggtgttgctgtgggtcgattgAGCTGCTGGGTCATGGATCCCgttagcctactccatgttcatcattcagctcgagatctgaaagaaactactccaatttatactaatagtatgtgtgtagataggaaaatgatggagtactcgttgttgggataggcttatggcttgcatgccccaggagctgcatcaaccctacatggaccctcTTTGGATTGAAGGGAGCTCTGcatcttttgt	3'	Yes	gp1a	47.1	-110.2	0.9
16	27	osa-MIR159b-p5	GAGCTCCTTTCGTTCCAATGA	21	tggttatgaagtgGAGCTCCTTTCGTTCCAATGAaaggtttatctgaagggtgatacagctgcttgttcatggttcccactattctatctcataggaaaagagataggcttgtggtttgcatgaccaaggagccgaatcaactccttgctgaccactcTTTGGATTGAAGGGAGCTCTGcatcttgatc	5'	New	gp1a	45	-76.8	0.9
16	28	osa-miR159a.1	TTTGGATTGAAGGGAGCTCTG	21	tggttatgaagtgGAGCTCCTTTCGTTCCAATGAaaggtttatctgaagggtgatacagctgcttgttcatggttcccactattctatctcataggaaaagagataggcttgtggtttgcatgaccaaggagccgaatcaactccttgctgaccactcTTTGGATTGAAGGGAGCTCTGcatcttgatc	3'	Yes	gp1a	45	-76.8	0.9
17	29	osa-miR160a-5p	TGCCTGGCTCCCTGTATGCCA	21	aaggtttggttttgatcggcttgagagcgTGCCTGGCTCCCTGTATGCCActcatgtagcccaatccatggtgtgtttggatgctgtgggtgGCGTGCAAGGAGCCAAGCATGcgtgccatgatctctctttctgcctt	5'	Yes	gp1a	54	-67.6	0.9
17	30	osa-miR160a-3p	GCGTGCAAGGAGCCAAGCATG	21	aaggtttggttttgatcggcttgagagcgTGCCTGGCTCCCTGTATGCCActcatgtagcccaatccatggtgtgtttggatgctgtgggtgGCGTGCAAGGAGCCAAGCATGcgtgccatgatctctctttctgcctt	3'	Yes	gp1a	54	-67.6	0.9
18	31	osa-miR160a-5p	TGCCTGGCTCCCTGTATGCCA	21	ggaatgTGCCTGGCTCCCTGTATGCCActcatctagagcaacaaacttctgcgagaggttgcctatgatggatgGCGTGCACGGAGCCAAGCATAttcc	5'	Yes	gp1a	53.5	-60.2	1.1
18	32	osa-miR160c-3p	GCGTGCACGGAGCCAAGCATA	21	ggaatgTGCCTGGCTCCCTGTATGCCActcatctagagcaacaaacttctgcgagaggttgcctatgatggatgGCGTGCACGGAGCCAAGCATAttcc	3'	Yes	gp1a	53.5	-60.2	1.1
19	33	osa-miR160f-5p_L+1_1ss16AT	CTGCCTGGCTCCCTGTATGCCA	22	ggattaacgCTGCCTGGCTCCCTGAATGCCAtccgagaagcgtgccgctgtggccggctgcttcctggttggcattgagggagtcatgcagggtttgctc	5'	Diff	gp1a	61	-60.1	1
20	34	osa-miR160a-5p	TGCCTGGCTCCCTGTATGCCA	21	ggggataTGCCTGGCTCCCTGTATGCCActcgcgtagctgccaaactcagttgaaacaactgccttctcccggcgagattcaggcattgtgttcgtacgtttggctctactgcggatgGCGTGCGAGGAGCCAAGCATGAcc	5'	Yes	gp1a	57	-71.8	0.9
20	35	osa-miR160d-3p_R+1	GCGTGCGAGGAGCCAAGCATGA	22	ggggataTGCCTGGCTCCCTGTATGCCActcgcgtagctgccaaactcagttgaaacaactgccttctcccggcgagattcaggcattgtgttcgtacgtttggctctactgcggatgGCGTGCGAGGAGCCAAGCATGAcc	3'	Diff	gp1a	57	-71.8	0.9
21	36	osa-miR160e-5p	TGCCTGGCTCCCTGTATGCCG	21	gtaggggataTGCCTGGCTCCCTGTATGCCGctcgcatggctgccaacccaatgaactcgatctcgttgttggccgctgcgtacgGCGTGCGAGGTGCCAAGCATGG	5'	Yes	gp1a	61.7	-51.6	0.8
21	37	osa-miR160e-3p_R+1	GCGTGCGAGGTGCCAAGCATGG	22	gtaggggataTGCCTGGCTCCCTGTATGCCGctcgcatggctgccaacccaatgaactcgatctcgttgttggccgctgcgtacgGCGTGCGAGGTGCCAAGCATGG	3'	Diff	gp1a	61.7	-51.6	0.8
22	38	osa-miR160a-5p	TGCCTGGCTCCCTGTATGCCA	21	gtgTGCCTGGCTCCCTGTATGCCAcacatgtagaccaacccatggtgtctggttgcctactgggtgGCGTGCAAGGAGCCAAGCATGc	5'	Yes	gp1a	59.1	-49	0.9
22	39	osa-miR160a-3p	GCGTGCAAGGAGCCAAGCATG	21	gtgTGCCTGGCTCCCTGTATGCCAcacatgtagaccaacccatggtgtctggttgcctactgggtgGCGTGCAAGGAGCCAAGCATGc	3'	Yes	gp1a	59.1	-49	0.9
23	40	osa-MIR162a-p5	GGGCGCAGTGGTTTATCGATC	21	ggtgatgcctGGGCGCAGTGGTTTATCGATCccttccctgccttgtggcgctgatccaggagcggcgaatttctttgagagggtgttctttttttttcttccttttggtccttgttgcagccaacgacaacgcgggaatcgaTCGATAAACCTCTGCATCCAGttctcgcc	5'	New	gp1a	52.6	-71.2	0.8
23	41	osa-miR162a	TCGATAAACCTCTGCATCCAG	21	ggtgatgcctGGGCGCAGTGGTTTATCGATCccttccctgccttgtggcgctgatccaggagcggcgaatttctttgagagggtgttctttttttttcttccttttggtccttgttgcagccaacgacaacgcgggaatcgaTCGATAAACCTCTGCATCCAGttctcgcc	3'	Yes	gp1a	52.6	-71.2	0.8
24	42	osa-MIR162b-p5	GGGCGCAGTGGTTTATCGATC	21	tgggtgatgcctGGGCGCAGTGGTTTATCGATCtcttccctgccttgtgctgctccgatcgatgcccgtgctgattcttgataatatacaacgcaggaatcgaTCGATAAGCCTCTGCATCCAGatctcacttt	5'	New	gp1a	50.7	-53	0.8
24	43	osa-miR162b	TCGATAAGCCTCTGCATCCAG	21	tgggtgatgcctGGGCGCAGTGGTTTATCGATCtcttccctgccttgtgctgctccgatcgatgcccgtgctgattcttgataatatacaacgcaggaatcgaTCGATAAGCCTCTGCATCCAGatctcacttt	3'	Yes	gp1a	50.7	-53	0.8
25	44	osa-miR164c	TGGAGAAGCAGGGTACGTGCA	21	aggttcttgtTGGAGAAGCAGGGTACGTGCAaaatgcacaccggttggtcgagctaattaacaagctctgacgaccatggtgatcgaatgCACGTGCTCCCCTTCTCCACCatggcctt	5'	Yes	gp1a	52.1	-54.6	0.9
25	45	osa-MIR164c-p3	CACGTGCTCCCCTTCTCCACC	21	aggttcttgtTGGAGAAGCAGGGTACGTGCAaaatgcacaccggttggtcgagctaattaacaagctctgacgaccatggtgatcgaatgCACGTGCTCCCCTTCTCCACCatggcctt	3'	New	gp1a	52.1	-54.6	0.9
26	46	osa-miR164d	TGGAGAAGCAGGGCACGTGCT	21	caaaccgtgcTGGAGAAGCAGGGCACGTGCTcgacggcggggctggctggccggccggcttgcagCATGTGCGCTCCTTCTCCAGCatggcttc	5'	Yes	gp1a	68.1	-60.7	0.9
26	47	osa-MIR164d-p3	CATGTGCGCTCCTTCTCCAGC	21	caaaccgtgcTGGAGAAGCAGGGCACGTGCTcgacggcggggctggctggccggccggcttgcagCATGTGCGCTCCTTCTCCAGCatggcttc	3'	New	gp1a	68.1	-60.7	0.9
27	48	osa-miR164a_L+1	CTGGAGAAGCAGGGCACGTGCA	22	ggtagacggtggccgtgcacgGTGGAGAAGCAGGGCACGTGCAttaccatccactcgcctgccggccgccggccgccattgccatggatggttcttCATGTGCCCGTCTTCTCCACCgagcaccaactgtctcga	5'	Diff	gp1a	63.7	-78.3	0.9
28	49	osa-miR164a	TGGAGAAGCAGGGCACGTGCA	21	gtgagaaggaccgcgtTGGAGAAGCAGGGCACGTGCAtgcatatgttcatcatcatcttcttcctcctcctctagctccagccttgtgtgggttggaagtttagatagaactcgcactgCACGTGGTCTCCTTCTCCATCccggtctttttctcac	5'	Yes	gp1a	51.9	-66.4	0.8
28	50	osa-MIR164a-p3	CACGTGGTCTCCTTCTCCATC	21	gtgagaaggaccgcgtTGGAGAAGCAGGGCACGTGCAtgcatatgttcatcatcatcttcttcctcctcctctagctccagccttgtgtgggttggaagtttagatagaactcgcactgCACGTGGTCTCCTTCTCCATCccggtctttttctcac	3'	New	gp1a	51.9	-66.4	0.8
29	51	osa-miR164a	TGGAGAAGCAGGGCACGTGCA	21	gtgcacggTGGAGAAGCAGGGCACGTGCAttaccatccactcgcctgccggccgccggccgccattgccatggatggttcttCATGTGCCCGTCTTCTCCACCgagcac	5'	Yes	gp1a	64.2	-68.5	1
29	52	osa-MIR164b-p3	CATGTGCCCGTCTTCTCCACC	21	gtgcacggTGGAGAAGCAGGGCACGTGCAttaccatccactcgcctgccggccgccggccgccattgccatggatggttcttCATGTGCCCGTCTTCTCCACCgagcac	3'	New	gp1a	64.2	-68.5	1
30	53	osa-MIR164f-p3	CCTTCTTCTCCACCGTGCACG	21	ttggtgctcggtggagaagacgggcacatgaagaaccatccatggcaatggcggccggcggccggcaggcgagtggatggtaatgcacgtgcCCTGCTTCTCCACCGTGCACGgc	3'	New	gp1a	64.3	-73.9	1
31	54	osa-miR166i-5p	AATGCAGTTTGATCCAAGATC	21	agataggtgtttggAATGCAGTTTGATCCAAGATCtgcctatatatatggtgtgtatatcatatcttgtgatatgggggatatgcaacaggtgtgtgacaggggtaggtagaTCTCGGATCAGGCTTCATTCCtcacaccaatac	5'	Yes	gp1a	42.8	-63.5	1
31	55	osa-miR166i-3p_L+2R-2	TCTCGGATCAGGCTTCATTCC	21	agataggtgtttggAATGCAGTTTGATCCAAGATCtgcctatatatatggtgtgtatatcatatcttgtgatatgggggatatgcaacaggtgtgtgacaggggtaggtagaTCTCGGATCAGGCTTCATTCCtcacaccaatac	3'	Diff	gp1a	42.8	-63.5	1
32	56	osa-miR166g-3p	TCGGACCAGGCTTCATTCCTC	21	agcatggtgtctggaatggaggctgatccaagatcattgcttggtgcaaaatactagggcattgttgtaagtgccattagttcttttttgtttccgagtttgttatcgaggatcTCGGACCAGGCTTCATTCCTCacaccgtgct	3'	Yes	gp1a	45.5	-69.2	1
33	57	osa-miR166k-5p	GGTTTGTTGTCTGGCTCGAGG	21	attaggttaaggGGTTTGTTGTCTGGCTCGAGGcatccgggactccggtttctcctttcctactggaggcgcctaatttccggcgagctcggagccTCGGACCAGGCTTCAATCCCTttaaccatgc	5'	Yes	gp1a	55.9	-69.2	1
33	58	osa-miR166k-3p	TCGGACCAGGCTTCAATCCCT	21	attaggttaaggGGTTTGTTGTCTGGCTCGAGGcatccgggactccggtttctcctttcctactggaggcgcctaatttccggcgagctcggagccTCGGACCAGGCTTCAATCCCTttaaccatgc	3'	Yes	gp1a	55.9	-69.2	1
34	59	osa-MIR166f-p5	GGAATGTCGTCTGGCCTGAGA	21	cgatcatcttgttgagaGGAATGTCGTCTGGCCTGAGAtcgtaccacagtggtgggtacacgtggacggtcTCGGACCAGGCTTCATTCCCCtcaacaactcgtcgg	5'	New	gp1a	56.1	-59.8	1
34	60	osa-miR166a-3p	TCGGACCAGGCTTCATTCCCC	21	cgatcatcttgttgagaGGAATGTCGTCTGGCCTGAGAtcgtaccacagtggtgggtacacgtggacggtcTCGGACCAGGCTTCATTCCCCtcaacaactcgtcgg	3'	Yes	gp1a	56.1	-59.8	1
35	61	osa-miR166m_R-1	TCGGACCAGGCTTCATTCCC	20	ctctgctttggtggttggctgatgttctcggttaaggggtttgttgtctggttcaaggcctcctgctgtcctacatcacatttttttttctttgttctgaatttctgatggatgtgtgtgtgcatgatgcatggctggtggtgaccTCGGACCAGGCTTCATTCCCtttaaccagcatttgcgttaataccatcaggcat	3'	Diff	gp1a	46.5	-76.5	0.8
36	62	osa-miR166d-5p	GGAATGTTGTCTGGCTCGAGG	21	gaagctttttcactttgaggGGAATGTTGTCTGGCTCGAGGtgcatggagaaacctctgatcgatcaggtttgatctgtagagactgatcTCGGACCAGGCTTCATTCCCCtcaagtaaagctcc	5'	Yes	gp1a	48.8	-55.9	0.9
36	63	osa-miR166a-3p	TCGGACCAGGCTTCATTCCCC	21	gaagctttttcactttgaggGGAATGTTGTCTGGCTCGAGGtgcatggagaaacctctgatcgatcaggtttgatctgtagagactgatcTCGGACCAGGCTTCATTCCCCtcaagtaaagctcc	3'	Yes	gp1a	48.8	-55.9	0.9
37	64	osa-MIR166c-p5	TGAGGGGAATGTTGTCTGGTC	21	ggcagtTGAGGGGAATGTTGTCTGGTCcgagacctaacaccgggcggaatggcggattcagctgcagctaagcaagctaggtggggggttTCGGACCAGGCTTCATTCCCCccaactcaactgtt	5'	New	gp1a	57.6	-73.4	1
37	65	osa-miR166a-3p	TCGGACCAGGCTTCATTCCCC	21	ggcagtTGAGGGGAATGTTGTCTGGTCcgagacctaacaccgggcggaatggcggattcagctgcagctaagcaagctaggtggggggttTCGGACCAGGCTTCATTCCCCccaactcaactgtt	3'	Yes	gp1a	57.6	-73.4	1
38	66	osa-miR166b-5p	GGAATGTTGTCTGGCTCGGGG	21	gggagccttttcattttgaggGGAATGTTGTCTGGCTCGGGGctacttttaatttctctctcttttgatatcttcttttctcgatctcctagcttgatcttttgatctctcaaatcgatcttaagaaaaagatcagtcaaagagatgagagtagatgtctgtagatcTCGGACCAGGCTTCATTCCCCccaaacagaagggctccc	5'	Yes	gp1a	43.2	-87.3	1
38	67	osa-miR166a-3p	TCGGACCAGGCTTCATTCCCC	21	gggagccttttcattttgaggGGAATGTTGTCTGGCTCGGGGctacttttaatttctctctcttttgatatcttcttttctcgatctcctagcttgatcttttgatctctcaaatcgatcttaagaaaaagatcagtcaaagagatgagagtagatgtctgtagatcTCGGACCAGGCTTCATTCCCCccaaacagaagggctccc	3'	Yes	gp1a	43.2	-87.3	1
39	68	osa-miR166h-5p	GGAATGTTGGCTGGCTCGAGG	21	ggtggcttgtggGGAATGTTGGCTGGCTCGAGGtatccacatcttaattcctctccggcgatcgagccggctcgggcgtgtggaagcgTCGGACCAGGCTTCATTCCTCgcaagccgat	5'	Yes	gp1a	60.5	-64.7	0.9
39	69	osa-miR166g-3p	TCGGACCAGGCTTCATTCCTC	21	ggtggcttgtggGGAATGTTGGCTGGCTCGAGGtatccacatcttaattcctctccggcgatcgagccggctcgggcgtgtggaagcgTCGGACCAGGCTTCATTCCTCgcaagccgat	3'	Yes	gp1a	60.5	-64.7	0.9
40	70	osa-miR166l-5p	GGATTGTTGTCTGGTTCAAGG	21	gttaggttaaggGGATTGTTGTCTGGTTCAAGGtctccacattgtgcaaaatgttcattcatggaggcacaggatgcttggtgatcTCGGACCAGGCTTCAATCCCTttaaccagca	5'	Yes	gp1a	47	-59.4	1.1
40	71	osa-miR166k-3p	TCGGACCAGGCTTCAATCCCT	21	gttaggttaaggGGATTGTTGTCTGGTTCAAGGtctccacattgtgcaaaatgttcattcatggaggcacaggatgcttggtgatcTCGGACCAGGCTTCAATCCCTttaaccagca	3'	Yes	gp1a	47	-59.4	1.1
41	72	osa-miR166a-5p	GGAATGTTGTCTGGTTCAAGG	21	tgaagctatttgcttctgagtGGAATGTTGTCTGGTTCAAGGtctcatgcaccttgcggttttgaggatgatttgtgcaaggtttttcattcctctcatccgtgggatcTCGGACCAGGCTTCATTCCCCtcagagatagcttca	5'	Yes	gp1a	46.9	-67.3	1
41	73	osa-miR166a-3p	TCGGACCAGGCTTCATTCCCC	21	tgaagctatttgcttctgagtGGAATGTTGTCTGGTTCAAGGtctcatgcaccttgcggttttgaggatgatttgtgcaaggtttttcattcctctcatccgtgggatcTCGGACCAGGCTTCATTCCCCtcagagatagcttca	3'	Yes	gp1a	46.9	-67.3	1
42	74	osa-miR166a-3p	TCGGACCAGGCTTCATTCCCC	21	tgatccatggctgttgagaggaatgacgtccggtctgaagatcgccgtccccaggcggtggctTCGGACCAGGCTTCATTCCCCatgactcatggaaccc	3'	Yes	gp1a	59	-50.7	0.9
43	75	osa-miR166a-5p	GGAATGTTGTCTGGTTCAAGG	21	tgtttctgggtGGAATGTTGTCTGGTTCAAGGccccttaggatgtgtgatttttgatggtttatgcattcatcttgatgcgaacatctatctcggatctttgggttcTCGAACCAGGCTTCATTCCCCtcagagata	5'	Yes	gp1a	44.5	-58	1
43	76	osa-miR166e-3p	TCGAACCAGGCTTCATTCCCC	21	tgtttctgggtGGAATGTTGTCTGGTTCAAGGccccttaggatgtgtgatttttgatggtttatgcattcatcttgatgcgaacatctatctcggatctttgggttcTCGAACCAGGCTTCATTCCCCtcagagata	3'	Yes	gp1a	44.5	-58	1
44	77	osa-miR167d-5p_R+1	TGAAGCTGCCAGCATGATCTGA	22	cacaagtggaTGAAGCTGCCAGCATGATCTGAtcacagtagttctctagctgatgatgatttacaaaacctagagacatgcatcagatcatctggcagtttcatcttctcatg	5'	Diff	gp1a	42.5	-50	1
45	78	osa-miR167d-5p_R+1	TGAAGCTGCCAGCATGATCTGA	22	cacaagttggTGAAGCTGCCAGCATGATCTGAtgatgatgatgatccacctctctcatctgtgttcttgattaattacggatcaatcgatcAGGTCATGCTGTAGTTTCATCtgctggtt	5'	Diff	gp1a	43.3	-47	0.9
45	79	osa-miR167h-3p	AGGTCATGCTGTAGTTTCATC	21	cacaagttggTGAAGCTGCCAGCATGATCTGAtgatgatgatgatccacctctctcatctgtgttcttgattaattacggatcaatcgatcAGGTCATGCTGTAGTTTCATCtgctggtt	3'	Yes	gp1a	43.3	-47	0.9
46	80	osa-miR167d-5p_R+1	TGAAGCTGCCAGCATGATCTGA	22	cataagcaggTGAAGCTGCCAGCATGATCTGAaagcatctcaaaccagcgatcagatcatccggcagcttcatcttctcatg	5'	Diff	gp1a	48.8	-39.3	1
47	81	osa-miR167d-5p_R+1	TGAAGCTGCCAGCATGATCTGA	22	cattaggagcTGAAGCTGCCAGCATGATCTGAtgagtgcttattaggtgagggcagaattgactgccaaaacaaagatcaGATCATGCTGTGCAGTTTCATCtgcttgtg	5'	Diff	gp1a	45.5	-51.2	1
47	82	osa-miR167d-3p	GATCATGCTGTGCAGTTTCATC	22	cattaggagcTGAAGCTGCCAGCATGATCTGAtgagtgcttattaggtgagggcagaattgactgccaaaacaaagatcaGATCATGCTGTGCAGTTTCATCtgcttgtg	3'	Yes	gp1a	45.5	-51.2	1
48	83	osa-miR167a-5p	TGAAGCTGCCAGCATGATCTA	21	gtgcccaagagaaagcgTGAAGCTGCCAGCATGATCTAacttgcagacaagaaatcagctcagctcgctggtttcgaacaggaaggcggctagctgaggcttcttctgagtacgtgatggttagatcatgctgtgacagtttcactccttccctgttgggcac	5'	Yes	gp1a	51.5	-77.5	0.9
49	84	osa-miR167a-5p	TGAAGCTGCCAGCATGATCTA	21	tagtgtgaatgagTGAAGCTGCCAGCATGATCTAgctctgattaatcggcactgttggcgtacagtcgattgactaatcgtcagatctgtgtgtgtaaatcactgttaGATCATGCATGACAGCCTCATTtcttcacactg	5'	Yes	gp1a	44	-65	1
49	85	osa-miR167a-3p_L+1R-1	GATCATGCATGACAGCCTCATT	22	tagtgtgaatgagTGAAGCTGCCAGCATGATCTAgctctgattaatcggcactgttggcgtacagtcgattgactaatcgtcagatctgtgtgtgtaaatcactgttaGATCATGCATGACAGCCTCATTtcttcacactg	3'	Diff	gp1a	44	-65	1
50	86	osa-miR167a-5p	TGAAGCTGCCAGCATGATCTA	21	tgtccaagggaacgagTGAAGCTGCCAGCATGATCTAgctctgaatgatcaacaagatgtgctcccacactgccttcctgtggatcttgagctgttgctagTCTTGTGGTCATGCCTTGCTAggtcatgctgcggcagcctcacttcttcccattgttgggca	5'	Yes	gp1a	52.1	-80.4	0.9
50	87	osa-MIR167c-p3	TCTTGTGGTCATGCCTTGCTA	21	tgtccaagggaacgagTGAAGCTGCCAGCATGATCTAgctctgaatgatcaacaagatgtgctcccacactgccttcctgtggatcttgagctgttgctagTCTTGTGGTCATGCCTTGCTAggtcatgctgcggcagcctcacttcttcccattgttgggca	3'	New	gp1a	52.1	-80.4	0.9
51	88	osa-miR167d-5p	TGAAGCTGCCAGCATGATCTG	21	tgtgagagaaTGAAGCTGCCAGCATGATCTGgttgtcaggcatgagccaaatctatccatggtgttggtggtactgaaattaccgcgttttcgaggtttttcgtcgtgtcaacttgcgaagggaattacgggttcttgatgagcattggtgataggaggtgtgggcttggttagtagaggtagaattatgattgttcttgtgagtttcagtaagaggtgggagtgattggaatttggctccatcAGATCATGTTGCAGCTTCACTctctcacc	5'	Yes	gp1a	45.8	-98.5	0.8
51	89	osa-miR167e-3p	AGATCATGTTGCAGCTTCACT	21	tgtgagagaaTGAAGCTGCCAGCATGATCTGgttgtcaggcatgagccaaatctatccatggtgttggtggtactgaaattaccgcgttttcgaggtttttcgtcgtgtcaacttgcgaagggaattacgggttcttgatgagcattggtgataggaggtgtgggcttggttagtagaggtagaattatgattgttcttgtgagtttcagtaagaggtgggagtgattggaatttggctccatcAGATCATGTTGCAGCTTCACTctctcacc	3'	Yes	gp1a	45.8	-98.5	0.8
52	90	osa-miR167d-5p	TGAAGCTGCCAGCATGATCTG	21	tgtgagaggcTGAAGCTGCCAGCATGATCTGgtccatgagttgcactgctgaatatattgaattcagccaggagctgctactgcagttctgatctcgatctgcattcgttgttctgagctatgtatggatttgatcggtttgaaggcatccatgtctttaatttcatcgatcAGATCATGTTGCAGCTTCACTctctcact	5'	Yes	gp1a	44.8	-90.7	1
52	91	osa-miR167e-3p	AGATCATGTTGCAGCTTCACT	21	tgtgagaggcTGAAGCTGCCAGCATGATCTGgtccatgagttgcactgctgaatatattgaattcagccaggagctgctactgcagttctgatctcgatctgcattcgttgttctgagctatgtatggatttgatcggtttgaaggcatccatgtctttaatttcatcgatcAGATCATGTTGCAGCTTCACTctctcact	3'	Yes	gp1a	44.8	-90.7	1
53	92	osa-miR167d-5p_R+1	TGAAGCTGCCAGCATGATCTGA	22	ttgtgatgtgtgcaccttaagcagcTGAAGCTGCCAGCATGATCTGAtcttttgcgatctctttttttatctgaataagttgatggaaatattgggttcctaagattcaGATCGTGCTGCGCAGTTTCATCtgctaatcgatgcactacactgtgaattt	5'	Diff	gp1a	40.6	-63.7	1
53	93	osa-MIR167j-p3	GATCGTGCTGCGCAGTTTCATC	22	ttgtgatgtgtgcaccttaagcagcTGAAGCTGCCAGCATGATCTGAtcttttgcgatctctttttttatctgaataagttgatggaaatattgggttcctaagattcaGATCGTGCTGCGCAGTTTCATCtgctaatcgatgcactacactgtgaattt	3'	New	gp1a	40.6	-63.7	1
54	94	osa-miR168a-5p	TCGCTTGGTGCAGATCGGGAC	21	cgccgccgcctcgggcTCGCTTGGTGCAGATCGGGACccgccgccgccgctgccggggccgGATCCCGCCTTGCACCAAGTGAATcggagccggcgtagcg	5'	Yes	gp1a	76.2	-64.3	0.8
54	95	osa-miR168a-3p	GATCCCGCCTTGCACCAAGTGAAT	24	cgccgccgcctcgggcTCGCTTGGTGCAGATCGGGACccgccgccgccgctgccggggccgGATCCCGCCTTGCACCAAGTGAATcggagccggcgtagcg	3'	Yes	gp1a	76.2	-64.3	0.8
55	96	osa-miR169r-5p_R+1	TAGCCAAGGATGATTTGCCTGT	22	aggccatcttcgaTAGCCAAGGATGATTTGCCTGTagccccattgtcatcagctctctccgtcgagagcgacaaccgggctctacTGGCAAGTCTCCTCGGCTACCcgagtacctcttatgctatccca	5'	Diff	gp1a	55	-53.2	0.7
55	97	osa-miR169r-3p	TGGCAAGTCTCCTCGGCTACC	21	aggccatcttcgaTAGCCAAGGATGATTTGCCTGTagccccattgtcatcagctctctccgtcgagagcgacaaccgggctctacTGGCAAGTCTCCTCGGCTACCcgagtacctcttatgctatccca	3'	Yes	gp1a	55	-53.2	0.7
56	98	osa-miR169d	TAGCCAAGGATGAATTGCCGG	21	atttatcgtgTAGCCAAGGATGAATTGCCGGcgtttcacgctgttgatggtgcgtgcatatataagttggcgccggcaagtcatttcaggctacatgtttgcc	5'	Yes	gp1a	48.5	-43	0.9
57	99	osa-MIR169a-p5	ATCGGAGGCCATGGTGCAGCC	21	cgccggcggcctgacattgggATCGGAGGCCATGGTGCAGCCaaggatgacttgccgatcgatcgatctatctatgaagctaagctagctggccatggatccatccatcaattggcaagttgttcttggCTACATCTTGGCCCCTGCTCCtcatgtaaggccggcctgtggcg	5'	New	gp1a	56.6	-97.8	1
57	100	osa-MIR169a-p3	CTACATCTTGGCCCCTGCTCC	21	cgccggcggcctgacattgggATCGGAGGCCATGGTGCAGCCaaggatgacttgccgatcgatcgatctatctatgaagctaagctagctggccatggatccatccatcaattggcaagttgttcttggCTACATCTTGGCCCCTGCTCCtcatgtaaggccggcctgtggcg	3'	New	gp1a	56.6	-97.8	1
58	101	osa-miR169n	TAGCCAAGAATGACTTGCCTA	21	ctccctttggTAGCCAAGAATGACTTGCCTAcgcttttgccctctgttggctcatccatccgtctatctatctgccatggcagatggcagattaagggtttctgaaagaaattcttgtgataggatgtgcaatgaggctgcatgGGCCGGTCTTCTTGGCTAGCcagagtggc	5'	Yes	gp1a	50.3	-79.7	0.9
58	102	osa-MIR169o-p3	GGCCGGTCTTCTTGGCTAGC	20	ctccctttggTAGCCAAGAATGACTTGCCTAcgcttttgccctctgttggctcatccatccgtctatctatctgccatggcagatggcagattaagggtttctgaaagaaattcttgtgataggatgtgcaatgaggctgcatgGGCCGGTCTTCTTGGCTAGCcagagtggc	3'	New	gp1a	50.3	-79.7	0.9
59	103	osa-miR169n	TAGCCAAGAATGACTTGCCTA	21	ctccctttggTAGCCAAGAATGACTTGCCTAtgtgttttgccttgtgttggctcatccatccatctatcagccgttgcagatttgcagtggcagattaaagggtttcagaaagaaattcttgtgatggatgtgcaatgtggctgcatgGGCCGGTCTTCTTGGCTAGCcagagtggc	5'	Yes	gp1a	48.6	-81.2	0.9
59	104	osa-MIR169n-p3	GGCCGGTCTTCTTGGCTAGC	20	ctccctttggTAGCCAAGAATGACTTGCCTAtgtgttttgccttgtgttggctcatccatccatctatcagccgttgcagatttgcagtggcagattaaagggtttcagaaagaaattcttgtgatggatgtgcaatgtggctgcatgGGCCGGTCTTCTTGGCTAGCcagagtggc	3'	New	gp1a	48.6	-81.2	0.9
60	105	osa-miR169b	CAGCCAAGGATGACTTGCCGG	21	gaacggaatgCAGCCAAGGATGACTTGCCGGtacgtgtatgcatgtttcaaggtactatatgtgcccccaactgttttagatccatgctgacattttccggcaagttgtccttggctacgtcttgttc	5'	Yes	gp1a	47.7	-62	1
61	106	osa-miR169b	CAGCCAAGGATGACTTGCCGG	21	gaacgggatgCAGCCAAGGATGACTTGCCGGctcctggtattgggggaatctcagctttgctgaagcgccttggagttagccGGCAAGTCTGTCCTTGGCTACacctagctc	5'	Yes	gp1a	57.1	-55.4	0.9
61	107	osa-MIR169c-p3	GGCAAGTCTGTCCTTGGCTAC	21	gaacgggatgCAGCCAAGGATGACTTGCCGGctcctggtattgggggaatctcagctttgctgaagcgccttggagttagccGGCAAGTCTGTCCTTGGCTACacctagctc	3'	New	gp1a	57.1	-55.4	0.9
62	108	osa-miR169e	TAGCCAAGGATGACTTGCCGG	21	gctggttgtgTAGCCAAGGATGACTTGCCGGcctggtttgtgttcatcagcaatccagcatatgctgtattgccgtgtgtgatcgatcgatgcatggaccgGCAAGTTATTTTCTTTGGCTACAttacaacc	5'	Yes	gp1a	48.5	-59.5	0.9
62	109	osa-MIR169e-p3	GCAAGTTATTTTCTTTGGCTACA	23	gctggttgtgTAGCCAAGGATGACTTGCCGGcctggtttgtgttcatcagcaatccagcatatgctgtattgccgtgtgtgatcgatcgatgcatggaccgGCAAGTTATTTTCTTTGGCTACAttacaacc	3'	New	gp1a	48.5	-59.5	0.9
63	110	osa-MIR171b-p5	GGATATTGGGGCGGTTCAATC	21	gcgacgacgGGATATTGGGGCGGTTCAATCagaaagcttgtgctccggaagcgaggagctctactctttTGATTGAGCCGTGCCAATATCacgtcgcatc	5'	New	gp1a	54	-51.9	1
63	111	osa-miR171b	TGATTGAGCCGTGCCAATATC	21	gcgacgacgGGATATTGGGGCGGTTCAATCagaaagcttgtgctccggaagcgaggagctctactctttTGATTGAGCCGTGCCAATATCacgtcgcatc	3'	Yes	gp1a	54	-51.9	1
64	112	osa-MIR171a-p5	CGATATTGGTGAGGTTCAATC	21	ggaaagagCGATATTGGTGAGGTTCAATCcgatgattggttttacagcagtggtaaaatcagtatcTGATTGAGCCGCGCCAATATCtcttcctct	5'	New	gp1a	43.8	-46	1.1
64	113	osa-miR171a_1ss12CT	TGATTGAGCCGTGCCAATATC	21	ggaaagagCGATATTGGTGAGGTTCAATCcgatgattggttttacagcagtggtaaaatcagtatcTGATTGAGCCGCGCCAATATCtcttcctct	3'	Diff	gp1a	43.8	-46	1.1
65	114	osa-miR171b	TGATTGAGCCGTGCCAATATC	21	gggagagtgcgatgttggcatggttcaatcaaaccgggcaaacttatgcactagctaagcaagatgcagggatatgcagtatggttttgtttggtcTGATTGAGCCGTGCCAATATCacaagcttgc	3'	Yes	gp1a	47.2	-60.7	1
66	115	osa-miR171c-5p	GGATATTGGTGCGGTTCAATC	21	gtgggaacgGGATATTGGTGCGGTTCAATCagaaagcttgtgctccgaaggcgaggggctccactcttTGATTGAGCCGTGCCAATATCacgtcgcctt	5'	Yes	gp1a	54.5	-51.3	1
66	116	osa-miR171b	TGATTGAGCCGTGCCAATATC	21	gtgggaacgGGATATTGGTGCGGTTCAATCagaaagcttgtgctccgaaggcgaggggctccactcttTGATTGAGCCGTGCCAATATCacgtcgcctt	3'	Yes	gp1a	54.5	-51.3	1
67	117	osa-miR171i-5p	AGGTATTGGCGTGCCTCAATC	21	taaaaagAGGTATTGGCGTGCCTCAATCcgaaggcatggctgattacaggcacctcgaccgatctagcgcatgcagccatgtttcttggaTTGAGCCGCGTCAATATCTCTccttgcttc	5'	Yes	gp1a	50.8	-54.6	0.9
67	118	osa-MIR171i-p3	TTGAGCCGCGTCAATATCTCT	21	taaaaagAGGTATTGGCGTGCCTCAATCcgaaggcatggctgattacaggcacctcgaccgatctagcgcatgcagccatgtttcttggaTTGAGCCGCGTCAATATCTCTccttgcttc	3'	New	gp1a	50.8	-54.6	0.9
68	119	osa-miR171e-5p	TGTTGGCTCGGCTCACTCAGA	21	tggtagctatgaTGTTGGCTCGGCTCACTCAGAcggcattggcgtgatgcaaagcatgcatgcgtgcttgctagctcacttgtgtttcTGATTGAGCCGTGCCAATATCttagtgctct	5'	Yes	gp1a	50.4	-56.3	0.9
68	120	osa-miR171b	TGATTGAGCCGTGCCAATATC	21	tggtagctatgaTGTTGGCTCGGCTCACTCAGAcggcattggcgtgatgcaaagcatgcatgcgtgcttgctagctcacttgtgtttcTGATTGAGCCGTGCCAATATCttagtgctct	3'	Yes	gp1a	50.4	-56.3	0.9
69	121	osa-miR171d-5p	TGTTGGCCCGGCTCACTCAGA	21	ttgtagctatgaTGTTGGCCCGGCTCACTCAGAtggatcatcggtgcagaagagtgcatgaatctgatgcagtctcagtgtagtatgctccatgctggaacttcTGATTGAGCCGTGCCAATATCtcagcaccat	5'	Yes	gp1a	48.9	-54.9	0.8
69	122	osa-miR171b	TGATTGAGCCGTGCCAATATC	21	ttgtagctatgaTGTTGGCCCGGCTCACTCAGAtggatcatcggtgcagaagagtgcatgaatctgatgcagtctcagtgtagtatgctccatgctggaacttcTGATTGAGCCGTGCCAATATCtcagcaccat	3'	Yes	gp1a	48.9	-54.9	0.8
70	123	osa-miR172d-5p_R+1	GCAGCACCATCAAGATTCACA	21	aaacagtcggtgcttgcaggtGCAGCACCATCAAGATTCACAtcgagttcatccctaaacgagatcgaggttggctgactatatgtgatgAGAATCTTGATGATGCTGCATcagcaaacgctcgactact	5'	Diff	gp1a	46.9	-56.7	0.9
70	124	osa-miR172a	AGAATCTTGATGATGCTGCAT	21	aaacagtcggtgcttgcaggtGCAGCACCATCAAGATTCACAtcgagttcatccctaaacgagatcgaggttggctgactatatgtgatgAGAATCTTGATGATGCTGCATcagcaaacgctcgactact	3'	Yes	gp1a	46.9	-56.7	0.9
71	125	osa-MIR172b-p5	GTGGCATCATCAAGATTCACA	21	gtgatttctgacGTGGCATCATCAAGATTCACAcattacattgcatgcatgcatatgtctatgcatctttgagcttgttgttctgatctcaacaacctagctagctaatatttctctcctggccctgacctgcatgatgcatggttgcacgcatggagagagaagagagagatcgaagctaattaaacgcatgtgtatatatgtgtgGGAATCTTGATGATGCTGCATcggaaattaa	5'	New	gp1a	42	-95.2	1
71	126	osa-miR172b	GGAATCTTGATGATGCTGCAT	21	gtgatttctgacGTGGCATCATCAAGATTCACAcattacattgcatgcatgcatatgtctatgcatctttgagcttgttgttctgatctcaacaacctagctagctaatatttctctcctggccctgacctgcatgatgcatggttgcacgcatggagagagaagagagagatcgaagctaattaaacgcatgtgtatatatgtgtgGGAATCTTGATGATGCTGCATcggaaattaa	3'	Yes	gp1a	42	-95.2	1
72	127	osa-MIR172a-p5	GTGGCATCATCAAGATTCACA	21	gtgtttgcgggcGTGGCATCATCAAGATTCACAtccatgcatatatcacaagacgcacatatacatccgatttggctgAGAATCTTGATGATGCTGCATccgcagacaa	5'	New	gp1a	45.9	-48.9	1
72	128	osa-miR172a	AGAATCTTGATGATGCTGCAT	21	gtgtttgcgggcGTGGCATCATCAAGATTCACAtccatgcatatatcacaagacgcacatatacatccgatttggctgAGAATCTTGATGATGCTGCATccgcagacaa	3'	Yes	gp1a	45.9	-48.9	1
73	129	osa-MIR319b-p5	AGCTGCCGACTCATTCACCCA	21	gatggatggaagagagcgtccttcagtccactcatgggcggtgctagggtcgaattAGCTGCCGACTCATTCACCCAcatgccaagcaagaaacgcttgagatagcgaagcttagcagatgagtgaatgaagcgggaggtaacgttccgatctcgcgccgtctttgcTTGGACTGAAGGGTGCTCCCTcctcctcga	5'	New	gp1a	54.8	-98.4	0.9
73	130	osa-miR319a-3p.2-3p_R+1	TTGGACTGAAGGGTGCTCCCT	21	gatggatggaagagagcgtccttcagtccactcatgggcggtgctagggtcgaattAGCTGCCGACTCATTCACCCAcatgccaagcaagaaacgcttgagatagcgaagcttagcagatgagtgaatgaagcgggaggtaacgttccgatctcgcgccgtctttgcTTGGACTGAAGGGTGCTCCCTcctcctcga	3'	Diff	gp1a	54.8	-98.4	0.9
74	131	bdi-miR319b-5p	AGAGCTCTCTTCAGTCCACTC	21	tgtgtaagaagAGAGCTCTCTTCAGTCCACTCtcagatggctgtagggttttattagctgccgaatcatccattcacctaccaagaaagttgcaggagtgtatctcttggtagcggactggatgacgcgggagctaaaatttagctctgcgccgtttgtggTTGGACTGAAGGGTGCTCCCTtgctcaagc	5'	Yes	gp1a	49.7	-101.5	1.1
74	132	osa-miR319a-3p.2-3p_R+1	TTGGACTGAAGGGTGCTCCCT	21	tgtgtaagaagAGAGCTCTCTTCAGTCCACTCtcagatggctgtagggttttattagctgccgaatcatccattcacctaccaagaaagttgcaggagtgtatctcttggtagcggactggatgacgcgggagctaaaatttagctctgcgccgtttgtggTTGGACTGAAGGGTGCTCCCTtgctcaagc	3'	Diff	gp1a	49.7	-101.5	1.1
75	133	osa-miR390-5p	AAGCTCAGGAGGGATAGCGCC	21	ggtatggaacaatccttgAAGCTCAGGAGGGATAGCGCCtcgaaatcaaactAGGCGCTATCTATCCTGAGCTCCatggtttgttcttacc	5'	Yes	gp1a	48.4	-51.2	1.2
75	134	osa-miR390-3p_L+3	AGGCGCTATCTATCCTGAGCTCC	23	ggtatggaacaatccttgAAGCTCAGGAGGGATAGCGCCtcgaaatcaaactAGGCGCTATCTATCCTGAGCTCCatggtttgttcttacc	3'	Diff	gp1a	48.4	-51.2	1.2
76	135	osa-miR393a	TCCAAAGGGATCGCATTGATC	21	tcggcctgaggaaactagtggaggacTCCAAAGGGATCGCATTGATCtggctagctatctcgatcgatcgcctcatcgatcgacgacgacgtgcgtgatcgatcagtgcaatccctttggaattttcctctt	5'	Yes	gp1a	51.5	-58.2	0.9
77	136	osa-miR393a	TCCAAAGGGATCGCATTGATC	21	tggggaagcaTCCAAAGGGATCGCATTGATCcttcatcgctctcgctcgcttccatggcggtcgtcgtctacaagcagcttgacggatcatgcgatccttttggaggcttcctct	5'	Yes	gp1a	54.8	-61.6	1
78	137	osa-miR394	TTGGCATTCTGTCCACCTCC	20	tactgagagttctTTGGCATTCTGTCCACCTCCttgtcgaatcctcagagacagaaatctcatatctgttgatcttggaggtgggcatactgccaatggagctgtgtagg	5'	Yes	gp1a	47.3	-45.1	0.9
79	138	osa-miR395b_L-1	TGAAGTGTTTGGGGGAACTC	20	gagtccctaggagttcctttcaagcactttacgacacactgtattgagagttgtcgTGAAGTGTTTGGGGGAACTCttagtgtcgc	3'	Diff	gp1a	47.7	-42.4	1
80	139	osa-miR395b_L-1	TGAAGTGTTTGGGGGAACTC	20	gagttcccttcaaccacttcacgtggcactattttaggacctactatgTGAAGTGTTTGGGGGAACTC	3'	Diff	gp1a	47.1	-32.3	1
81	140	osa-miR395b_L-1	TGAAGTGTTTGGGGGAACTC	20	gagttcccttcaagcacttcacatgacactatttcaatgtctattatgTGAAGTGTTTGGGGGAACTC	3'	Diff	gp1a	41.2	-36	1.3
82	141	osa-MIR395p-p5	GTTCCCTTCAAGCACTTCACG	21	gaGTTCCCTTCAAGCACTTCACGtggcactatttcaatgcgtaccgtgTGAAGTGTTTGGGGGAACTC	5'	New	gp1a	50	-37.1	1.1
82	142	osa-miR395b_L-1	TGAAGTGTTTGGGGGAACTC	20	gaGTTCCCTTCAAGCACTTCACGtggcactatttcaatgcgtaccgtgTGAAGTGTTTGGGGGAACTC	3'	Diff	gp1a	50	-37.1	1.1
83	143	osa-miR395b_L-1	TGAAGTGTTTGGGGGAACTC	20	gagttctcctcaaatcacttcagtagatagctagctaggcttcattgcattacactgttacaaaactgtgagcatggggccaaaagctagttgtatatagTGAAGTGTTTGGGGGAACTC	3'	Diff	gp1a	42.5	-56.5	1.1
84	144	osa-miR395b_L-1	TGAAGTGTTTGGGGGAACTC	20	gcgttccttccaagcacttcacacagagcttttatttctctcacatcgattgagaacttaattagaagcttttgTGAAGTGTTTGGGGGAACTC	3'	Diff	gp1a	41.5	-44.7	1.1
85	145	osa-MIR395s-p5	GTTCCCTTCAAGCACTTCACG	21	gtatcaccgtgaGTTCCCTTCAAGCACTTCACGtggcactatttcaatgcctattgtgaAGTGTTTGGGGGAACTCTCGATGTtcc	5'	New	gp1a	47.7	-41.4	1
85	146	osa-MIR395s-p3	AGTGTTTGGGGGAACTCTCGATGT	24	gtatcaccgtgaGTTCCCTTCAAGCACTTCACGtggcactatttcaatgcctattgtgaAGTGTTTGGGGGAACTCTCGATGTtcc	3'	New	gp1a	47.7	-41.4	1
86	147	osa-MIR395g-p3	AGTGTTTGGGGGAACTCTCGATGT	24	gtatcaccgtgagttcccttcgaacacttcacgtggcactatttcaatgcctattgtgaAGTGTTTGGGGGAACTCTCGATGTcat	3'	New	gp1a	46.5	-41.1	1
87	148	osa-miR395b_L-1	TGAAGTGTTTGGGGGAACTC	20	gtattatcgagagttcccttcaaccacttcacgtggcactgtttcaaggcctattgtgTGAAGTGTTTGGGGGAACTCtcgatatcac	3'	Diff	gp1a	46.6	-45.5	1.1
88	149	osa-MIR395d-p5	GTTCCCTTCAAGCACTTCACG	21	gtattgtcgtgaGTTCCCTTCAAGCACTTCACGtggcactatctcaatgcctactatgTGAAGTGTTTGGGGGAACTCtcgatatcac	5'	New	gp1a	46.6	-45.7	1.1
88	150	osa-miR395b_L-1	TGAAGTGTTTGGGGGAACTC	20	gtattgtcgtgaGTTCCCTTCAAGCACTTCACGtggcactatctcaatgcctactatgTGAAGTGTTTGGGGGAACTCtcgatatcac	3'	Diff	gp1a	46.6	-45.7	1.1
89	151	osa-miR395b_L-1	TGAAGTGTTTGGGGGAACTC	20	gtgttcccaagagttccttgcaagcacttcacatagaacttctgttactctcatgtaacattgggaacttgagaagctactgTGAAGTGTTTGGGGGAACTCtaggtggcac	3'	Diff	gp1a	45.5	-50.3	1
90	152	bdi-miR395f-5p_2ss12AG18TC	GTTCCCTTCAAGCACTTCACG	21	gtttggagaccccaggaGTTCCCTTCAAGCACTTCACGacgcactatttagagagttgttgtgaAGTGTTTGGGGGAACTCTCGGTGTcgccaagc	5'	Diff	gp1a	52.1	-57.6	1.2
90	153	bdi-MIR395f-p3	AGTGTTTGGGGGAACTCTCGGTGT	24	gtttggagaccccaggaGTTCCCTTCAAGCACTTCACGacgcactatttagagagttgttgtgaAGTGTTTGGGGGAACTCTCGGTGTcgccaagc	3'	New	gp1a	52.1	-57.6	1.2
91	154	osa-miR395b_L-1	TGAAGTGTTTGGGGGAACTC	20	gttttaccgggagttctcttcaagcacttcacgtagagctttctattgacatggagctttagaacaatgTGAAGTGTTTGGGGGAACTCttggtaccaa	3'	Diff	gp1a	43.4	-45.9	1.1
92	155	osa-miR395b_L-1	TGAAGTGTTTGGGGGAACTC	20	gttttatcgggagtttccttcaagcacttcacgtagagctttctattgatatggagctttggaacaatgTGAAGTGTTTGGGGGAACTCttgataccaa	3'	Diff	gp1a	41.4	-44.8	1.1
93	156	osa-miR395b_L-1	TGAAGTGTTTGGGGGAACTC	20	tggccccaggagttccttgcaagcacttcacatagaacttcagttactctcatacaacattgtgattttgagaagctattgTGAAGTGTTTGGGGGAACTCtcggtgcca	3'	Diff	gp1a	45.5	-47	0.9
94	157	osa-miR395b_L-1	TGAAGTGTTTGGGGGAACTC	20	ttgttacctggagtttcctcaacacacttcacatctgctaggccctattacaattgcgcaatgtggagtctgcaattggtagTGAAGTGTTTGGGGGAACTCtaggtggcac	3'	Diff	gp1a	47.3	-54.7	1
95	158	osa-miR396a-5p	TTCCACAGCTTTCTTGAACTG	21	ctttgtgatcTTCCACAGCTTTCTTGAACTGcacgcatgatgaataatccctttggttaattgtgatctggtctctgagagatcgtagttagactcgatcggttgcattggcatcagagagagcaGTTCAATAAAGCTGTGGGAAAttgcagag	5'	Yes	gp1a	43.5	-63.4	0.9
95	159	osa-miR396a-3p_R+1	GTTCAATAAAGCTGTGGGAAA	21	ctttgtgatcTTCCACAGCTTTCTTGAACTGcacgcatgatgaataatccctttggttaattgtgatctggtctctgagagatcgtagttagactcgatcggttgcattggcatcagagagagcaGTTCAATAAAGCTGTGGGAAAttgcagag	3'	Diff	gp1a	43.5	-63.4	0.9
96	160	osa-miR396a-5p	TTCCACAGCTTTCTTGAACTG	21	ctttgtggtcTTCCACAGCTTTCTTGAACTGcatctttgagagagattagcatccctatgtgtggattttgcttgcacgagtgtgcaGTTCAATAAAGCTGTGGGAAAttacagag	5'	Yes	gp1a	43.1	-50.6	1
96	161	osa-miR396a-3p_R+1	GTTCAATAAAGCTGTGGGAAA	21	ctttgtggtcTTCCACAGCTTTCTTGAACTGcatctttgagagagattagcatccctatgtgtggattttgcttgcacgagtgtgcaGTTCAATAAAGCTGTGGGAAAttacagag	3'	Diff	gp1a	43.1	-50.6	1
97	162	osa-miR396e-5p	TCCACAGGCTTTCTTGAACTG	21	gccatgctcTCCACAGGCTTTCTTGAACTGtgaactcgtgtgtgcatgctcctcatatattgttctagatcccatgcatgatgcatatcgatcgatctgatctgaattaggtcatcgatgcgcatctggatccccatcttgttgataGTTCAAGAAAGTCCTTGGAAAacatggtg	5'	Yes	gp1a	44.9	-69.2	0.9
97	163	osa-miR396f-3p_L-3	GTTCAAGAAAGTCCTTGGAAA	21	gccatgctcTCCACAGGCTTTCTTGAACTGtgaactcgtgtgtgcatgctcctcatatattgttctagatcccatgcatgatgcatatcgatcgatctgatctgaattaggtcatcgatgcgcatctggatccccatcttgttgataGTTCAAGAAAGTCCTTGGAAAacatggtg	3'	Diff	gp1a	44.9	-69.2	0.9
98	164	osa-miR396e-5p	TCCACAGGCTTTCTTGAACTG	21	gcgggcatgcttTCCACAGGCTTTCTTGAACTGtgaactcgtgggggtgtatgtgctcatgttgggattgtggtcggtggcctccaattctctgaaaagaaagctgaattgtcgagctccccgttctgtctttggtcgtctctacctgttgatgGTTCAAGAAAGCCCATGGAAAccatgccgc	5'	Yes	gp1a	51.6	-73.7	0.8
98	165	osa-miR396e-3p_L-3	GTTCAAGAAAGCCCATGGAAA	21	gcgggcatgcttTCCACAGGCTTTCTTGAACTGtgaactcgtgggggtgtatgtgctcatgttgggattgtggtcggtggcctccaattctctgaaaagaaagctgaattgtcgagctccccgttctgtctttggtcgtctctacctgttgatgGTTCAAGAAAGCCCATGGAAAccatgccgc	3'	Diff	gp1a	51.6	-73.7	0.8
99	166	osa-miR396d	TCCACAGGCTTTCTTGAACGG	21	nntgcgagtggggggcgacgagctgcgctTCCACAGGCTTTCTTGAACGG	3'	Yes	gp1a	62	-14.7	0.5
100	167	osa-miR396d	TCCACAGGCTTTCTTGAACGG	21	TCCACAGGCTTTCTTGAACGGttgcggccgcggtgcatgtggcgctcgcagtacttggaatccggcgcggcctccttcgagcaccgccatttcttgccgtccgtacgccggc	5'	Yes	gp1a	65.2	-37.6	0.5
101	168	osa-miR396c-5p	TTCCACAGCTTTCTTGAACTT	21	tgccatgcctTTCCACAGCTTTCTTGAACTTctcttgtgcctcactcactttcattactggagagatatgcatcatcagtggaagcttatagggagaggagtgcaagaagagGGTCAAGAAAGCTGTGGGAAGaaatggca	5'	Yes	gp1a	46.1	-68	1
101	169	osa-miR396c-3p	GGTCAAGAAAGCTGTGGGAAG	21	tgccatgcctTTCCACAGCTTTCTTGAACTTctcttgtgcctcactcactttcattactggagagatatgcatcatcagtggaagcttatagggagaggagtgcaagaagagGGTCAAGAAAGCTGTGGGAAGaaatggca	3'	Yes	gp1a	46.1	-68	1
102	170	osa-MIR397b-p5	TTGAGTGCAGCGTTGATGAACC	22	agggaaggcattaTTGAGTGCAGCGTTGATGAACCtgccggccggctaaattaattagcaagaaagtctgaaactggctcaaaggTTCACCAGCACTGCACCCAATCacgcctttgct	5'	New	gp1a	49.2	-48.3	0.8
102	171	osa-MIR397b-p3	TTCACCAGCACTGCACCCAATC	22	agggaaggcattaTTGAGTGCAGCGTTGATGAACCtgccggccggctaaattaattagcaagaaagtctgaaactggctcaaaggTTCACCAGCACTGCACCCAATCacgcctttgct	3'	New	gp1a	49.2	-48.3	0.8
103	172	osa-miR397a	TCATTGAGTGCAGCGTTGATG	21	atcaaatgcaTCATTGAGTGCAGCGTTGATGaacaacggtaaccggtccatgttgatgcgcatttggccggtgatctgatcatcatcagcgcttcactcaatcatgcgtttggc	5'	Yes	gp1a	48.2	-58	1.1
104	173	osa-miR398a	TGTGTTCTCAGGTCACCCCTT	21	gctgaacccagaggagtggtactgagaacacaggtgccaatacaatgtatggtgagctactgtataatggagtaattctgtaacTGTGTTCTCAGGTCACCCCTTtgggtttctt	3'	Yes	gp1a	45.2	-49.6	1
105	174	osa-miR398b	TGTGTTCTCAGGTCGCCCCTG	21	ggagttcctacaggggcgagctgggaacacacggtgatgaggcggtctggtctttcgTGTGTTCTCAGGTCGCCCCTGccgggactct	3'	Yes	gp1a	62.5	-61.3	1.1
106	175	osa-miR399d_L+1R-1	CTGCCAAAGGAGAGTTGCCCT	21	aagacagtagtaggcagctctcctctggcaggtgcattctaggtgattttgtaattgtatatgcatccaaggtatatacagtccggccatggtgctacattgcaatcatccatatgtgattgcattgtgtatatatatacatggtggcctttgatagaccatcatatatcggttggttatgtgcatgtatgtatataccagctgctactagctttgatcgatcgccatgtagcgattgaattcaccaaaacggcCTGCCAAAGGAGAGTTGCCCTgcgactgtctt	3'	Diff	gp1a	43.4	-122.2	1
107	176	osa-MIR399j-p5	GGCTCCTCTCTCTTGGCAGGG	21	agtccagtttcagGGCTCCTCTCTCTTGGCAGGGagcatgtgaagtcttttgtagctcactcattttcagccctcTGCCAAAGGAGAGTTGCCCTAaaactggact	5'	New	gp1a	50	-55.6	1.1
107	177	osa-miR399j	TGCCAAAGGAGAGTTGCCCTA	21	agtccagtttcagGGCTCCTCTCTCTTGGCAGGGagcatgtgaagtcttttgtagctcactcattttcagccctcTGCCAAAGGAGAGTTGCCCTAaaactggact	3'	Yes	gp1a	50	-55.6	1.1
108	178	osa-MIR399h-p5	GGGCAGGTCTCCCTTGGCAGT	21	ccatgcattactGGGCAGGTCTCCCTTGGCAGTggccgatcgagctgatcaaaccacgcaaaagccacTGCCAAAGGAGACTTGCCCAGcaatgcagat	5'	New	gp1a	55.6	-59.5	1.1
108	179	osa-miR399h	TGCCAAAGGAGACTTGCCCAG	21	ccatgcattactGGGCAGGTCTCCCTTGGCAGTggccgatcgagctgatcaaaccacgcaaaagccacTGCCAAAGGAGACTTGCCCAGcaatgcagat	3'	Yes	gp1a	55.6	-59.5	1.1
109	180	osa-MIR408-p5_2ss5TC23TC	CCTCCCTCTCTCTCTCTCTCTCC	23	CCTCCCTCTCTCTCTCTCTCTCCacagttacattttgggtacaaaaatctccaaagtggtatttcattcggtaggcaatatattgagtggcattttatccggtgcattgtattgagtagcatttcatccgaacccagtttagg	5'	New	gp1a	42	-23.1	0.4
110	181	osa-MIR408-p5_2ss5TC23TC	CCTCCCTCTCTCTCTCTCTCTCC	23	CCTCCCTCTCTCTCTCTCTCTGCgctttagccgaaggaagg	5'	New	gp1a	58.5	-6.3	0.3
111	182	osa-miR408-5p_L+3	AGACAGGGATGAGGCAGAGCATGG	24	gggagttctgtgattggagaggagaggAGACAGGGATGAGGCAGAGCATGGgatggggctatcaacagatgtagattattccttgcacaagagatgatgatgagctgtgaatgagttctgagagatggctggtgttgttgttgctccctcccCTGCACTGCCTCTTCCCTGGCtcccctgcacac	5'	Diff	gp1a	53	-73.1	0.7
111	183	osa-miR408-3p	CTGCACTGCCTCTTCCCTGGC	21	gggagttctgtgattggagaggagaggAGACAGGGATGAGGCAGAGCATGGgatggggctatcaacagatgtagattattccttgcacaagagatgatgatgagctgtgaatgagttctgagagatggctggtgttgttgttgctccctcccCTGCACTGCCTCTTCCCTGGCtcccctgcacac	3'	Yes	gp1a	53	-73.1	0.7
112	184	osa-miR419_L+2R-2	TGTGATGAATGCTGACGATGT	21	tcttctctgttctctgTGATGAATGCTGACGATGTTGtagatgtgaactttttttttctctgttgtctatgatgaatgcttgttgtcctggagatattgtaga	5'	Diff	gp1a	36.9	-16.4	0.4
113	185	osa-MIR435-p5	TTATCCGGTATTGGAGTTGA	20	ATATCCGGTATTGGAGTTGAAG	5'	New	gp1a	40.9	-1.8	0.2
113	186	osa-miR435_L-1R+2	TATCCGGTATTGGAGTTGAGG	21	ATATCCGGTATTGGAGTTGAAG	3'	Diff	gp1a	40.9	-1.8	0.2
114	187	osa-miR435	TTATCCGGTATTGGAGTTGA	20	gaatggtttcaaaagttggagggtgttttTTATCCGGTATTGAAGTTGAcg	3'	Yes	gp1a	39.2	-9.2	0.5
115	188	osa-miR437_R+3	AAAGTTAGAGAAGTTTGACTTAGG	24	ccctctgtttcatattgtattgtgttttagttttgttgtaagtcaaaattcttttactttgaccaagtttgtagtaaaataattaacatctaaaataccaaataaatacactattgagacatatttcttggttgatttttctataaacttggtcAAAGTTAGAGAAGTTTGACTTaggacaaaactaaacaccttatgatatggaacagaggg	3'	Diff	gp1a	28.6	-94.1	1.5
116	189	osa-MIR439h-p5_1ss2TG	AGGTACCTGTCGAACTGTGGTTGT	24	accacctaccctgtcgaactcacgcagttcgacATGTACCTGTCGAACTGTGGTTGTtcgaTAGGTATCCCTGTCGAACCGCGGTtgttcgacagggtg	5'	New	gp1a	54.5	-60.9	1.1
116	190	osa-MIR439h-p3	TAGGTATCCCTGTCGAACCGCGGT	24	accacctaccctgtcgaactcacgcagttcgacATGTACCTGTCGAACTGTGGTTGTtcgaTAGGTATCCCTGTCGAACCGCGGTtgttcgacagggtg	3'	New	gp1a	54.5	-60.9	1.1
117	191	osa-MIR439d-p5_1ss2TG	AGGTACCTGTCGAACTGTGGTTGT	24	ccacctaccctgtcgaactcacgtagttcgacATGTACCTGTCGAACTGTGGTTGTtcgaTAGGTATCCCTGTCGAACCGCGGTtgttcgatagggtg	5'	New	gp1a	53.1	-57.9	1.1
117	192	osa-MIR439d-p3	TAGGTATCCCTGTCGAACCGCGGT	24	ccacctaccctgtcgaactcacgtagttcgacATGTACCTGTCGAACTGTGGTTGTtcgaTAGGTATCCCTGTCGAACCGCGGTtgttcgatagggtg	3'	New	gp1a	53.1	-57.9	1.1
118	193	osa-MIR439e-p5_1ss2TG	AGGTACCTGTCGAACTGTGGTTGT	24	ccacctaccctgtcgaactgacgcagttcgacATGTACCTGTCGAACTGTGGTTGTtcgaTAGGTATCCCTGTCGAACCGCGGTtgttcgacagggtg	5'	New	gp1a	55.1	-60.9	1.1
118	194	osa-MIR439e-p3	TAGGTATCCCTGTCGAACCGCGGT	24	ccacctaccctgtcgaactgacgcagttcgacATGTACCTGTCGAACTGTGGTTGTtcgaTAGGTATCCCTGTCGAACCGCGGTtgttcgacagggtg	3'	New	gp1a	55.1	-60.9	1.1
119	195	osa-MIR439b-p3_2ss5TC18GT	ATTGCGGTTGTTCGATATGTACCC	24	cctgtcgaacaaccgcagttcgacaggtaccctgttaaATTGCGGTTGTTCGATATGTACCC	3'	New	gp1a	50	-36.8	1.2
120	196	osa-MIR439b-p3_2ss5TC18GT	ATTGCGGTTGTTCGATATGTACCC	24	ctctgttgaacaaccgcagttcgacagtgtacttgtcgaATTGCGGTTGTTCGATATGTACCC	3'	New	gp1a	47.6	-37	1.2
121	197	osa-MIR439i-p3_1ss3CT	ACTGCGGTTGTTCGATAGGTACCC	24	gcagggacatatccaacgggcagtgttcgataggggcgtggctacagtgacactacaatgtttttttctatttttaaaattatttaatcacatgtcgaACCGCGGTTGTTCGATAGGTACCCtgt	3'	New	gp1a	43.2	-29.3	0.5
122	198	osa-MIR439g-p5_1ss2TG	AGGTACCTGTCGAACTGTGGTTGT	24	tcctgtcgaactgacgcagttcgacATGTACCTGTCGAACTGTGGTTGTtcgaTAGGTATCCCTGTCGAACCGCGGTtgttcgacagg	5'	New	gp1a	53.4	-54.9	1.2
122	199	osa-MIR439g-p3	TAGGTATCCCTGTCGAACCGCGGT	24	tcctgtcgaactgacgcagttcgacATGTACCTGTCGAACTGTGGTTGTtcgaTAGGTATCCCTGTCGAACCGCGGTtgttcgacagg	3'	New	gp1a	53.4	-54.9	1.2
123	200	osa-MIR443-p3_1ss15GA	AGATTTATTGTACTAGGATATGTC	24	ataggacacgtcctaatgcaacgaatgtatttAGATTTATTGTATTAGGATATGTCccaa	3'	New	gp1a	33.3	-25.9	1.3
124	201	osa-MIR443-p3_1ss15GA	AGATTTATTGTACTAGGATATGTC	24	caagtattaggatatgatacaccaaatttaaatataaagtatgtctAGATTTATTGTATTAGGATATGTCatattctaatacaaa	3'	New	gp1a	22.4	-21.8	1.1
125	202	osa-miR444d.3	TTGTGGCTTTCTTGCAAGTTG	21	attacTTGTGGCTTTCTTGCAAGTTGTGCAGTTGCTGCCTCAAGCTTgctgcc	5'	Yes	gp1a	49.1	-16.2	0.6
125	203	osa-miR444a-3p.2_1ss9CT	TGCAGTTGTTGCCTCAAGCTT	21	attacTTGTGGCTTTCTTGCAAGTTGTGCAGTTGCTGCCTCAAGCTTgctgcc	3'	Diff	gp1a	49.1	-16.2	0.6
126	204	osa-MIR444b-p5_2	GCTTGTGGCAGCAACTGCACA	21	caaGCTTGTGGCAGCAACTGCACATCTTGCAAGAAAATC	5'	New	gp1a	46.2	-7.9	0.4
126	205	osa-MIR444c-p3_2	TGCATATCTTGCAAGAAAATC	21	caaGCTTGTGGCAGCAACTGCACATCTTGCAAGAAAATC	3'	New	gp1a	46.2	-7.9	0.4
127	206	osa-miR444a-3p.2	TGCAGTTGCTGCCTCAAGCTT	21	caagttaTGCAGTTGCTGCCTCAAGCTTactgcctttgtttgctaaaccatgaaaccagcacaacaataagagactccaattgcaag	5'	Yes	gp1a	42.5	-17.6	0.5
128	207	osa-miR444a-3p.2	TGCAGTTGCTGCCTCAAGCTT	21	caagttaTGCAGTTGCTGCCTCAAGCTTGCTGCctc	5'	Yes	gp1a	52.8	-10.4	0.5
129	208	osa-MIR444d-p5	GGCAACAACTGCATTACTTGC	21	caccaagcatgaGGCAACAACTGCATTACTTGCAAGAAAGGCACAAGTaagacctctcacaagtaagacagtaaa	5'	New	gp1a	42.7	-14.6	0.5
129	209	osa-MIR444d-p3_2ss20AG21AT	ACTTGCAAGAAAGGCACAAGT	21	caccaagcatgaGGCAACAACTGCATTACTTGCAAGAAAGGCACAAGTaagacctctcacaagtaagacagtaaa	3'	New	gp1a	42.7	-14.6	0.5
130	210	osa-miR444d.3_R-2	TTGTGGCTTTCTTGCAAGT	19	cacgcaaggttccataagttggtgtaaatgcagagccaatgtTTGTGGCTTTCTTGCAAGGt	3'	Diff	gp1a	45.2	-18.7	0.7
131	211	osa-MIR444c-p3_1	CGGCAAGCTAGAGACAGCAAC	21	ccagctgactaattcttcctttgccttctctgctagttgctgcaagtggaggCGGCAAGCTAGAGACAGCAACtgcatatcttgcaagaaaatc	3'	New	gp1a	47.9	-28.3	0.6
132	212	osa-MIR444b-p5_2	GCTTGTGGCAGCAACTGCACA	21	gcagcaaGCTTGAGGCAGCAACTGCACAACTTGCAAGAAAGCCACAAGT	5'	New	gp1a	51	-12.4	0.5
132	213	osa-MIR444d-p3_2ss20AG21AT	ACTTGCAAGAAAGGCACAAGT	21	gcagcaaGCTTGAGGCAGCAACTGCACAACTTGCAAGAAAGCCACAAGT	3'	New	gp1a	51	-12.4	0.5
133	214	osa-miR444a-5p	GCTAGAGGTGGCAACTGCATA	21	GCTAGAGGTGGCAACTGCATAatttgcaagaaattgtaagttctcttggaaaagtctgaaatgacatgtattcataattttattgatcctttagttctttctagatggaacccacttagc	5'	Yes	gp1a	35	-26.2	0.6
134	215	osa-miR444b.1	TGTTGTCTCAAGCTTGCTGCC	21	tatcttgaggaattttctgatggaacattgaaaaacttgcagggttttatggccataccgatgattttcttgcaagctgtgcagtTGTTGTCTCAAGCTTGCTGCCtccctttgcc	3'	Yes	gp1a	43.1	-26.6	0.5
135	216	osa-MIR444b-p5_1	GCAAGTTGTGCAGTTGTTGTC	21	tGCAAGTTGTGCAGTTGTTGCCTCAAGCTTgctgcctc	5'	New	gp1a	52.6	-10.1	0.5
135	217	osa-miR444f	TGCAGTTGTTGCCTCAAGCTT	21	tGCAAGTTGTGCAGTTGTTGCCTCAAGCTTgctgcctc	3'	Yes	gp1a	52.6	-10.1	0.5
136	218	osa-miR444b.1	TGTTGTCTCAAGCTTGCTGCC	21	ttttcttgcaagttgtgcagtTGTTGTCTCAAGCTTGCTGCCtccctttgccaaaactatcaagtgagaaagcagggtagagttattcaattacaggcacacaagacaaaat	5'	Yes	gp1a	41.1	-24.7	0.5
137	219	osa-miR528-5p	TGGAAGGGGCATGCAGAGGAG	21	agTGGAAGGGGCATGCAGAGGAGcaggagattcagtttgaagctggacttcacttttgcctctctctCCTGTGCTTGCCTCTTCCATT	5'	Yes	gp1a	51.1	-46.2	1
137	220	osa-miR528-3p	CCTGTGCTTGCCTCTTCCATT	21	agTGGAAGGGGCATGCAGAGGAGcaggagattcagtttgaagctggacttcacttttgcctctctctCCTGTGCTTGCCTCTTCCATT	3'	Yes	gp1a	51.1	-46.2	1
138	221	osa-miR529b	AGAAGAGAGAGAGTACAGCTT	21	atcgtgaaggctaaatggAGAAGAGAGAGAGTACAGCTTtgggcggtttagttgttagatggtggaagtacttgcgacgcctactacccttttcaccaagGCTGTACGCTCCCTCTTCTTCtcttagctttttatgat	5'	Yes	gp1a	45.7	-59.5	0.9
138	222	osa-MIR529b-p3	GCTGTACGCTCCCTCTTCTTC	21	atcgtgaaggctaaatggAGAAGAGAGAGAGTACAGCTTtgggcggtttagttgttagatggtggaagtacttgcgacgcctactacccttttcaccaagGCTGTACGCTCCCTCTTCTTCtcttagctttttatgat	3'	New	gp1a	45.7	-59.5	0.9
139	223	osa-MIR529a-p5	AGAAGAGAGAGAGTACAGCCT	21	gaAGAAGAGAGAGAGTACAGCCTtagttcagatcacatatgactatcttttgcgagtctgatcgatactctgatgaagGCTGTACCCTCTCTCTTCTTC	5'	New	gp1a	43.4	-47.4	1.1
139	224	osa-miR529a_L+1	GCTGTACCCTCTCTCTTCTTC	21	gaAGAAGAGAGAGAGTACAGCCTtagttcagatcacatatgactatcttttgcgagtctgatcgatactctgatgaagGCTGTACCCTCTCTCTTCTTC	3'	Diff	gp1a	43.4	-47.4	1.1
140	225	osa-miR530-5p_R+1	TGCATTTGCACCTGCACCTAC	21	gtgatagagcTGCATTTGCACCTGCACCTACagagaggaagatgaagcagcaagctagcaatacgtgcttgatcgctatacgctagcttcttgcacacaatgttgttcctggtctcttcctgatccctaggtgcagaggcagatgcaactatgtcat	5'	Diff	gp1a	48.4	-67.9	0.9
141	226	osa-miR535-5p	TGACAACGAGAGAGAGCACGC	21	ggcggTGACAACGAGAGAGAGCACGCcggtgcggcggtcacggtgagccggcccgcggcggcgtacctgcGTGCTTTCTCCCGTTGTCACTGCC	5'	Yes	gp1a	71.3	-68	1
141	227	osa-miR535-3p_R+3	GTGCTTTCTCCCGTTGTCACTGCC	24	ggcggTGACAACGAGAGAGAGCACGCcggtgcggcggtcacggtgagccggcccgcggcggcgtacctgcGTGCTTTCTCCCGTTGTCACTGCC	3'	Diff	gp1a	71.3	-68	1
142	228	osa-miR810a	TCATAAGCCCACCACATGTGG	21	aatattcactatggttgccaTCATAAGCCCACCACATGTGGctcgcatgcttaaataactaacggcataattagatcacttgatgacgacgtatatcggtgttcgctatatatactatctactggtaagtatatatagcgaacaccgatatgcgtcatcatcAAGTGATTTAATTATGCCGTTagttaagcatgcgagccacatgtggtgagcttacgatgacgaccacagtttgtt	5'	Yes	gp1a	40.5	-169	1.8
143	229	osa-MIR810b-p5	ACGACGTATATCGGTGTTCGC	21	agcccaccacatgtggctcgcatgcttaaataactaacggcataattagatcacttgatgACGACGTATATCGGTGTTCGCtatatatactatctactggtaagtatatctttaatatacttaccagtagatagtatATATAGTGAACACCGATATGCgtcatcatcaagtgatttaattatgccgttagttaagcatgcgagccacatgtggtgagcttacg	5'	New	gp1a	38.6	-176.6	2.1
143	230	osa-MIR810b-p3	ATATAGTGAACACCGATATGC	21	agcccaccacatgtggctcgcatgcttaaataactaacggcataattagatcacttgatgACGACGTATATCGGTGTTCGCtatatatactatctactggtaagtatatctttaatatacttaccagtagatagtatATATAGTGAACACCGATATGCgtcatcatcaagtgatttaattatgccgttagttaagcatgcgagccacatgtggtgagcttacg	3'	New	gp1a	38.6	-176.6	2.1
144	231	osa-MIR810a-p3	ACATGTGGTGAGCTTACGATG	21	catgcgagccACATGTGGTGAGCTTACGATG	3'	New	gp1a	54.8	-8.4	0.5
145	232	osa-MIR812r-p5_2ss17CT18GA	AAGACGGACGGTCAAATAT	19	AAAACGGACGGTCAAATATttcagttgaccacccgtgaa	5'	New	gp1a	43.6	-12.2	0.7
146	233	osa-MIR812j-p5	AAATAAGCGTAGCCATGAGTTTTC	24	AAATAAGTGTAGCCATGAGTTTTCtatacttagat	5'	New	gp1a	28.6	-6.5	0.7
147	234	osa-MIR812r-p5_1ss17CT	AAGACGGACGGTCAAATGT	19	aAATACGGACGGTCAAATGTtttagatgaccgttggtgcaa	5'	New	gp1a	41.5	-11.6	0.7
148	235	osa-miR812v_1ss5CT	ATGGTTGCACTTAAAATGGGACGG	24	aatatctgtttctgtagtagtgATGGTTGCACTTAAAATAGGACGGatgga	3'	Diff	gp1a	37.3	-12.4	0.7
149	236	osa-MIR812k-p5_2ss7CT19CT	GCTACATTTATTTTGAGATGG	21	ACTACATTTATTTTGAGATGGag	5'	New	gp1a	30.4	-1.9	0.3
150	237	osa-miR812v_2ss14AT18GA	ATGGCTGCACTTATAATAGGACGG	24	actgcatcctccgttccaattttagtgaaaccataagtttccgtgcttaattttaactgtttattttatttaaattttttttataattagtatttttgttgttatgagatgataaaacataagtattactttatgcgtgacttatgtttttattttttttcaaataaaaaggacgattaaagttagatataaaaactcATGGCTGCACTTAAAATGGGACGGagagagtact	3'	Diff	gp1a	26.7	-63.6	1
151	238	osa-MIR812a-p5_2ss1GA17AG	ACTGCACTTATTTTGAGACGGAGG	24	AGTGCACTTATTTTGAGACGGAGGagnnnnnnnnnnnnnnnnnnnnnnnnnnnnnnnnnnngttgcctctcctgtaccactctctccattcaaaaaaa	5'	New	gp1a	28.6	-8.586	0.3
152	239	osa-MIR812r-p5	ATAAGACGGACGGTCAAACGT	21	ATAAGACGGACGGTTAAACGTAGG	5'	New	gp1a	45.8	-2.2	0.2
152	240	osa-miR812a_L+4R-2	ATAAGACGGACGGTTAAACGTTGG	24	ATAAGACGGACGGTTAAACGTAGG	3'	Diff	gp1a	45.8	-2.2	0.2
153	241	osa-miR812v_1ss5CT	ATGGTTGCACTTAAAATGGGACGG	24	atagttgactatagatctactcATGGTTACACTTAAAATGGGACGGatggagtatttgaaaaagctctagtttcagatatgtagctatgatagaaatctaggttcacatt	5'	Diff	gp1a	33.6	-30.7	0.8
154	242	osa-MIR812q-p3_1ss2CT	ATGGCTGCACTTATTTTGGGACGG	24	ctccatctgtctcaaaattaatataaccgtatattttaaatttgaattatATGGCTGCACTTATTTTGAGACGGatgagg	3'	New	gp1a	31.2	-29.6	1.2
155	243	osa-miR812n-5p	AAGTGCAGCCATGAGTTTCCGTGC	24	cttAAGTGCAGCCATGAGTTTCCGTGCccaactttatcgttcgtcttatttgaaatttttttatgattagtatttctattgttattagatgataaaacatgaatagtactttatgtgtgacttatgtttttattgtttttaaaaaaaattcaaataacacagacgatcaaagttgggcACGGAAAATCATGGCTGCACTTAAa	5'	Yes	gp1a	30	-90.5	1.5
156	244	osa-MIR812q-p3_1ss20TG	ACTTATTTTGGGACGGAGGGAGTA	24	gcaaagatgaACTTATTTTGGGACGGAGGGAGTA	3'	New	gp1a	44.1	-1.2	0.1
157	245	osa-MIR812q-p3_1ss21TG	CACTTATTTTGGGACGGAGGGAGT	24	gcagttattttaggacagatgcttggattatagtgtCACTTATTATGGGACGGAGGGAGT	3'	New	gp1a	41.7	-6.6	0.3
158	246	osa-MIR812q-p3_1ss21TG	CACTTATTTTGGGACGGAGGGAGT	24	gtaagaaatttgaattagaagtagttgatgagactagtactactctaaagtggtcacttattttgggacaaattttgaatccaaagtggtCACTTATTTTGGGATGGAGGGAGTacttaatttaattttagtctatacatttacgctaaatcaaactgtctaga	3'	New	gp1a	31.7	-41.1	0.8
159	247	osa-MIR812q-p5	ACTTATTTTGGGACGGAGGTAGTA	24	nnntactaatcaACTTATTTTGGGACGGAGGGAGTAtactgttaaacttgctcttaagatactatgtggtgggagaaagatctattaagcaaggcagatgctaggatatgttggatttgtagaa	5'	New	gp1a	36.3	-20.4	0.5
160	248	osa-MIR812q-p5	ACTTATTTTGGGACGGAGGTAGTA	24	ntACTTATTTTGGGACGGAGGGAGTAcaacgtaggaggatgaggag	5'	New	gp1a	47.8	-6.6	0.3
161	249	osa-MIR812k-p3	TGAGATGATAAAACATGAATAGT	23	tccacacataaatattcgtaacaaaaattcaaacaacattaaacaacatgcccgcgtgtatgcggactaccttcctagTTAGATGATAAAACATGAATAGTtatgtgttac	3'	New	gp1a	34.2	-22.8	0.6
162	250	osa-miR812v	ATGGCTGCACTTAAAATGGGACGG	24	ttttccttttctttttgagcaattctaaaccttttctttttaatttccacgttcttatcgccatcgactctaccttattagttcaattatgcatggaaaatcATGGCTGCACTTAAAATGGAACGGaggg	3'	Yes	gp1a	35.4	-15.8	0.3
163	251	osa-MIR814b-p3_2ss19AT20GA	AGATTCGTTGTACTATAATATGTC	24	aaaataacttagtgctggatataacacattatattactatgaatttagacatatttctgtcaAGATTCGTTGTACTATAATATATCacatctaattataaa	3'	New	gp1a	22.8	-21.4	0.9
164	252	osa-MIR814a-p3_1ss20GA	AGATTCGTTGTACTATGAAATGTC	24	aactcatagtataacaaatctgaacaaaagagtgtttAGATTCGTTGTACTATGAAATGTC	3'	New	gp1a	29.5	-26.3	1.5
165	253	osa-MIR814a-p3_2ss1CA22TG	ATGTCCAGATTCGTTGTACTAGGA	24	aaggatgggatacaacctagtcATGTCCAGATTCGTTGTACTAGGTtgtctcatcatg	3'	New	gp1a	43.1	-21.8	0.9
166	254	osa-MIR814b-p5_1ss9CT	ACGAGACATTTCATAGTACAACGA	24	aataaatactccatccggtcctataatatagcaatctaatacaggACGAGACATTTCATAGTACAACGAatttagacatgcttcctatccagattcattgtactatgaagtgttccatccggtactagattactatattaaagacgggggagtattttgc	5'	New	gp1a	36.2	-63.4	1.1
167	255	osa-MIR814b-p5_2ss13CT20GA	AGATTCGTTGTATTATAAAATGTC	24	acAGATTCGTTGTATTATAATATGTCatt	5'	New	gp1a	24.1	-2.1	0.3
168	256	osa-MIR814b-p5_1	ACGAGACACTTCATAGTACAACGA	24	accagACGAGACACTTTATAGTACAACGAatcttcn	5'	New	gp1a	38.9	-0.2	0
169	257	osa-MIR814c-p5	ACGAATCTGGACAGGAAGCATGTC	24	accagatgtgacacttcatagtacaACGAATCTGGACAGGAAGCATGTCcggattcgttatactataaagtgtcctattcggt	5'	New	gp1a	42.2	-42.5	1.2
170	258	osa-MIR814b-p5_2ss9CT22CT	ACGAGACATTTCATAGTACAATGA	24	ACGAGACATTTCATAGTACAATGAatttggacatacttcctgtccagattagttgtattataan	5'	New	gp1a	31.2	-20.5	1
171	259	osa-MIR814b-p5_2ss9TA19AT	AGATTCGTAGTACTATAATGTGTC	24	AGATTCGTAGTACTATAATGTGTTgcatcacatactacatt	5'	New	gp1a	31.7	-7.9	0.6
172	260	osa-MIR814b-p5_2ss16TG19AT	AGATTCGTTGTACTAGAATGTGTC	24	AGATTCGTTGTACTAGATTGTGTCacatttttattaagtactgtaagtttattttgaaacgaagatgataagtttgttgcaacgtat	5'	New	gp1a	28.7	-13.3	0.5
173	261	osa-MIR814a-p5_1ss20GA	AGATTCGTTGTACTATGAAATGTC	24	AGATTCGTTGTACTATGAAATGTCccatctgggacatgactacatagagaccacactctatattgtcttaaccagagactcatcttagacctggttgcatactagtacacctaatgatac	5'	New	gp1a	40	-32.5	0.7
174	262	osa-MIR814b-p5_2ss23AG24GT	AGTACAACGAATCTGGACATGAGT	24	AGTACAACGAATCTGGACATGAGCatgtccagnnn	5'	New	gp1a	42.9	-11	0.7
175	263	osa-MIR814b-p5_1ss9CT	ACGAGACATTTCATAGTACAACGA	24	agtaccgaACGAGACACTTCATAGTACAACGAatctggacatgaaatatgtcatgtttcgttgtactatgaagtatc	5'	New	gp1a	37.7	-33.1	1.1
176	264	osa-MIR814a-p3	AGATTCGTTGTACTATGAAGTGTC	24	agtaccgaataggacactttatagtataacgaatccggacatgcttcctgtccAGATTCGTTGTACTATGAAGTGTCacatctggtcgg	3'	New	gp1a	43.8	-46.3	1.2
177	265	osa-MIR814b-p5_2ss9AC24AC	ATAGTACACCGAATCTGGACATGC	24	ATAGTACAACGAATCTGGACATGCtcatgtccagatttgttgnnn	5'	New	gp1a	37.8	-23.7	1.4
178	266	osa-MIR814b-p5_2ss9AC24AC	ATAGTACACCGAATCTGGACATGC	24	ATAGTACAACGAATCTGGACATGCttcaagttcaaa	5'	New	gp1a	36.1	-4.3	0.3
179	267	osa-MIR814b-p5_2ss9CT17TG	ACGAGACATTTCATAGGACAACGA	24	atgaccggACGAGACATTTCATAGGACAACGAatctgccataaaaaagataggacgagatatttcatatgcagattcgttgttatatgaaatgtctcgtccggtcct	5'	New	gp1a	40.2	-62.2	1.4
180	268	osa-MIR814b-p3_2ss16TG19AT	AGATTCGTTGTACTAGAATGTGTC	24	caccacaaagctactctctctgttcAGATTCGTTATACTAGAATGTGTCactatggtagaatgtgtca	3'	New	gp1a	39.7	-12.5	0.5
181	269	osa-MIR814b-p3_2ss9CT22CT	ACGAGACATTTCATAGTACAATGA	24	ctagtactccctccgtcccataatatagcaacatagtataggACGAGACATTTCATAGTACAATGA	3'	New	gp1a	39.4	-12.3	0.5
182	270	osa-MIR814b-p3_1ss3CT	ACTGGACGAGACACTTCATAGTAC	24	ctagtACTGGACGAGACACTTCATAGTACgac	3'	New	gp1a	46.9	-5.6	0.4
183	271	osa-MIR814a-p3	AGATTCGTTGTACTATGAAGTGTC	24	cttgaacgagatacttcatagtacaacgaaacatgacatatttcatgtccAGATTCGTTGTACTATGAAGTGTCtcgttcggt	3'	New	gp1a	38.6	-49.4	1.5
184	272	osa-MIR814b-p5_2	AGATTCGTTGTACTATAAAGTGTC	24	ngaAGATTCGTTGTACTATAAAGTGTCtcgtctggt	5'	New	gp1a	38.9	-2.4	0.2
185	273	osa-MIR814b-p5_2ss23AG24GT	AGTACAACGAATCTGGACATGAGT	24	nnAGTACAACGAATCTGGACATGAGCgcatgttcagattcgttgtacaat	5'	New	gp1a	40	-32	1.6
186	274	osa-MIR814b-p3_2ss19AT20GA	AGATTCGTTGTACTATAATATGTC	24	taaggtactccctcggttcataggatagaaacctaagatcggatgggatattttatgtcaAGATTCGTTGTACTATAAAATGTCccatctgttttagggacttccatattataggaccgagcgagtcaaatcata	3'	New	gp1a	38.5	-53.6	1
187	275	osa-MIR814a-p3_2ss20TG23AT	GTCCAGATTCGTTGTACTAGGATG	24	tactctctccgtcccagaataaaataacctaggatgtagcctctcctaggataacgaatttagagaaaggattGTCCAGATTCGTTGTACTAGGAGGatcctaggttgtatttttttaagtacggagagaata	3'	New	gp1a	39.1	-57.1	1.1
188	276	osa-MIR814a-p3_2ss12AC20GA	AGATTCGTTGTCCTATGAAATGTC	24	taggaccggacgagacatttcatataacaacgaatctgcatatgaaatatctcgtcctatcttttttatggcAGATTCGTTGTCCTATGAAATGTCtcgtccggtcatg	3'	New	gp1a	40.4	-64.1	1.5
189	277	osa-MIR814a-p5_2ss22GA24CA	AGATTCGTTGTACTATGAAGTATA	24	tcAGATTCGTTGTACTATGAAGTATAtgtcctattcgatactaggttgctatattactaagtagaaaatcatc	5'	New	gp1a	31.5	-10.1	0.4
190	278	osa-MIR5788-p3_1ss22GA	AGATTCGTAGTACTAGGATATATC	24	TGTCCAGATTCGTAGTACTATGATATATCaca	3'	New	gp1a	34.4	-3.1	0.3
190	279	osa-MIR814a-p5_2ss14TA21TA	TGTCCAGATTCGTAGTACTAAGA	23	TGTCCAGATTCGTAGTACTATGATATATCaca	5'	New	gp1a	34.4	-3.1	0.3
191	280	osa-MIR816-p3_2ss2AG17GA	AGATTCGTAGTATTAGAATGTGTC	24	aaaggattttagttgaataggacacataccattactataaattgaacattcgttatttAGATTCGTAGTATTAGAATGTGTTcaattcaactaaaattcctc	3'	New	gp1a	27.5	-33.3	1.2
192	281	osa-MIR816-p5_1ss10TC	TTCGTAGTACTAGGATGTGTC	21	agttactcccttcgtcccaatatgtagcaatctagtatggaattagaTTCGTAGTACTAGGATGGGTCtaatccaaattcgtagtctaaggatggatctaatcttatcctatattgctacatattgggacggaaggagtatta	5'	New	gp1a	37.8	-69.6	1.3
193	282	osa-MIR816-p3_1ss11TC	ATTCGTAGTACTAGGATGTGTCAC	24	ttgtctagtactccctctaatgttttagggtaagtctgtccaaATTCGTAGTACTAGAATGTGTCAC	3'	New	gp1a	38.8	-14.8	0.6
194	283	osa-miR818a_R+2_1ss5CA	AATCACTTATATTATGGGACGGAG	24	aaaaaaagtagtactccctccgtcctataatataagtgattagtatcacatccctctaaAATCACTTATATTATGGGACAGAGggagtagttctcttttact	3'	Diff	gp1a	34.3	-45.3	1.3
195	284	osa-miR818a_L-1R+3_1ss5CT	ATCTCTTATATTATGGGACGGAGG	24	aaaATCTCTTATATTATGGGACGGAGGatgtagaaaagttagatgatatacaggtaac	5'	Diff	gp1a	32.8	-7.7	0.4
196	285	osa-MIR818d-p3_1ss9AG	CTTATATTGTGGGACGGAGGGAGT	24	aaatactccctccgtcccataatataagaacctagggtcccagactaggttCTTATATTATGGGACGGAGGGAGTacca	3'	New	gp1a	45.6	-59.6	1.7
197	286	osa-MIR818d-p5_1ss1TA	AAATATAAGGGATTTTAG	18	AAATATAAGGGATTTTAGgatcccaag	5'	New	gp1a	33.3	-8.1	0.9
198	287	osa-MIR818d-p3_1ss11GA	CTTATATTATAGGACGGAGGGAGT	24	aactactccctctgtcccataatataagtgattttagagggatgtgatactaatcaCTTATATTATAGGACGGAGGGAGTacta	3'	New	gp1a	36.9	-43.1	1.4
199	288	osa-miR818a_L-1R+3_1ss5CT	ATCTCTTATATTATGGGACGGAGG	24	aATCTCTTATATTATGGGACGGAGGgtgtaattatttgtttcatgctcagaattcaaaagtgtggctgttattctaatctcccacgagtccacgacacgatgccgcacggttggccgttgccccgagaccagcgttttgtccatg	5'	Diff	gp1a	47.6	-31.3	0.5
200	289	osa-MIR818c-p5_2ss17AG18AT	AATATAAGGGATTTTGGTGGGATG	24	acaactaataactactcaatctatctcatAATATAAGGGATTTTGGAGGGATGcgactcctttatattttaagacagagggagtactccatagtata	5'	New	gp1a	34	-24.8	0.8
201	290	osa-MIR818b-p3_2ss16AG19TG	AATATAAGAGATTTTGGAGGGATG	24	actccctctatcctacttcgacatcattagtatAATATAAGAAATTTTGGAGGGATG	3'	New	gp1a	35.1	-10.9	0.5
202	291	osa-miR818a_L-1R+3_1ss16GA	ATCCCTTATATTATAGGACGGAGG	24	ATCCCTTATATTATAGGACGAAGGaag	5'	Diff	gp1a	37	-2.1	0.2
203	292	osa-miR818a_L-1R+3_1ss16GA	ATCCCTTATATTATAGGACGGAGG	24	ATCCCTTATATTATCGGACGGAGGtagtattaaggtta	5'	Diff	gp1a	36.8	-9.7	0.7
204	293	osa-MIR818e-p3_1ss4GA	TTTAACCACTCGTCTTATTTA	21	ccattaaaaacataagttTTTAACCATTCGTCTTATTTA	3'	New	gp1a	23.1	-4	0.4
205	294	osa-MIR818c-p5_1ss17AG	AATATAAGGGATTTTGGAGGGATG	24	ccattttaaAATATAAGGGATTTTGGATGGATGgagtactccacctttgtccatattcattatattagattatgtcctattcaagtactaggttgagtttttttttggataaagggagtactcatctatctaaaatcctttatatgttagaac	5'	New	gp1a	30.7	-59.2	1.3
206	295	osa-MIR818d-p5_1ss1TA	AAATATAAGGGATTTTAG	18	ccccgatcctaAAATATAAGGGATTTTAGggattttcatgtagcctaaccatctaattattagggatcgaaa	5'	New	gp1a	36.1	-17	0.7
207	296	osa-MIR818e-p5_2ss1TA18AG	AAATATAAGGGATTTTGG	18	cctgtatccacAAATATAAGGGATTTTGGagtgctgctttcccaatctttcccttcaaccccttatatttgtggaaactgc	5'	New	gp1a	42	-28.2	0.8
208	297	osa-miR818a_L-1R+3	ATCCCTTATATTATGGGACGGAGG	24	ctagtctttttattctattcttaatcttacccaaaatggaatgATCCCTTATATTATGGGACGGAAGgaatatataaatagatatg	3'	Diff	gp1a	29.1	-17.2	0.7
209	298	osa-MIR818d-p5_1ss8TC	CTTATATCATGGGACGGAGGGAGT	24	CTTATATCATGGGACAGAGGGAGTaatattatctcaagaatttgtccattgtccccttgagcgatttctatcaaattatccacccttttctttcttttctttcctttgtttctac	5'	New	gp1a	35.7	-20.3	0.5
210	299	osa-MIR818d-p5_1ss8TC	CTTATATCATGGGACGGAGGGAGT	24	CTTATATCATGGGATGGAGGGAGTatatcttaatactaatttacatcatt	5'	New	gp1a	30	-8.2	0.5
211	300	osa-MIR818d-p5_1ss15CT	CTTATATTATGGGATGGAGGGAGT	24	CTTATATTATGGGATGGAGGGAGTattatacttcacacccttt	5'	New	gp1a	37.2	-8.8	0.6
212	301	osa-MIR818d-p5_1ss9AT	CTTATATTTTGGGACGGAGGGAGT	24	CTTATATTTTGGGACGGAGGGAGTatttattaagataagtgcgattcgttat	5'	New	gp1a	34.6	-11.5	0.6
213	302	osa-miR818a_L+1R+1_1ss6CT	AAATCTCTTATATTATGGGACGGA	24	ggatcttcgttccataatataagtgattttgattagatgagaAAATCTCTTATATTTTGGGACGGAgaaaa	3'	Diff	gp1a	31	-28.2	1.3
214	303	osa-MIR818b-p3_2ss18AG20AG	ATAATATAAGAGATTTTGGGTGGA	24	tactccatccgtgctagtATAATATAAGAGATTTTGGTTGGAtaa	3'	New	gp1a	33.3	-7.7	0.5
215	304	osa-miR818a_L-1R+3	ATCCCTTATATTATGGGACGGAGG	24	tgttatcaatgctactacctccatcccgATCCCTTATATTTTGGGACGGAGGtagtatttgtgatgttt	3'	Diff	gp1a	40.6	-29.6	1.1
216	305	osa-MIR818d-p5_1ss15CT	CTTATATTATGGGATGGAGGGAGT	24	tgttttaaaagttaaatcttgaaatgggtgtgcgcCTTATATTATGGGATGGAGGGAGTaaaagattcaatggttacacacactcacttagttagcaacaaatagctatcctttcaatctatatatttagagtgccaagatcatttcaagctcaaaagttctaaattc	5'	New	gp1a	33.3	-34.7	0.6
217	306	osa-MIR818d-p3_1ss9AT	CTTATATTTTGGGACGGAGGGAGT	24	ttcatagtttcatactctctccgccaCTTATATTTTGGGACGGAGGGAGTtggacctatcta	3'	New	gp1a	43.5	-23.6	0.9
218	307	osa-MIR818d-p3	CTTATATTATGGGACGGAGGGAGT	24	ttggTACTCCCTCCGTCCCATAATATAAGaacctagtctgggaccctaggttCTTATATTATGGGACGGAGGGAGTatttg	3'	New	gp1a	45.7	-60.1	1.6
219	308	osa-MIR818f-p5_1ss6AT	TTTTTTAATAAGACGAGTGGT	21	TTTTTTAAAAAGACGAGTGGTcaaaactaaattaaaaatcccgcacatgcgcccgctaacacacgatccaaaagatggaaagcatgtctaagaaattactactccctctatcctcctttacttgtcacc	5'	New	gp1a	39.5	-20	0.4
220	309	osa-miR820a_R+2	TCGGCCTCGTGGATGGACCAGGA	23	gtacatgcgTCGGCCTCGTGGATGGACCAGGAgctcgacgttccttaaggccgttctttccgacccatacaaggttccgtcgcctgcattgttccaagagtgtcttggacgaaagcaggaagtggaaccttgttaaggtcggaacGAACTGCCTTAAGGAAGTCGATGCtttaggtccgtccacgaggacgacgcagctag	5'	Diff	gp1a	54.7	-136.4	1.2
220	310	osa-MIR820b-p3	GAACTGCCTTAAGGAAGTCGATGC	24	gtacatgcgTCGGCCTCGTGGATGGACCAGGAgctcgacgttccttaaggccgttctttccgacccatacaaggttccgtcgcctgcattgttccaagagtgtcttggacgaaagcaggaagtggaaccttgttaaggtcggaacGAACTGCCTTAAGGAAGTCGATGCtttaggtccgtccacgaggacgacgcagctag	3'	New	gp1a	54.7	-136.4	1.2
221	311	osa-miR820a_R+2	TCGGCCTCGTGGATGGACCAGGA	23	tgcgTCGGCCTCGTGGATGGACCAGGAgctcaacattccttaaggttgttctttcaaacccatacaaggttccaccgcctgcattgttccaagagtgtcttggatgaaagtaggaagtggaaccttgttagggttggaacGAACTGCCTTAAGGAAGTCGATGCtccaggtccgtccaggaggacgactca	5'	Diff	gp1a	51.3	-118.4	1.2
221	312	osa-MIR820a-p3	GAACTGCCTTAAGGAAGTCGATGC	24	tgcgTCGGCCTCGTGGATGGACCAGGAgctcaacattccttaaggttgttctttcaaacccatacaaggttccaccgcctgcattgttccaagagtgtcttggatgaaagtaggaagtggaaccttgttagggttggaacGAACTGCCTTAAGGAAGTCGATGCtccaggtccgtccaggaggacgactca	3'	New	gp1a	51.3	-118.4	1.2
222	313	osa-miR820a_R+2	TCGGCCTCGTGGATGGACCAGGA	23	tgcgTCGGCCTCGTGGATGGACCAGGAgctcgacattccttaaggtcgttctttccgacccatacaaggttccgctgcctgcattgttccaagagtgtcttggacaaaagcaggaagtggaaccttgttaaggtcggaacGAACTGCCTTAAGGAAGTCGATGCtccaggtccgtccacgaggacgacgca	5'	Diff	gp1a	54.5	-142.3	1.4
222	314	osa-MIR820c-p3	GAACTGCCTTAAGGAAGTCGATGC	24	tgcgTCGGCCTCGTGGATGGACCAGGAgctcgacattccttaaggtcgttctttccgacccatacaaggttccgctgcctgcattgttccaagagtgtcttggacaaaagcaggaagtggaaccttgttaaggtcggaacGAACTGCCTTAAGGAAGTCGATGCtccaggtccgtccacgaggacgacgca	3'	New	gp1a	54.5	-142.3	1.4
223	315	osa-MIR821c-p5_1ss3AC	ATCCGACAAAGTGATAGTAACATT	24	nnnATCCGACAAAGTGATAGTAACATTgttcataaaatttacatatctcttatatggttttataaactgtaagagagatatctaatttctgtgaacaatgttactatcactttgttggatann	5'	New	gp1a	26	-64.1	2
224	316	osa-MIR821b-p3_2ss10TG21AG	ACTTTGTCGGATGAAGAAATGACC	24	tcACTTTGTCGGATGAAGAAATGACCaactatataagagatgtacattttgtgaacaatcttacaaatcactttgtcggatgaagaaatgacc	3'	New	gp1a	34.4	-18.6	0.6
225	317	osa-MIR827-p5_2ss1GC17TG	CGAGAATAATTGACGAGG	18	ttttgttgctggtcatctagctacccgtgcatgcctggagattGGAGAATAATTGACGATGcagcagtcggcttattggctcttgggcacgcgtggTTAGATGACCATCAGCAAACA	5'	New	gp1a	49.6	-50.4	0.9
225	318	osa-miR827	TTAGATGACCATCAGCAAACA	21	ttttgttgctggtcatctagctacccgtgcatgcctggagattGGAGAATAATTGACGATGcagcagtcggcttattggctcttgggcacgcgtggTTAGATGACCATCAGCAAACA	3'	Yes	gp1a	49.6	-50.4	0.9
226	319	osa-MIR1319a-p5_1ss22AG	AATATATTATAGGTGTCGGTTGAT	24	tatgggtgtcggtttttaagaaaaaaccggcatctgtAATATATTATAGGTGTCGGTTAATtaaaaaccgagacctataatatattataagtgccggtttttttaaaaccgacacctatct	5'	New	gp1a	33.1	-74	1.8
227	320	osa-miR1320-5p_L-1R+1	GGAACGGAGGAATTTTATAGG	21	ttaggcctactttGGAACGGAGGAATTTTATAGGatttttgcgggaattttaacagattccTGTAAAATTCATTCGTTCCAAtgtagccctattag	5'	Diff	gp1a	36.5	-41.9	1.2
227	321	osa-miR1320-3p	TGTAAAATTCATTCGTTCCAA	21	ttaggcctactttGGAACGGAGGAATTTTATAGGatttttgcgggaattttaacagattccTGTAAAATTCATTCGTTCCAAtgtagccctattag	3'	Yes	gp1a	36.5	-41.9	1.2
228	322	osa-miR1423-5p_L-2R+2	GCAACTACACGTTGGGCGCTCGAT	24	gcacaacactagtatttgggagGCAACTACACGTTGGGCGCTCGATccaggggtgggaaaatcgggcgcccacgttttccccacccccggatcgAGCGCCCAAGCGGTAGTTGTCTCCcaaatacttgtgctgtgc	5'	Diff	gp1a	58.8	-104.3	1.3
228	323	osa-miR1423-3p_R+3	AGCGCCCAAGCGGTAGTTGTCTCC	24	gcacaacactagtatttgggagGCAACTACACGTTGGGCGCTCGATccaggggtgggaaaatcgggcgcccacgttttccccacccccggatcgAGCGCCCAAGCGGTAGTTGTCTCCcaaatacttgtgctgtgc	3'	Diff	gp1a	58.8	-104.3	1.3
229	324	osa-miR1425-5p	TAGGATTCAATCCTTGCTGCT	21	ctgttgactgcatTAGGATTCAATCCTTGCTGCTaaatgtattgcttatattcagcaatataatgttcagCAGCAAGAACTGGATCTTAATatagtcgatag	5'	Yes	gp1a	35.3	-45.5	1.3
229	325	osa-miR1425-3p	CAGCAAGAACTGGATCTTAAT	21	ctgttgactgcatTAGGATTCAATCCTTGCTGCTaaatgtattgcttatattcagcaatataatgttcagCAGCAAGAACTGGATCTTAATatagtcgatag	3'	Yes	gp1a	35.3	-45.5	1.3
230	326	osa-miR1427	TGCGGAACCGTGCGGTGGCGC	21	tggctgcgcgcgaccgcgccgtcccgcaggccagcgccgcgccaccgcgcggttccgcagcagggacatgcgccacccgttacagccaactgaaatctgcactgatttgattacatgcgcacgtatatatgcagtgcatgcagcgagtgtgcgctgttcctggattcggtcgcgcgtggccgtgcTGCGGAACCGTGCGGTGGCGCggcgccggcctgcgggaccgcgcagtcgcgcgcagccaagccacgggaccg	3'	Yes	gp1a	69.3	-190.5	1.1
231	327	osa-miR1428e-5p	AATTCACAGGCCCTATCTTGTG	22	cgctttgcgAATTCACAGGCCCTATCTTGTGgtatgaactgagtacgcgatgatttatggcgcatattgggggcttaccaaaagataatgctgtgaatttgcaaagcgc	5'	Yes	gp1a	45.9	-46.9	0.9
232	328	osa-miR1428e-5p	AATTCACAGGCCCTATCTTGTG	22	gcgcttggcgAATTCACAGGCCCTATCTTGTGgtatgaactgggtacgcgatgatttgcactgcgtattgggggcttaccaTAAGATAATGCCATGAATTTGtcaagcgt	5'	Yes	gp1a	48.2	-56.5	1.1
232	329	osa-miR1428e-3p	TAAGATAATGCCATGAATTTG	21	gcgcttggcgAATTCACAGGCCCTATCTTGTGgtatgaactgggtacgcgatgatttgcactgcgtattgggggcttaccaTAAGATAATGCCATGAATTTGtcaagcgt	3'	Yes	gp1a	48.2	-56.5	1.1
233	330	osa-miR1428a-5p_R+1	CGTTTTGCAAATTCGCAGGCCC	22	ggttagtgCGTTTTGCAAATTCGCAGGCCCtatcttgtggtatgaactgagtacgcgatgatttatcctgcgtattgggggcttaccataagataaagccgtgaatttgcaaaacgttca	5'	Diff	gp1a	44.2	-56	1.1
234	331	osa-miR1428e-5p	AATTCACAGGCCCTATCTTGTG	22	tgctttgcgAATTCACAGGCCCTATCTTGTGgtatgaactaagtacgcgatgatttctggtacgtattgggggcttaccataagataatgccgtgaattcgtaaagcgt	5'	Yes	gp1a	44	-50.2	1
235	332	osa-miR1429-5p_R+3	GTAATATACTAATCCGTGCATCCA	24	GTAATATACTAATCCGTGCATCCAtcgtatatcttacacgtcatgtgaacgtgcatcggttcataatgttgtgtttataaatgttaatggtatgtgtgGTTGCACGGGTTTGTATGTtgc	5'	Diff	gp1a	38.3	-44.4	1
235	333	osa-miR1429-3p_R-2	GTTGCACGGGTTTGTATGT	19	GTAATATACTAATCCGTGCATCCAtcgtatatcttacacgtcatgtgaacgtgcatcggttcataatgttgtgtttataaatgttaatggtatgtgtgGTTGCACGGGTTTGTATGTtgc	3'	Diff	gp1a	38.3	-44.4	1
236	334	osa-MIR1430-p5	TAGCCAAGAATGGCTTGCCTATC	23	atgaggagattgcctctgtTAGCCAAGAATGGCTTGCCTATCtccactatttggttcatcactggaacacacttggggttctcagatggtggatgaaatatggaagatggtgagccttcctggctaagagagtgattctcat	5'	New	gp1a	45.8	-64.3	1
237	335	osa-MIR1431-p5	AGTTGGCCCGCTTGCATCCCT	21	GGTTGGCCCGCTTGCATCCCTagaatctaaaaggtaacatacttaagacaattcaggtaagagctatcctacctgacggaaagtcatcattctgtagagattgcgcc	5'	New	gp1a	44.9	-21.7	0.5
238	336	osa-miR1431	TTTGCGAGTTGGCCCGCTTGC	21	TTTGCGAGTTGGCCCGCTTGCatccctagatgccgtcttagctcttaacaagcatgggattggggtgctgcacgccgcggcatgccagggccatctgaa	5'	Yes	gp1a	58.6	-38.3	0.7
239	337	osa-miR1432-5p_R+1	ATCAGGAGAGATGACACCGACA	22	cctgtgATCAGGAGAGATGACACCGACAtcgccggaattcgttcttggtcttgtgccatgatgaattgatggtccgtttgatgCAGGTGTCATCTCCCCTGAACAtagg	5'	Diff	gp1a	50.5	-55.8	1
239	338	osa-miR1432-3p_R+1	CAGGTGTCATCTCCCCTGAACA	22	cctgtgATCAGGAGAGATGACACCGACAtcgccggaattcgttcttggtcttgtgccatgatgaattgatggtccgtttgatgCAGGTGTCATCTCCCCTGAACAtagg	3'	Diff	gp1a	50.5	-55.8	1
240	339	osa-MIR1436-p3_2ss8TG18GA	CTAGGTTGTAACATTATAGGA	21	gacccatcCTAGGTTGTAACATTATAGGAcggagg	3'	New	gp1a	48.6	-7.6	0.4
241	340	osa-MIR1436-p3_1ss24AG	AATATTAAAACCTAGGACTGGATG	24	gccaaacgagccatccgccatcctcccttgcttgaagtatactccctctgtccaatAATATTAAAACCTAGGACTGGATGgtacgtttcat	3'	New	gp1a	46.2	-19.9	0.5
242	341	osa-MIR1436-p3_1ss6TG	AGGTTGTAACATTATGGGA	19	nnntccctctgtcccataatgttacaatctggacatgggatgagacccattctAGGTTGCAACATTATGGGAtggagggagta	3'	New	gp1a	44.6	-52.6	1.4
243	342	osa-MIR1437b-p3	CTAGGCACCGTTCCCTCCCTC	21	cggaggaaggaggccggcgcacagaggacgagaggtgacggcgcgtggggagggaggaaacagtgcctagtgcggcgccggagctcgccagcacgcggaaggaggtagcggcggtggcggagcgccggcaagctctccgcgccctggccgccgtcctcctcacctcactcctgcgtgctggcgagctccggtgccgcaCTAGGCACCGTTCCCTCCCTCcccgcgcgccatcaccgctcgtcctctgtgcgccggcctccttcctccg	3'	New	gp1a	73.1	-260.3	1.3
244	343	osa-MIR1437a-p5	TAGTGCGGCACCGGAGCTCGC	21	gcgcgcggggagggagggaacggtgccTAGTGCGGCACCGGAGCTCGCcagcacgcaggagtgaggtgaggaggacggcggccagggcgcggagagcttgccggcgctccgccaccgccgctacctccttccgcgtgctggcgagctccggcgccgcaCTAGGCACTGTTTCCTCCCTCcccacgcgc	5'	New	gp1a	74.5	-169	1.2
244	344	osa-MIR1437a-p3	CTAGGCACTGTTTCCTCCCTC	21	gcgcgcggggagggagggaacggtgccTAGTGCGGCACCGGAGCTCGCcagcacgcaggagtgaggtgaggaggacggcggccagggcgcggagagcttgccggcgctccgccaccgccgctacctccttccgcgtgctggcgagctccggcgccgcaCTAGGCACTGTTTCCTCCCTCcccacgcgc	3'	New	gp1a	74.5	-169	1.2
245	345	osa-MIR1439-p5_2ss17AG24TG	AATGCTTATATTTTGGGACGGAGG	24	aAATGCTTATATTTTGGGACGGAGGacagagggagtaacaattagcaccttcttcaccaccgacttacaagaggagaagaaa	5'	New	gp1a	42.7	-18.4	0.5
246	346	osa-MIR1439-p3_2ss12TC20AG	AAAAATGCTTACATTTTGGGACGG	24	aacctcAAAAATGCTTACATTTTGGGACGGa	3'	New	gp1a	38.7	-5.3	0.4
247	347	osa-MIR1439-p3_1ss20AG	AAAAATGCTTATATTTTGGGACGG	24	agagttcAAAAATGCTTATATTTTGGGACGGa	3'	New	gp1a	34.4	-4.9	0.4
248	348	osa-MIR1439-p5_2ss16AG23TG	ATGCTTATATTTTGGGACGGAGGG	24	ATGCTTATATTTTAGGACGGAGGGagtatataattgtgctgtgaatgatgttaaatcagagagtaggaagatc	5'	New	gp1a	35.6	-9.1	0.4
249	349	osa-MIR1439-p5_1ss20AG	AAAAATGCTTATATTTTGGGACGG	24	caaagattgttttaaggtcAAAAATGCTTATATTTTGGGACGGtgtgagtaccattttatgatttgcaatctgat	5'	New	gp1a	32	-14.9	0.6
250	350	osa-MIR1439-p3_2ss12TC20AG	AAAAATGCTTACATTTTGGGACGG	24	cacctactttcttaatacccgtgccaacctcAAAAATGCTTACATTTTGGGACGGagaaagtagtat	3'	New	gp1a	40.3	-19.3	0.7
251	351	osa-MIR1439-p3_2ss17AG24TG	AATGCTTATATTTTGGGACGGAGG	24	tacccgtgccaaccttataAATGCTTATATTTTGGGACGGAGC	3'	New	gp1a	44.2	-13.2	0.7
252	352	osa-MIR1439-p3_1ss19AG	AAAATGCTTATATTTTGGGACGGA	24	tacccgtgccaacttaaAAAATGCTTATATTTTGGGACGGAtg	3'	New	gp1a	39.5	-10.7	0.6
253	353	osa-MIR1440a-p5	AAATACCACCCGGGCCCACATGTC	24	aaatgccaatgctcaaataccactctcctaaatttccattcccAAATACCACCCGGGCCCACATGTCagcctcatccagcacagggtcccacatcacttttgtttgaatggaaagtgaggctgacatgtgggcccggatggtatttggtaatgaaAATTTGGGAGAGTGGTATTTGAGCactggcattt	5'	New	gp1a	46.6	-131.1	1.5
253	354	osa-MIR1440a-p3_1ss16TC	AATTTGGGAGAGTGGCATTTGAGC	24	aaatgccaatgctcaaataccactctcctaaatttccattcccAAATACCACCCGGGCCCACATGTCagcctcatccagcacagggtcccacatcacttttgtttgaatggaaagtgaggctgacatgtgggcccggatggtatttggtaatgaaAATTTGGGAGAGTGGTATTTGAGCactggcattt	3'	New	gp1a	46.6	-131.1	1.5
254	355	osa-MIR1440b-p3	GAGGCTGACATGTGGGCCCGGGTG	24	aaatgccagtgctcaaataccactctcccaaattttcattaccaaataccatccgggcccacatgtcagcctcactttccattcaaacaaaagtgatgtgggaccctgtgctggatGAGGCTGACATGTGGGCCCGGGTGgtatttgggaatggaaatttaggagagtggtatttgagcattggcatt	3'	New	gp1a	46.8	-138.8	1.6
255	356	osa-MIR1441-p5	AAAAATTTTCTTTTCGCGAACTAA	24	AAAAATTTTCTTTTCACGAACTAAacatatggaaaaacg	5'	New	gp1a	25.6	-1.1	0.1
256	357	osa-MIR1442-p3_1ss14AG	ATGTGTCACATCCGGTACTAGGTT	24	acttatcttacctagacagaggtatgcctatatatccaggtttatagtagtaggATGTGTCACATCTGGTACTAGGTTgatannn	3'	New	gp1a	36.5	-20.6	0.7
257	358	osa-MIR1442-p3_1ss4GT	GGTTTTTTATGGGACGAAGGGAGT	24	catactccctctgtccaggattGGTTTTTTATGGGACGGAGGGAGTgga	3'	New	gp1a	51	-26.5	1.1
258	359	osa-MIR1442-p5_1ss4GT	GGTTTTTTATGGGACGAAGGGAGT	24	GGTTTTTTATGGGACGAAGGAAGTacatggatatatactatatcaaagattagccatataatatccaatatatataatataatctttcatgttttccttact	5'	New	gp1a	26.5	-18	0.7
259	360	osa-MIR1442-p5_2ss15AC18TC	GACACATCCTAGTACAACGAATCT	24	gtactccccctgtcaaaaagaaaaaactcaaactctaatacgacatGACACATCCAAGTACAACGAATCTgaacatgctctatgtccagatttattgtattaggatgtgtcacattctagtactaggttgcctttttttttgggatggagagaca	5'	New	gp1a	38.1	-53.6	0.9
260	361	osa-MIR1442-p3_2ss7GT20AG	GTTGGTTTTTTATGGGACGGAGGG	24	tcttatactccctccgtcccacaaaaagctaacctattattgaataggtttttcctggtacaaactcctgtctagattcgttaggaaacatttcattgaatactagGTTGGTTTTTTATGGGATGGAGGGagtatattg	3'	New	gp1a	37.4	-62.4	1.2
261	362	osa-MIR1442-p3_2ss4GT17AG	GGTTTTTTATGGGACGGAGGGAGT	24	ttatactccctccgtctcataaaaacactatgtccatattcatcctaggatttGGTTTTTTATGGGACGGAGGAAGTacaa	3'	New	gp1a	38.3	-36.2	1.2
262	363	osa-miR1846a-5p	AGTGAGGAGGCCGGGGCCGCT	21	atgagccgccggatctcccAGTGAGGAGGCCGGGGCCGCTgaatccggtgaccccggtctgctcgctggcggatccggcgcaaaga	5'	Yes	gp1a	69.8	-64.1	1.1
263	364	osa-miR1846a-5p	AGTGAGGAGGCCGGGGCCGCT	21	ccgctccctaccaatgagccgccggatctcccAGTGAGGAGGCCGGGGCCGCTggatccagTGACCCCGTTCTCCTCGCCGGcggatccggagctccagagaaaggaacgag	5'	Yes	gp1a	67.9	-65.2	0.9
263	365	osa-miR1846a-3p	TGACCCCGTTCTCCTCGCCGG	21	ccgctccctaccaatgagccgccggatctcccAGTGAGGAGGCCGGGGCCGCTggatccagTGACCCCGTTCTCCTCGCCGGcggatccggagctccagagaaaggaacgag	3'	Yes	gp1a	67.9	-65.2	0.9
264	366	osa-miR1846a-5p	AGTGAGGAGGCCGGGGCCGCT	21	ccgctccctaccaatgagccgccggatctcccAGTGAGGAGGCCGGGGCCGCTggatccggTGACCCCGTTCTCCTCGCCGGcggatccggcgctccagagaaaggaacgag	5'	Yes	gp1a	69.6	-68.1	0.9
264	367	osa-miR1846a-3p	TGACCCCGTTCTCCTCGCCGG	21	ccgctccctaccaatgagccgccggatctcccAGTGAGGAGGCCGGGGCCGCTggatccggTGACCCCGTTCTCCTCGCCGGcggatccggcgctccagagaaaggaacgag	3'	Yes	gp1a	69.6	-68.1	0.9
265	368	osa-miR1846e_L-1R+4	AACGAGGAGGCCGGGACCACCGG	23	cgcatccgccAACGAGGAGGCCGGGACCACCGGatccGGTGACTCCGGCCTCCTCGCCggcagatccgg	5'	Diff	gp1a	73.9	-48.4	0.9
265	369	osa-MIR1846e-p3	GGTGACTCCGGCCTCCTCGCC	21	cgcatccgccAACGAGGAGGCCGGGACCACCGGatccGGTGACTCCGGCCTCCTCGCCggcagatccgg	3'	New	gp1a	73.9	-48.4	0.9
266	370	osa-miR1846d-5p	TCCCACCGAGCAGCCGGATCTC	22	tgcctgtcccTCCCACCGAGCAGCCGGATCTCccagtgagtaggcccgggccgccagatccggtgaccccggtctcctcgccggtgTATCCGGCGCCGCAGGGAGGgacgagagcc	5'	Yes	gp1a	72.4	-70.5	0.8
266	371	osa-miR1846d-3p	TATCCGGCGCCGCAGGGAGG	20	tgcctgtcccTCCCACCGAGCAGCCGGATCTCccagtgagtaggcccgggccgccagatccggtgaccccggtctcctcgccggtgTATCCGGCGCCGCAGGGAGGgacgagagcc	3'	Yes	gp1a	72.4	-70.5	0.8
267	372	osa-MIR1847-p3	CAACTGCAAACTACATAAAGT	21	accggatgagactccctaactttgtgcagtttgcagttgtggnnnnnnnnnnnnnnnnnnnnnnnnnnnnnnnnnnnnnnnnngccaCAACTGCAAACTACATAAAGTcaggggatctgtttcccta	3'	New	gp1a	32.3	-46.237	1.1
268	373	osa-MIR1847-p5	TTTGTGCAGTTTGCAGTTGTG	21	taggaaacagatcccctgacTTTGTGCAGTTTGCAGTTGTGccactgacatgtgtgggccacatgtcagtggcacaactgcaaactgcacaaagtcaggggatcctcattcgaa	5'	New	gp1a	50	-92.1	1.6
269	374	osa-miR1847.1	TGCAGTTTGCAGTTGTGGCAC	21	tgttcctatctctctctgTGCAGTTTGCAGTTGTGTCACtgatatatgagccatagcaaagtgggtccacatgttagtgacgcaactgcaaaatgtataaagtcagaggatcc	5'	Yes	gp1a	43.4	-52.5	1.1
270	375	osa-MIR1849-p3_1ss9TA	AGATTCGTAGTACTAGGTAATGCC	24	aaataagctaacctaggatatgatgggacattacctatctAGATTCGTTGTACTAGGTAATGCCctatcgtatcctaggttggtttattt	3'	New	gp1a	36.7	-51.1	1.5
271	376	osa-miR1850.2_L+4	GAAGTTGTGTGTGAACTAAACGTGG	25	atgtgatggagatgcgaTGGAAAGTTGGGAGATTGGGGgaagTTGTGTGTGAACTAAACGTGGattggggccctgtttagttcacatcaatcttcctccaaattcccaacttttcatcacatcacaatcacat	5'	Diff	gp1a	43.6	-76.4	1.3
272	377	osa-miR1850.1	TGGAAAGTTGGGAGATTGGGG	21	caacaacctaccatgaacctaccatgatgtgatggagatgcgaTGGAAAGTTGGGAGATTGGGGg	3'	Yes	gp1a	49.2	-11.2	0.3
273	378	osa-MIR1851-p5_2ss16CG17CT	CGGCCATGGCTAGCTGTCTCC	21	cagagtgtcttcgccaaaatgccatcccgaacagaaatgccacttcctcttcttcctccatcctgcgcgtgaagagctcgcctgCGGCCATGGCTAGCTCCCTCCctgccatcgccgccgcacgggcagcggagcccgcggcgcagtggcgactcttcggttgacggcggctggctacgcggtggcaacgaggaggcggcggcggccaggagctgctccaccggccccacgcgcacgcgcgccggcgggatccgcgcgtcgtcgccggagtccttccgcgacgacctcagctgcacaggcgttggcggggatggcagggagggcagcgccccgatcgccgtcggcaaggcggcatcggcgcggcggtggagatggccATGGCCGCCGGCGAGCTCTTCa…	5'	New	gp1a	70.9	-290.5	0.9
273	379	osa-MIR1851-p3	ATGGCCGCCGGCGAGCTCTTC	21	cagagtgtcttcgccaaaatgccatcccgaacagaaatgccacttcctcttcttcctccatcctgcgcgtgaagagctcgcctgCGGCCATGGCTAGCTCCCTCCctgccatcgccgccgcacgggcagcggagcccgcggcgcagtggcgactcttcggttgacggcggctggctacgcggtggcaacgaggaggcggcggcggccaggagctgctccaccggccccacgcgcacgcgcgccggcgggatccgcgcgtcgtcgccggagtccttccgcgacgacctcagctgcacaggcgttggcggggatggcagggagggcagcgccccgatcgccgtcggcaaggcggcatcggcgcggcggtggagatggccATGGCCGCCGGCGAGCTCTTCa…	3'	New	gp1a	70.9	-290.5	0.9
274	380	osa-miR1851	CGTCTGGGATGGCATTTTGGC	21	cagagtgtcttcgccaaaatgccatcccgaacagaaatgccacttcctcttcttcctccatcctgcgcgtgaagagctcgcctgcggccatggctagctccctccctgccatcgccgccgcacgggcagcggagcccgcggcgcagtggcgactcttcggttgacggcggctggctacgcggtggcaacgaggaggcggcggcggccaggagctgctccaccggccccacgcgcacgcgcgccggcgggatccgcgcgtcgtcgccggagtccttccgcgacgacctcagctgcacaggcgttggcggggatggcagggagggcagcgccccgatcgccgtcggcaaggcggcatcggcgcggcggtggagatggccatggccgccggcgagctcttca…	3'	Yes	gp1a	69.9	-338.3	1
275	381	osa-miR1852	ATATGGATTCAGAATGCAGGT	21	tagactaactacccctgcattcagaattcatatagcgattgaaaattgaactccgtgcacggtagtagtagtagtcagatctattgtttctaatcaattgctATATGGATTCAGAATGCAGGTgtagtttgttca	3'	Yes	gp1a	37	-59.6	1.2
276	382	osa-MIR1857-p5	TGGAGCATGAGGTTATCTCTC	21	gtttttatcctggttttttTGGAGCATGAGGTTATCTCTCagtttttccgtgtccaaaataaaaggacaaaaactgttcttgaaaaccgagagataaccTCATGCTCCAAGAAAACCAGGataaaaaatt	5'	New	gp1a	35.4	-75.1	1.6
276	383	osa-miR1857-3p	TCATGCTCCAAGAAAACCAGG	21	gtttttatcctggttttttTGGAGCATGAGGTTATCTCTCagtttttccgtgtccaaaataaaaggacaaaaactgttcttgaaaaccgagagataaccTCATGCTCCAAGAAAACCAGGataaaaaatt	3'	Yes	gp1a	35.4	-75.1	1.6
277	384	osa-MIR1859-p5	GGAATGGATGCGTAGAGAAAGA	22	gggagttgtaGGAATGGATGCGTAGAGAAAGAaatgaaatctgaaccagatttgtgatttgattcTTTCCTATGACGTCCATTCCAAtgatttccag	5'	New	gp1a	39.2	-42.5	1.1
277	385	osa-miR1859	TTTCCTATGACGTCCATTCCAA	22	gggagttgtaGGAATGGATGCGTAGAGAAAGAaatgaaatctgaaccagatttgtgatttgattcTTTCCTATGACGTCCATTCCAAtgatttccag	3'	Yes	gp1a	39.2	-42.5	1.1
278	386	osa-miR1860-5p_R+3	AGAAAACCAGCTTCCAGATCTACA	24	tcttgatttgatggtagggttagtgttatttgtaaagAGAAAACCAGCTTCCAGATCTcgaatttgcctcaaacttatcttctcttgtagATCTGGAAGCTAGGTTTTCTCTttacaaataacactattttttcccccattaggtctg	5'	Diff	gp1a	36.5	-70.6	1.3
279	387	osa-miR1861h	CGGTCTTGAGGCAGGAACTGAG	22	atattcttaggccCGGTCTTGAGGCAGGAACTGAGtagttggtgaactcgctctatgttgttcgttcactcgcgacacagttcctgtcccaaggctaagtctgtgaatat	5'	Yes	gp1a	48.2	-50.8	1
280	388	osa-miR1861c_L-2R+1_1ss10AG	ATCTTGTGGCAAGAACTGAGT	21	cggtgttgcatattcttagacccgATCTTGTAGCAAGAACTGAGTagttcgttaactcgctacgcggttcttgtcacaagaccgagcctgtgaatatgcaaaggtgg	5'	Diff	gp1a	47.7	-42.2	0.8
281	389	osa-miR1861g_L-2R+1_1ss3GA	ATCTTGTGGCAAGAACTGAGT	21	cggtgttgcatattcttaggcccaGTCTTGTGGCAAGAACTGAGTagttcgttaactcgctacgtggttcttgtcacaagatcgagcctgtgaatatgcaaagttgg	5'	Diff	gp1a	46.7	-50.6	1
282	390	osa-miR1861e_L-2R+1_1ss3GA	ATCTTGTGGCAAGAACTGAGT	21	gcatattcttaggcccgGTCTTGTGGCAAGAACTGAGTagttcgttaactcgctacgcggttcttgtcacaagaccgagtctgtgaatatgc	5'	Diff	gp1a	48.9	-56.2	1.2
283	391	osa-miR1861h	CGGTCTTGAGGCAGGAACTGAG	22	ttcttaggccCGGTCTTGAGGCAGGAACTGAGtagttggtgaactcgctctatgttgttcgttcactcgcgacacGGTTCCTGTCCCAAGACTGAGtctgtgaa	5'	Yes	gp1a	51.9	-50.2	0.9
283	392	osa-MIR1861h-p3	GGTTCCTGTCCCAAGACTGAG	21	ttcttaggccCGGTCTTGAGGCAGGAACTGAGtagttggtgaactcgctctatgttgttcgttcactcgcgacacGGTTCCTGTCCCAAGACTGAGtctgtgaa	3'	New	gp1a	51.9	-50.2	0.9
284	393	osa-miR1861e_L-2R+1_1ss3GA	ATCTTGTGGCAAGAACTGAGT	21	ttgcatattcttaggcccgGTCTTGTGGCAAGAACTGAGTagttcgttaactcgttacccggttcttgtcacaagaccgagtatatgaatatgcaa	5'	Diff	gp1a	43.8	-52.6	1.3
285	394	osa-MIR1862g-p3_1ss13TC	AGATTCGTTGTACTAGGATGTGTC	24	aaagtgatatatcatagtacaacaaatttggacggattcgctgtctAGATTCGTTGTACTAGGATGTGTTacaaa	3'	New	gp1a	34.7	-37.4	1.4
286	395	osa-MIR1862b-p3	TTGGTTTATTTTGGGACGGAG	21	aagtatttcctccgtaaaaaaaatcaaactaagTTGGTTTATTTTGGGACGGAGggagtagta	3'	New	gp1a	34.9	-22.5	1
287	396	osa-MIR1862b-p5_2ss6AC21TC	ACATCCTAGTACTACGAATCCGGA	24	ACATCCTAGTACTACGAATCCGGAnnnnnnnnnnnnnnnnnnnnnnnnnnnnnnnnnnnnnnnnnnnnnnnnnnnnnnnnnnnnnnnnnnnnnnnnnnnnnnnatccgaccgctcgaagaattagagacat	5'	New	gp1a	18.3	-7.442	0.3
288	397	osa-MIR1862b-p3_2ss6AC22GA	ACATCCTAGTACTACGAATCTAGA	24	acatgcactagaacaggatctgaagtacccctccgtctcataatataattgattttggagggatgtaaACATCGTAGTACTACGAATCTAGAtgtatca	3'	New	gp1a	38.4	-26.5	0.7
289	398	osa-MIR1862c-p3_2ss8CT17TC	CCTAGTATGAGGTTGGCTTAT	21	agatactctcatcatcccaaaataaaccaacctcatattaaaatatgacatattctaatacaataaatttggacatCCTAGTATGAGGTTGGCTTATtttgggatggagggagtacgt	3'	New	gp1a	33.9	-50.4	1.3
290	399	osa-MIR1862g-p3_1ss14TC	CAGATTCGTTGTACTAGGATGTGT	24	atgacatatttctctataCAGATTCGTTGTACTAGGATGTGTaag	3'	New	gp1a	33.3	-7.6	0.5
291	400	osa-MIR1862g-p5_1ss3AG	ATGTCCAGATTCGTTGTATTAGGA	24	ATGTCCAGATTCGTTGTATTAGGTgttctcttctagactggttttcattgtattaggtgttctcttctaggttggtttttttggacggagggagtaaatcggttgtatggagaaaaactaacatgctcagaatctgaca	5'	New	gp1a	38.8	-38.4	0.7
292	401	osa-MIR1862g-p5	ATTCGTTGTATTAGGATGTGTCAC	24	ATTCGTTGTATTAGGATGTATCACatcctaatactag	5'	New	gp1a	32.4	-15.3	1.3
293	402	osa-MIR1862g-p3_2ss12TC24AC	GATTCGTTGTACTAGGATGTGTCC	24	attggatgtgatacatcatatctagatttattgtactatagtgtgtcaaGATTCGTTGTACTATGATGTGTCCtatcctgt	3'	New	gp1a	33.3	-21.6	0.8
294	403	osa-MIR1862g-p3_2ss13TC22GA	AGATTCGTTGTACTAGGATGTATC	24	cacacattatagtataatgaattagtatatagagtatatccagactttgtcacatcctagtatgaagctatgttcAGATTCGTTGTACTATGATGTATC	3'	New	gp1a	31.3	-29.6	1
295	404	osa-miR1862a_L+2R-2	GTACGAGGTTGGTTTATTTTGGGA	24	ccaccataaaaaataaaccacatatcccGTACGAGGTTGGTTTATTTTGGGAct	3'	Diff	gp1a	38.9	-10.9	0.5
296	405	osa-MIR1862g-p3_1ss19TC	ATATCCAGATTCGTTGTACTAGGA	24	cgagattggatggaatatatcctaaaacaacaaatctagactgagatATATCCAGATTCGTTGTATTAGGAtatgtcatattcagttnnn	3'	New	gp1a	31.1	-30.9	1.1
297	406	osa-miR1862a	ACGAGGTTGGTTTATTTTGGGACG	24	ctacgtcccaaaataaaccaacatcgtatgtgatgtaatacatcctaaaacaatgaatgatatatttgtattataggatgtgtcatatcccacACGAGGTTGATTTATTTTGGGACGggt	3'	Yes	gp1a	35	-50.4	1.2
298	407	osa-miR1862a_L+1R-1	TACGAGGTTGGTTTATTTTGGGAC	24	ctatttcaaaataaaccaattaagatataacgcaatatagtaggatgaatctaaatataagtatatttgattaatcatattataatgcaTACGAGGTTGGTTTATTTCGGGACgc	3'	Diff	gp1a	27	-27.2	0.9
299	408	osa-MIR1862c-p5_2ss23CG24AC	CTCCCTCCGTCCCAAAATAAGTGC	24	CTCCCTCCGTCCCAAAATAAGTTCatctttgcctccacttgtttgtcccagaataggttcatttttaagcaatcattacattgtagtttgtgaaagtagggggacaaatgcgttggaagtaagtgggggacaat	5'	New	gp1a	41.8	-36.6	0.7
300	409	osa-miR1862e	CTAGATTTGTTTATTTTGGGACGG	24	ctcgtaCTAGATTTGTTTATTTTGGAACGGagagattagacgctagctgccctgtgttgtacttactcatgtagtatcatgcatgcaacatgcattcacacagaaaaccaacagaccatttatctggtgctaa	5'	Yes	gp1a	40.6	-34.2	0.6
301	410	osa-MIR1862c-p5	TCCGTCCCAAAATAAGTCAAT	21	ctctcTCCGTCCCAAAATAAGTTAATctagtagatagtaccataaatctaaataggagaaat	5'	New	gp1a	32.3	-7.5	0.4
302	411	osa-MIR1862d-p5	TCCCAAAATAAACAAAGCTAGT	22	gacctccctctgTCCCAAAATAAACAAACCTAGTacgggatgtgtcacaccctatactacgtttgtttattttggaacaggtggagtaa	5'	New	gp1a	42.7	-42.3	1.1
303	412	osa-MIR1862g-p3_1	AGATTCGTTGTATTAGGATGTGTC	24	gctatctctagtctgaacatattaagaaatagaacagnnnnnnnnnnnnnnnnnnnnnnnnnnnnnnnnnnnnnnnnnnnnnnnnnnnnnnnnnnnnnnnnnnnnnnnnnnnntctgtttAGATTCGTAGTATTAGGATGTGTCtc	3'	New	gp1a	16.4	-8.145	0.3
304	413	osa-MIR1862b-p3_1ss16GA	ACATCATAGTACTACAAATCTGGA	24	gtaatagacACATCATAGTACTATAAATCTGGA	3'	New	gp1a	30.3	-1.7	0.2
305	414	osa-MIR1862g-p3_1	AGATTCGTTGTATTAGGATGTGTC	24	gtgacaacgaatctaaatataaagtatgtacAGATTCGTTGTAATAGGATGTGTC	3'	New	gp1a	32.7	-15.1	0.8
306	415	osa-MIR1862g-p3_2ss6CT20GA	AGATTTGTTGTATTAGGATATGTC	24	nnntatgaggaatagtatgttcAGATTTGTTGTATTAGGATATGTCacattatgagg	3'	New	gp1a	29.8	-3.8	0.2
307	416	osa-miR1862a_L+2R-2	GTACGAGGTTGGTTTATTTTGGGA	24	nnntccgGTACGAGGTTGGTTTATTTTGGAAcggagag	3'	Diff	gp1a	44.7	-7.8	0.5
308	417	osa-MIR1862c-p5	TCCGTCCCAAAATAAGTCAAT	21	nnntctaTCCGTCCCAAAATAACTCAATctagaagattagaaaattatacggcttcttctaaaataacgaatgtacatagatttgtccatcctaatataagacacatattattttaggttgaattattttgggaataaagagta	5'	New	gp1a	27.8	-31	0.8
309	418	osa-MIR1862g-p5_1ss3AG	ATGTCCAGATTCGTTGTATTAGGA	24	nnnttatgcatactttATGTCCAGATTCGTTGTATTAGGAtgtcctagtactaggttgcctttttttggacagagagagtaagtttaatacaatttttttggacggacagagtaagtttaatac	5'	New	gp1a	33.1	-30.6	0.7
310	419	osa-MIR1862b-p5_2ss6AC22GA	ACATCCTAGTACTACGAATCTAGA	24	taagatgtttgtaacACATCCTAGTACAACGAATCTAGAcagcgaatccgtccaaatttgttgtactatgatatatcact	5'	New	gp1a	35	-20.2	0.7
311	420	osa-miR1862e_L+1R-1	ACTAGATTTGTTTATTTTGGGACG	24	tacataatactagatatgttatattgcatACTAGATTTATTTATTTTGGGACG	3'	Diff	gp1a	24.5	-7.7	0.6
312	421	osa-MIR1862d-p5	TCCCAAAATAAACAAAGCTAGT	22	tacgctttactcccttcgTTCCAAAATAAACAAAGCTAGTgcgaaatgtggcattttctaattttacgaatccgaatagatgtcctctcatactagctagttttgtttatttgagacaaagaaagtacaattttatcaaagcatt	5'	New	gp1a	33.1	-33.1	0.7
313	422	osa-MIR1862g-p3_2	ATTCGTTGTATTAGGATGTGTCAC	24	tattataatgaatttggatatgaaATTCGTTGTATTGGGATGTGTCAC	3'	New	gp1a	29.2	-8.8	0.6
314	423	osa-MIR1862g-p3_2ss6CT20GA	AGATTTGTTGTATTAGGATATGTC	24	tcagatttattgtatcctatatattaAGATTTGTTGTATTAGGATATGTCgca	3'	New	gp1a	26.4	-8.9	0.6
315	424	osa-miR1862d	ACTAGGTTTGTTTATTTTGGGACG	24	ttactccacctgttccaaaataaacaaacgtagtatagggtgtgacacatcccgtACTAGGTTTGTTTATTTTGGGACAgagggaggtc	3'	Yes	gp1a	42.7	-53.2	1.4
316	425	osa-MIR1862g-p5_1ss15GA	ATTCGTTGTATTAGAATGTGTCAC	24	ttcagATTCGTTGTATTAAAATGTGTCACattcaatctattaggccatgtctaacgcatcatgctggatagcggtcttgggcctccatgtaggagccaagtgcccgcagtagtggcaaccggggtctcac	5'	New	gp1a	49.2	-35.8	0.6
317	426	osa-MIR1862a-p3	TTGGTTTATTTTGGGACGGAG	21	ttctccgtcccaaaaagattcaaatcctagctatgttttaattagttgatttattttagTTGGTTTATTTTGGGACGGAGgg	3'	New	gp1a	34.1	-27.2	1
318	427	osa-MIR1862e-p3	ATCCCAAAATGAAAAAATCTAGTA	24	ttgtgccagaacagcatggcatgcagtagtatgactaatagtactagtcccatgcagtagtactactactaagtcactctcactcaccctacacgaggactactagtgtgtatttccttcATCCCAAAATGAAAAAATCTAGTAcattn	3'	New	gp1a	40.3	-36.6	0.6
319	428	osa-miR1863c	TAGAAACTTGGCTGATGCATTACT	24	agcaatgcatcagttatgtttcctggatcattaaatcattgaatgtttatctagcaccaatctgctgctgatctgtttgtagtcatgaaaagcactttatgatctgaaagtgctggctgtatgccatggttttccccattctatggttattattgcaatcgtgacttaatagtgatgcaataatcagtagtggattcgtgttggctctacttcgggtttaggatcatagttattagctctgataccatgttattgattTAGAAACTTGGCTGATGCATTACTtttggagac	3'	Yes	gp1a	37.5	-94.7	0.9
320	429	osa-MIR1863a-p5	GTCTAATATGGTATCCGAGCT	21	ccatatctctaGTCTAATATGGTATCCGAGCTtattggttagttgctcttgttccctcaatcccgtttgtctccatccacaaccacacgagtgcaaagcctcacattcatgtcaacaacaactctcatgtcattagcaaatctagtgtctagcatcaacacctaggtagcacttattggttaaaaagggcatttgctaggaaaaatgagcaaccactagtccactacacgtttggatgcttgacaatatgtgcgctttggtgcttgcaataataatgttgtgatggaaggtttgtcactaaatattggttagcaaagttgcagtatggggaagaccaataAGCTCTGATACCATGTTAGATTAGtgatatgcct	5'	New	gp1a	40.9	-124.9	0.8
320	430	osa-miR1863a	AGCTCTGATACCATGTTAGATTAG	24	ccatatctctaGTCTAATATGGTATCCGAGCTtattggttagttgctcttgttccctcaatcccgtttgtctccatccacaaccacacgagtgcaaagcctcacattcatgtcaacaacaactctcatgtcattagcaaatctagtgtctagcatcaacacctaggtagcacttattggttaaaaagggcatttgctaggaaaaatgagcaaccactagtccactacacgtttggatgcttgacaatatgtgcgctttggtgcttgcaataataatgttgtgatggaaggtttgtcactaaatattggttagcaaagttgcagtatggggaagaccaataAGCTCTGATACCATGTTAGATTAGtgatatgcct	3'	Yes	gp1a	40.9	-124.9	0.8
321	431	osa-miR1865-5p	TGCTAGTGATGGTGATTCTTCGAC	24	ctcgaactacTGCTAGTGATGGTGATTCTTCGACacagtattcggcgagttttgggcttcatcatgcggtgctcgacatggtgacgaagcctgaacttgccaaagactgtCGAAGAATCGCAGTCACTAGTTGTaatttgactc	5'	Yes	gp1a	47.9	-72.2	1
322	432	osa-miR1869_R-3	TGAGAACAATAGGCATGGGAG	21	aaggaacaccTGAGAACAATAGGCATGGGAGgtattgggaaaacacaggaacatattgtgacccctaattttaaagggaaataatggttgaggcTTTCCTCCATGTTCCCATGCCtaatgctcttaggtgctcttttt	5'	Diff	gp1a	42	-55.1	0.9
322	433	osa-MIR1869-p3	TTTCCTCCATGTTCCCATGCC	21	aaggaacaccTGAGAACAATAGGCATGGGAGgtattgggaaaacacaggaacatattgtgacccctaattttaaagggaaataatggttgaggcTTTCCTCCATGTTCCCATGCCtaatgctcttaggtgctcttttt	3'	New	gp1a	42	-55.1	0.9
323	434	osa-MIR1870-p5	TTCATGCTGAATTAGACCTAGT	22	tagtgtcaaagtaatggaggatttgggaaataaactgcgTTCATGCTGAATTAGACCTAGTgggcatttatacatcacaacacatggtactgttgccctttcctttttctagccttagtgttgtgatctatatatgccctttagggctaattcagcatgaacatagtttattctccattcctcaaatcatccattacttttgacactta	5'	New	gp1a	37.3	-101.5	1.3
324	435	osa-MIR1871-p5	AATATATCTGTTGTTTCTCTCAAA	24	taacaatgAATATATCTGTTGTTTCTCTCAAAtctaacatggtatcggatccataggtgtagccatatcaatcttaaagctATGGCTCTGATATCATGTTGGTTTtgaaggaaatgactgatatatttcattgta	5'	New	gp1a	32.6	-59.2	1.3
324	436	osa-miR1871	ATGGCTCTGATATCATGTTGGTTT	24	taacaatgAATATATCTGTTGTTTCTCTCAAAtctaacatggtatcggatccataggtgtagccatatcaatcttaaagctATGGCTCTGATATCATGTTGGTTTtgaaggaaatgactgatatatttcattgta	3'	Yes	gp1a	32.6	-59.2	1.3
325	437	osa-MIR1873-p5	ACCTCAACATGGTATCAGAGCTGG	24	tagattatgaACCTCAACATGGTATCAGAGCTGGaagtcctaaagttgacatcatgatagcctgacgatggtggagaccatgataagctgataccatgtattttgccgacattgtgtttctccaagattgtgctacatcacaaacttagaaaaacttagaactTCTAGCTCTGATACCATGTTGAGTtttatggcct	5'	New	gp1a	39.6	-77.3	1
325	438	osa-MIR1873-p3	TCTAGCTCTGATACCATGTTGAGT	24	tagattatgaACCTCAACATGGTATCAGAGCTGGaagtcctaaagttgacatcatgatagcctgacgatggtggagaccatgataagctgataccatgtattttgccgacattgtgtttctccaagattgtgctacatcacaaacttagaaaaacttagaactTCTAGCTCTGATACCATGTTGAGTtttatggcct	3'	New	gp1a	39.6	-77.3	1
326	439	osa-miR1874-5p	TAGGGCTACTACACCATCCATAAG	24	ccataatcatctattagtacagtggtgaagacaTAGGGCTACTACACCATCCATAAGggttcgaatcttcgatgtgcctagatagggtacagttggatcccaTATGGATGGAGGTGTAACCCGATGccttttacaaatagatggttatttt	5'	Yes	gp1a	41.7	-58.1	0.9
326	440	osa-miR1874-3p	TATGGATGGAGGTGTAACCCGATG	24	ccataatcatctattagtacagtggtgaagacaTAGGGCTACTACACCATCCATAAGggttcgaatcttcgatgtgcctagatagggtacagttggatcccaTATGGATGGAGGTGTAACCCGATGccttttacaaatagatggttatttt	3'	Yes	gp1a	41.7	-58.1	0.9
327	441	osa-miR1875_R-1	ACAATGGAGTGAAGTGCAACAGA	23	gctgtccattttcattgcactttgctccattgtggtattgacattctgcaagaacgagtcccagtatcaagtcactgttacggtgttgttggtaccattgattaacataacacttgacggccatacttggtcatgttgtatgttatcagcttcacagaggtacatgtggcactttaacagttatttgatacagtgactaggctgcagttgagcgaaaccACAATGGAGTGAAGTGCAACAGAaatgaacatt	3'	Diff	gp1a	41.7	-105.7	1
328	442	osa-miR1876	ATAAGTGGGTTTGTGGGCTGGCCC	24	ggcacatatgttggtattctattggaatgcaagtgggctggcttttgaacccatttatgggctattcaagtgggtaaaccataggttggtgcacttaaatggcctATAAGTGGGTTTGTGGGCTGGCCCtcttgtatcctgatagtttagtatgatt	3'	Yes	gp1a	43.3	-74.2	1.1
329	443	osa-miR1878	ACTTAATCTGGACACTATAAAAGA	24	accactgcagACTTAATCTGGACACTATAAAAGAaaattgtgcatgtgaaaatatgcccattataaATTTGTAGTGTTCAGATTGAGTTTagaatggttg	5'	Yes	gp1a	33	-41.8	1.3
329	444	osa-MIR1878-p3	ATTTGTAGTGTTCAGATTGAGTTT	24	accactgcagACTTAATCTGGACACTATAAAAGAaaattgtgcatgtgaaaatatgcccattataaATTTGTAGTGTTCAGATTGAGTTTagaatggttg	3'	New	gp1a	33	-41.8	1.3
330	445	osa-miR1879	GTGTTTGGTTTAGGGATGAGGTGG	24	tccaacccatcccacctcgtccccaaaccaaacacatgcacgcaaatggcttgttgaggaataaacatcttgctcccttgcattctaaactatgatattcttcaagcatatGTGTTTGGTTTAGGGATGAGGTGGgatgggttaggtcca	3'	Yes	gp1a	45.3	-76.1	1.1
331	446	osa-MIR1879-p3	CAACCCATCCCACCTCGTCCC	21	tgaacgagtcCAACCCATCTCACCTCGTCCC	3'	New	gp1a	58.1	-3.4	0.2
332	447	osa-MIR1880-p3_2ss17AT18GA	AAAATCGATTTTTCCATACGGGCC	24	atacggcttcttaagtggtccgtatggaaaaatcgattttcccatacgggcacttaagtgagccgcatacaaaaatgagctcatttttgcatgcggccctcttaagaggcccgtatgggaAAAATCGATTTTTCCATACGGGCCacttaagcagccgtatggg	3'	New	gp1a	46.6	-116.8	1.5
333	448	osa-miR1880_R-3	TTCCAAGCGGGCCACTTAAGC	21	ggttccgcttgtgaaaatcgatttTTCCAAGCGGGCCACTTAAGCattccgcctgtaaaattaaaggtattttcgcagccggatcgcttaagtggtccgcctggataaatcgattttcgtaggcggatga	5'	Diff	gp1a	46.9	-77.1	1.3
334	449	osa-MIR1880-p3_2ss17AT18GA	AAAATCGATTTTTCCATACGGGCC	24	ttattttcgcatacggcttcttaagtggcccgtatgaaaaaaattgatttttccatgcggcgcttaagtgagccttgcatgcggccctcttaagaggcctgtatgggAAAATCGATTTTTCCATACGGGCCacttaagcagccgtattggaaaatg	3'	New	gp1a	44.9	-89.7	1.3
335	450	osa-MIR1881-p5	GACCTCTGTGCACGTAAGCTTGAG	24	aaccaagttaaaatgctcataggtatgaacaagcatcaatgttattgtagcgtggtggtgtGACCTCTGTGCACGTAAGCTTGAGgcagcaagttcgactccttcaaaaggaagatttgtaccgctggggaagtgccagaagaaaagaacaaggaagacttgctagcaggacaaaaggacggtaaacttggaaaaaaaaaggtccagaagaaaagaacaaagaagaactgcttgaAGGAGTCGAACTTGCTACCTCAAGcttgcgtgcacataggtcacaccactacgctacaataacgttgatgcttgttcagacctgtgagcattttaacttggtt	5'	New	gp1a	43.5	-209.2	1.4
335	451	osa-MIR1881-p3_1ss17AG	AGGAGTCGAACTTGCTGCCTCAAG	24	aaccaagttaaaatgctcataggtatgaacaagcatcaatgttattgtagcgtggtggtgtGACCTCTGTGCACGTAAGCTTGAGgcagcaagttcgactccttcaaaaggaagatttgtaccgctggggaagtgccagaagaaaagaacaaggaagacttgctagcaggacaaaaggacggtaaacttggaaaaaaaaaggtccagaagaaaagaacaaagaagaactgcttgaAGGAGTCGAACTTGCTACCTCAAGcttgcgtgcacataggtcacaccactacgctacaataacgttgatgcttgttcagacctgtgagcattttaacttggtt	3'	New	gp1a	43.5	-209.2	1.4
336	452	osa-miR1883a_R-5	ACCTGTGACGGGCCGAGAA	19	acccgtcactggtatctagtcACCTGTGACGGGCCGAGAAtggaacccgtcaaagggacacctctgacgggttccattctcgATCCGTCACAGGTGACTAGATGCCtgtgacggcccg	5'	Diff	gp1a	58.5	-101.7	1.5
336	453	osa-MIR1883a-p3	ATCCGTCACAGGTGACTAGATGCC	24	acccgtcactggtatctagtcACCTGTGACGGGCCGAGAAtggaacccgtcaaagggacacctctgacgggttccattctcgATCCGTCACAGGTGACTAGATGCCtgtgacggcccg	3'	New	gp1a	58.5	-101.7	1.5
337	454	osa-miR1883a_R-5	ACCTGTGACGGGCCGAGAA	19	cggttgcagcccgtcacaggtatctagtcACCTGTGACGGGCCGAGAAtggaatccgtcaaaggaacacacctttgtcagattctacttcctgcccatcacAGGTGACTAGATACCTGTGACGGGccgcaacttac	5'	Diff	gp1a	53.7	-95.6	1.3
337	455	osa-MIR1883b-p3_1ss11AT	AGGTGACTAGTTACCTGTGACGGG	24	cggttgcagcccgtcacaggtatctagtcACCTGTGACGGGCCGAGAAtggaatccgtcaaaggaacacacctttgtcagattctacttcctgcccatcacAGGTGACTAGATACCTGTGACGGGccgcaacttac	3'	New	gp1a	53.7	-95.6	1.3
338	456	osa-miR2055	TTTCCTTGGGAAGGTGGTTTC	21	agaagaagatggaggcaccagcccaaggaaacacagacattgacacgcaattcaaggagaagattgcgtcctacttTTTCCTTGGGAAGGTGGTTTCtcttctgga	3'	Yes	gp1a	47.2	-37.2	0.7
339	457	osa-MIR2055-p3_2ss17TA18CA	TTGGGAAGGTGGTTTCAATTC	21	CTCCTCAGCAGCACAAGAAGAagaatatggaggcctcagccaaaggggacagccataagcatagcaggagaaacacagacatagacaggcaattcaaggagaaggccttctactttttccTTGGGAAGGTGGTTTCAATTCt	3'	New	gp1a	47.2	-30.9	0.5
339	458	osa-miR5144-3p_L-1R+1	CTCCTCAGCAGCACAAGAAGA	21	CTCCTCAGCAGCACAAGAAGAagaatatggaggcctcagccaaaggggacagccataagcatagcaggagaaacacagacatagacaggcaattcaaggagaaggccttctactttttccTTGGGAAGGTGGTTTCAATTCt	5'	Diff	gp1a	47.2	-30.9	0.5
340	459	osa-MIR2055-p5_2ss13TA18CG	AAACACAGACATAGACAGGCA	21	tcggtgagtctcttcagcagcacaagaagaataatatggaggacagccataaggagAAACACAGACATAGACAGGCAattcaaggagaagattgcctcctttttccTTGGGAAGGTGGTTTCAGTTCtggatgacaagcaaccatg	5'	New	gp1a	45.2	-31.5	0.5
340	460	osa-MIR2055-p3_2ss17TA18CA	TTGGGAAGGTGGTTTCAATTC	21	tcggtgagtctcttcagcagcacaagaagaataatatggaggacagccataaggagAAACACAGACATAGACAGGCAattcaaggagaagattgcctcctttttccTTGGGAAGGTGGTTTCAGTTCtggatgacaagcaaccatg	3'	New	gp1a	45.2	-31.5	0.5
341	461	osa-MIR2093-p5	ACTGGATGTGTGCATTAAT	19	ACTGGATGTGTGCATTAATtggAAGAACACATCTTCCAATTAATGCattcttcctaga	5'	New	gp1a	36.2	-28.3	1.3
341	462	osa-MIR2093-p3	AAGAACACATCTTCCAATTAATGC	24	ACTGGATGTGTGCATTAATtggAAGAACACATCTTCCAATTAATGCattcttcctaga	3'	New	gp1a	36.2	-28.3	1.3
342	463	osa-miR2094-5p_L+5R-2	AAGTGTGGCTGCTAGGCTCCTGGG	24	tcgggagAAGTGTGGCTGCTAGGCTCCTGGGtgcaaccacacAGAGCTGTGGCATCCACGTCGAGCgatggc	5'	Diff	gp1a	62.5	-25.3	0.6
342	464	osa-miR2094-3p_L-1R+3	AGAGCTGTGGCATCCACGTCGAGC	24	tcgggagAAGTGTGGCTGCTAGGCTCCTGGGtgcaaccacacAGAGCTGTGGCATCCACGTCGAGCgatggc	3'	Diff	gp1a	62.5	-25.3	0.6
343	465	osa-MIR2095-p5	AATAGAAGGTTATAGATGTAGTGA	24	gtgaaactgataattttacgatgAATAGAAGGTTATAGATGTAGTGActaatttAATCTTCCATTTATGATAAGTATAatactcaca	5'	New	gp1a	26.4	-15.3	0.7
343	466	osa-miR2095-3p_L+3R+1	AATCTTCCATTTATGATAAGTATA	24	gtgaaactgataattttacgatgAATAGAAGGTTATAGATGTAGTGActaatttAATCTTCCATTTATGATAAGTATAatactcaca	3'	Diff	gp1a	26.4	-15.3	0.7
344	467	osa-MIR2101-p5	AAGTTAAAATGTGGAGCAGAGGGT	24	tcttatctcacatgtttacAAGTTAAAATGTGGAGCAGAGGGTatacaacccaaACAAGTTTGGCACTCTGAACGATTtaactcaagtgagcattgtgcgaggccat	5'	New	gp1a	41.1	-25.4	0.6
344	468	osa-MIR2101-p3	ACAAGTTTGGCACTCTGAACGATT	24	tcttatctcacatgtttacAAGTTAAAATGTGGAGCAGAGGGTatacaacccaaACAAGTTTGGCACTCTGAACGATTtaactcaagtgagcattgtgcgaggccat	3'	New	gp1a	41.1	-25.4	0.6
345	469	osa-MIR2106-p5	GGATGTTCCGAGAATCTCGTA	21	tgcgagaaGGATGTTCCGAGAATCTCGTAcgccggtgaggtttcccgtgatctgGCCGAGGTTTTCTGGATACATTCaacgcggaa	5'	New	gp1a	53.5	-33.3	0.7
345	470	osa-miR2106_L+1R+1	GCCGAGGTTTTCTGGATACATTC	23	tgcgagaaGGATGTTCCGAGAATCTCGTAcgccggtgaggtttcccgtgatctgGCCGAGGTTTTCTGGATACATTCaacgcggaa	3'	Diff	gp1a	53.5	-33.3	0.7
346	471	osa-MIR2118l-p5	TTAGGAAGAGGAAGAAATTGA	21	agcgagTTAGGAAGAGGAAGAAATTGAgtgtctaagaacagtgggaatggaaacattaaggaaagcctacagtattttcttctccactagaattaggggtggagataattcttttgtgttTTCCTAATGCTTCCCATTCCTAttgttgttagatactccttcctcttccttttggct	5'	New	gp1a	39	-85.6	1.2
346	472	osa-miR2118l	TTCCTAATGCTTCCCATTCCTA	22	agcgagTTAGGAAGAGGAAGAAATTGAgtgtctaagaacagtgggaatggaaacattaaggaaagcctacagtattttcttctccactagaattaggggtggagataattcttttgtgttTTCCTAATGCTTCCCATTCCTAttgttgttagatactccttcctcttccttttggct	3'	Yes	gp1a	39	-85.6	1.2
347	473	osa-MIR2118e-p5_2ss12TA18CT	AAAAGAGAGTCAAAGAGT	18	agtgagtcaggaagaggaagAAAAGAGAGTCTAAGAGCagcaggcatgggaacatggaggaaaaaacatatatagttttcttcccctctaaagttagaggttgaaatttgctgtgtgtttTTCCCAATGCCTCCCATGCCTAcagttcttaggcactccttccacttcctgttggct	5'	New	gp1a	44.1	-78.4	1
347	474	osa-miR2118e	TTCCCAATGCCTCCCATGCCTA	22	agtgagtcaggaagaggaagAAAAGAGAGTCTAAGAGCagcaggcatgggaacatggaggaaaaaacatatatagttttcttcccctctaaagttagaggttgaaatttgctgtgtgtttTTCCCAATGCCTCCCATGCCTAcagttcttaggcactccttccacttcctgttggct	3'	Yes	gp1a	44.1	-78.4	1
348	475	osa-MIR2118b-p5	TAAGAGCAGTGGGAATGGGAA	21	atgagcgaggaagaggaagaaagaggtagtcTAAGAGCAGTGGGAATGGGAAcatagaggaaaaatgagctctcagtgttcacttctggaagtggaggtggatatttgtctcagtatttTTCCCGATGCCTCCCATTCCTAtcgttcttaggtgctccttcctcttcctttcagctcat	5'	New	gp1a	45.8	-87	1.1
348	476	osa-miR2118b	TTCCCGATGCCTCCCATTCCTA	22	atgagcgaggaagaggaagaaagaggtagtcTAAGAGCAGTGGGAATGGGAAcatagaggaaaaatgagctctcagtgttcacttctggaagtggaggtggatatttgtctcagtatttTTCCCGATGCCTCCCATTCCTAtcgttcttaggtgctccttcctcttcctttcagctcat	3'	Yes	gp1a	45.8	-87	1.1
349	477	osa-MIR2118k-p5	TAAGCTCTATTGTCCCCTCTA	21	gcaagccaggaagaggaagaaagagagtatctcagaattgtgggaatgagaccatgaaggaaagccTAAGCTCTATTGTCCCCTCTAgtattggaggtggaaacttagtttcatgttTTCCTGATGCCTCTCATTCCTAttgttcttaggtgctccttcctcttccttttggcttgc	5'	New	gp1a	44.6	-88.4	1.1
349	478	osa-miR2118h	TTCCTGATGCCTCTCATTCCTA	22	gcaagccaggaagaggaagaaagagagtatctcagaattgtgggaatgagaccatgaaggaaagccTAAGCTCTATTGTCCCCTCTAgtattggaggtggaaacttagtttcatgttTTCCTGATGCCTCTCATTCCTAttgttcttaggtgctccttcctcttccttttggcttgc	3'	Yes	gp1a	44.6	-88.4	1.1
350	479	osa-MIR2118i-p5	TCTAAGGGCAATCGGAATGGG	21	gcaagtaaggaagaggaagaaattgagtgTCTAAGGGCAATCGGAATGGGaacattgaggaaagcctacagcgtctttctcgtccactagaagtggggggtaaagataatgtttttgtgttTTCCTAGTGCCTCCCATTCCTAttgtccttagatactccttcctcttcctttcagcttgc	5'	New	gp1a	44.8	-98.4	1.2
350	480	osa-miR2118i	TTCCTAGTGCCTCCCATTCCTA	22	gcaagtaaggaagaggaagaaattgagtgTCTAAGGGCAATCGGAATGGGaacattgaggaaagcctacagcgtctttctcgtccactagaagtggggggtaaagataatgtttttgtgttTTCCTAGTGCCTCCCATTCCTAttgtccttagatactccttcctcttcctttcagcttgc	3'	Yes	gp1a	44.8	-98.4	1.2
351	481	osa-MIR2118o-p5	AAGAAAAGAGGGCCAAGGAGCAGTG	25	ggaagaggAAGAAAAGAGGGCCAAGGAGCAGTGggcatggggacatgaaggaatgcttaagcccctctccaatcctcgcatgagattggagatggagttatgagttCTCCTGATGCCTCCCAAGCCTAttgttccttggtgctccttcctcttcc	5'	New	gp1a	52.3	-90.2	1.1
351	482	osa-miR2118o	CTCCTGATGCCTCCCAAGCCTA	22	ggaagaggAAGAAAAGAGGGCCAAGGAGCAGTGggcatggggacatgaaggaatgcttaagcccctctccaatcctcgcatgagattggagatggagttatgagttCTCCTGATGCCTCCCAAGCCTAttgttccttggtgctccttcctcttcc	3'	Yes	gp1a	52.3	-90.2	1.1
352	483	osa-MIR2118h-p5	GGAATGAGAACATGAAGGAAAG	22	ggaagaggaagaaagagaggatctcagaaatgtaGGAATGAGAACATGAAGGAAAGtctaagagctaatgtctcctctacattggaggtcgagacttagtttcatgttTTCCTGATGCCTCTCATTCCTAtggttctagggtgctccttcctcttcc	5'	New	gp1a	43.9	-71.2	1
352	484	osa-miR2118h	TTCCTGATGCCTCTCATTCCTA	22	ggaagaggaagaaagagaggatctcagaaatgtaGGAATGAGAACATGAAGGAAAGtctaagagctaatgtctcctctacattggaggtcgagacttagtttcatgttTTCCTGATGCCTCTCATTCCTAtggttctagggtgctccttcctcttcc	3'	Yes	gp1a	43.9	-71.2	1
353	485	osa-MIR2118a-p5	GGACTGGGAACATATGAGAAAG	22	gggaagaggaagaaagagaggctccaagagtagtaGGACTGGGAACATATGAGAAAGcatgagctctatccatctatccatcccctcccattcgctagaatgttgcaggtggagatttcgctcttatgttTTCTCGATGCCTCCCATTCCTAtcgttcttggaacttccttcctcttcc	5'	New	gp1a	47.5	-82.2	1
353	486	osa-miR2118a	TTCTCGATGCCTCCCATTCCTA	22	gggaagaggaagaaagagaggctccaagagtagtaGGACTGGGAACATATGAGAAAGcatgagctctatccatctatccatcccctcccattcgctagaatgttgcaggtggagatttcgctcttatgttTTCTCGATGCCTCCCATTCCTAtcgttcttggaacttccttcctcttcc	3'	Yes	gp1a	47.5	-82.2	1
354	487	osa-MIR2118j-p5	GGAATGGGAACATGAAGGAAAG	22	ggtgagccaggaagaggaagagagactctaagagcagtaGGAATGGGAACATGAAGGAAAGccaaattaagctctaacctctggtattggagatttggtctgatgattTTCCTGATGCCTCCCATTCCTAtagttcttaggtgctcgttcctcttactttcagctaacacc	5'	New	gp1a	45	-71.1	0.9
354	488	osa-miR2118f	TTCCTGATGCCTCCCATTCCTA	22	ggtgagccaggaagaggaagagagactctaagagcagtaGGAATGGGAACATGAAGGAAAGccaaattaagctctaacctctggtattggagatttggtctgatgattTTCCTGATGCCTCCCATTCCTAtagttcttaggtgctcgttcctcttactttcagctaacacc	3'	Yes	gp1a	45	-71.1	0.9
355	489	osa-MIR2118m-p5	GGAATGGGAACATGAAGGAAAG	22	ggtgagccaggaagaggatagagactctaagagcagtaGGAATGGGAACATGAAGGAAAGccaaaccaagctctaactcctggagttggagatttggtataacgattTTCCTGATGCCTCCCATTCCTAcagttcttaggtccttgttcctcttactttcggctaacacc	5'	New	gp1a	46.5	-82.1	1
355	490	osa-miR2118f	TTCCTGATGCCTCCCATTCCTA	22	ggtgagccaggaagaggatagagactctaagagcagtaGGAATGGGAACATGAAGGAAAGccaaaccaagctctaactcctggagttggagatttggtataacgattTTCCTGATGCCTCCCATTCCTAcagttcttaggtccttgttcctcttactttcggctaacacc	3'	Yes	gp1a	46.5	-82.1	1
356	491	osa-MIR2118g-p5	GGAATGGGAACATGGAGGAAAG	22	gtgaacttgggaagaggaagacagagggtctaagagctgtaGGAATGGGAACATGGAGGAAAGtgcaagctccatgtttgtggagacttggcttgcaactTTCCTAATGCCTCCCATTCCTAttgttcttaggtgctccttcctcttcctttggtctcac	5'	New	gp1a	48.1	-87.6	1.1
356	492	osa-miR2118g_1ss5TC	TTCCCAATGCCTCCCATTCCTA	22	gtgaacttgggaagaggaagacagagggtctaagagctgtaGGAATGGGAACATGGAGGAAAGtgcaagctccatgtttgtggagacttggcttgcaactTTCCTAATGCCTCCCATTCCTAttgttcttaggtgctccttcctcttcctttggtctcac	3'	Diff	gp1a	48.1	-87.6	1.1
357	493	osa-MIR2118q-p5	GGAATAGGAACATGGAGGAAAG	22	gtgagcagggaagaggaagaaagagagcctctaagagcgatgGGAATAGGAACATGGAGGAAAGcctgaagctaaattttctactccagtatcggagttagaaatttgctctgcgttTTCCCGATGCCTCCTATTCCTAccgatcttaggtactccttcctcttcctttaagctcat	5'	New	gp1a	45.8	-80.9	1
357	494	osa-miR2118c	TTCCCGATGCCTCCTATTCCTA	22	gtgagcagggaagaggaagaaagagagcctctaagagcgatgGGAATAGGAACATGGAGGAAAGcctgaagctaaattttctactccagtatcggagttagaaatttgctctgcgttTTCCCGATGCCTCCTATTCCTAccgatcttaggtactccttcctcttcctttaagctcat	3'	Yes	gp1a	45.8	-80.9	1
358	495	osa-MIR2118n-p5	GGAATGGGAACATGGAGGAAAG	22	gtgagccaggaagaggaagaaagagagagcctaagagcagtgGGAATGGGAACATGGAGGAAAGcctaaaaaccaaatttcttcctccagcaatggaggtggaaatttggtttggttttTTCCCGATGCCTCCCATTCCTAtcgttcttaagcacttcttcctcttcctttcagctcgc	5'	New	gp1a	46.9	-101.7	1.2
358	496	osa-miR2118b	TTCCCGATGCCTCCCATTCCTA	22	gtgagccaggaagaggaagaaagagagagcctaagagcagtgGGAATGGGAACATGGAGGAAAGcctaaaaaccaaatttcttcctccagcaatggaggtggaaatttggtttggttttTTCCCGATGCCTCCCATTCCTAtcgttcttaagcacttcttcctcttcctttcagctcgc	3'	Yes	gp1a	46.9	-101.7	1.2
359	497	osa-MIR2118f-p5	GGAATGGGAACATGGAGGAAAG	22	gtgagccagggaagaggaagaacgagagggttcaatagcagtgGGAATGGGAACATGGAGGAAAGcatgagctctaaatttcctccaaaggagatcctgctttgtgttTTCCTGATGCCTCCCATTCCTAttgttcttgggtgctccttccccttccttcttggcttgc	5'	New	gp1a	49.7	-79.3	0.9
359	498	osa-miR2118f	TTCCTGATGCCTCCCATTCCTA	22	gtgagccagggaagaggaagaacgagagggttcaatagcagtgGGAATGGGAACATGGAGGAAAGcatgagctctaaatttcctccaaaggagatcctgctttgtgttTTCCTGATGCCTCCCATTCCTAttgttcttgggtgctccttccccttccttcttggcttgc	3'	Yes	gp1a	49.7	-79.3	0.9
360	499	osa-MIR2118r-p5	GGCATGGGAACATGGAGGAAGA	22	gtgagtcgggaagaggaagaaaagagggtctaagagcagtgGGCATGGGAACATGGAGGAAGAacatgtacttttcttccctctaaatttagaggttgagatttgctaagcatttTTCCCAATGCCTCCCATGCCTAcagttcttaggtactccttccccttcctgttggcttgc	5'	New	gp1a	46.9	-80.5	1
360	500	osa-miR2118e	TTCCCAATGCCTCCCATGCCTA	22	gtgagtcgggaagaggaagaaaagagggtctaagagcagtgGGCATGGGAACATGGAGGAAGAacatgtacttttcttccctctaaatttagaggttgagatttgctaagcatttTTCCCAATGCCTCCCATGCCTAcagttcttaggtactccttccccttcctgttggcttgc	3'	Yes	gp1a	46.9	-80.5	1
361	501	osa-MIR2118d-p5	GGCATGGGAACATGGAGGAAAG	22	gtggatcaggaagaggaagaaaagagggtctgagagcggtgGGCATGGGAACATGGAGGAAAGcccaaactcttcttcgcctctagaactaggggctgagatttggtttccttgttTTCCTGATGCCTCCCATGCCTAttgttctcagatgctccttcctcttccttttggttcgc	5'	New	gp1a	50.6	-95.3	1.1
361	502	osa-miR2118d	TTCCTGATGCCTCCCATGCCTA	22	gtggatcaggaagaggaagaaaagagggtctgagagcggtgGGCATGGGAACATGGAGGAAAGcccaaactcttcttcgcctctagaactaggggctgagatttggtttccttgttTTCCTGATGCCTCCCATGCCTAttgttctcagatgctccttcctcttccttttggttcgc	3'	Yes	gp1a	50.6	-95.3	1.1
362	503	osa-MIR2118p-p5	GGCATGGGAACATGGAGGAAAG	22	gtgggtcaggaagaggaagaaaagagtacctaagagtagtgGGCATGGGAACATGGAGGAAAGttcaaactcttcttcccctctaaattaggggggtcgacttgttttgatgttTTCCCGATGCCTCCCATGCCTAttgtccttaggtgctccttcctcttccctttggcacac	5'	New	gp1a	48.9	-92	1.1
362	504	osa-miR2118p	TTCCCGATGCCTCCCATGCCTA	22	gtgggtcaggaagaggaagaaaagagtacctaagagtagtgGGCATGGGAACATGGAGGAAAGttcaaactcttcttcccctctaaattaggggggtcgacttgttttgatgttTTCCCGATGCCTCCCATGCCTAttgtccttaggtgctccttcctcttccctttggcacac	3'	Yes	gp1a	48.9	-92	1.1
363	505	osa-MIR2118c-p5	GGAATAGGAACATGGAGGAAAG	22	tgGGAATAGGAACATGGAGGAAAGcctaaagctaaattttctgctccagtattggagctagagatttgctcagttTTCCCGATGCCTCCTATTCCTA	5'	New	gp1a	43.3	-40.8	1
363	506	osa-miR2118c	TTCCCGATGCCTCCTATTCCTA	22	tgGGAATAGGAACATGGAGGAAAGcctaaagctaaattttctgctccagtattggagctagagatttgctcagttTTCCCGATGCCTCCTATTCCTA	3'	Yes	gp1a	43.3	-40.8	1
364	507	osa-miR2120_R-3_2ss4GC21GT	AAACATCTTTAGTCCCGGTTT	21	ctattaaggaagggactaaAAACATCTTTAGTCCCGCTTTgaaag	3'	Diff	gp1a	37.8	-16.1	0.9
365	508	osa-miR2120_R-3_2ss4GC21GT	AAACATCTTTAGTCCCGGTTT	21	gaagggactaaAAACATCTTTAGTCCCGCTTT	3'	Diff	gp1a	40.6	-13.2	1
366	509	osa-MIR2121b-p5	GCACGGAAAACGGAGCGGTCC	21	GCACGGAAAAAGGAGCGGTCCatt	5'	New	gp1a	54.2	-2	0.2
367	510	osa-miR2121a	AAAACGGAGCGGTCCATTAGCGCG	24	gtgctaatctatcgctccgttttccgtgcggaacacagccgcggccttaggctgtgttcccatctaccagatgggaactcatttcccctgcacggAAAACGGAGCGGTCCATTAGCGCGt	3'	Yes	gp1a	56.7	-75.6	1.1
368	511	osa-MIR2122-p5	ACTTAGACACCTCAGCGCCACGTC	24	tttcaaaaataaccttttgttcagcgcaaaatcgtatagcgctgaACTTAGACACCTCAGCGCCACGTCaactggcgctgaatgtcgtgccaccgtgaataggaggctgagtcagcgtgccaatgtacattcagcgtcgtgctatttagcgctgaggtgtctaagtttagtgccATATGATTTGGCGCTGAACAAAATggtaattttttaaa	5'	New	gp1a	44.8	-113.7	1.2
368	512	osa-MIR2122-p3_2ss4TC24TG	ATACGATTTGGCGCTGAACAAAAG	24	tttcaaaaataaccttttgttcagcgcaaaatcgtatagcgctgaACTTAGACACCTCAGCGCCACGTCaactggcgctgaatgtcgtgccaccgtgaataggaggctgagtcagcgtgccaatgtacattcagcgtcgtgctatttagcgctgaggtgtctaagtttagtgccATATGATTTGGCGCTGAACAAAATggtaattttttaaa	3'	New	gp1a	44.8	-113.7	1.2
369	513	osa-miR2275c_R-2	AGAATTGGAGGAAAACAAACT	21	actggaagtgAGAATTGGAGGAAAACAAACTgattgctggttgatgcttgcaacagtgtggcaaacaattaatattcagATTGTTTTTCTCCAATATCTCAccttcagg	5'	Diff	gp1a	38.5	-44.9	1.1
369	514	osa-MIR2275c-p3	ATTGTTTTTCTCCAATATCTCA	22	actggaagtgAGAATTGGAGGAAAACAAACTgattgctggttgatgcttgcaacagtgtggcaaacaattaatattcagATTGTTTTTCTCCAATATCTCAccttcagg	3'	New	gp1a	38.5	-44.9	1.1
370	515	osa-MIR2275a-p5	AGGTTTGGATGGGACCAAATC	21	agcttagctaggcatcacaaaccataatctttggcagttgaatttgAGGTTTGGATGGGACCAAATCttactgcagacttgcagattaacgcaagaTTTGGTTTCCTCCAATATCTCAtgttcagttgtcagacagtgaataatggtgcaattagtgagct	5'	New	gp1a	40.4	-60.9	0.9
370	516	osa-miR2275a	TTTGGTTTCCTCCAATATCTCA	22	agcttagctaggcatcacaaaccataatctttggcagttgaatttgAGGTTTGGATGGGACCAAATCttactgcagacttgcagattaacgcaagaTTTGGTTTCCTCCAATATCTCAtgttcagttgtcagacagtgaataatggtgcaattagtgagct	3'	Yes	gp1a	40.4	-60.9	0.9
371	517	osa-MIR2275b-p5	AGGTTTGGATGGGACCAAATC	21	tggcagctgaatttgAGGTTTGGATGGGACCAAATCttactgcagacttgcagagcaagacaagaTTTGGTTTCCTCCAATATCTCAtgttcagttgtca	5'	New	gp1a	43	-48.8	1.1
371	518	osa-miR2275a	TTTGGTTTCCTCCAATATCTCA	22	tggcagctgaatttgAGGTTTGGATGGGACCAAATCttactgcagacttgcagagcaagacaagaTTTGGTTTCCTCCAATATCTCAtgttcagttgtca	3'	Yes	gp1a	43	-48.8	1.1
372	519	osa-miR2275c_R-2	AGAATTGGAGGAAAACAAACT	21	ttgttcaggcactggaagtgAGAATTGGAGGAAAACAAACTgattgctggttgttgtttgcaacagtgtggcaaacaatgttcagCTTGTTTTTCTCCAATATCTCAccttcaggttgattgcttga	5'	Diff	gp1a	40.9	-55.7	1.1
372	520	osa-miR2275d	CTTGTTTTTCTCCAATATCTCA	22	ttgttcaggcactggaagtgAGAATTGGAGGAAAACAAACTgattgctggttgttgtttgcaacagtgtggcaaacaatgttcagCTTGTTTTTCTCCAATATCTCAccttcaggttgattgcttga	3'	Yes	gp1a	40.9	-55.7	1.1
373	521	osa-miR2863b	TTCGTTTATTTGGACTAGAGT	21	tcttttacccacactagttcaactaaatgaactaaatttcacttttagaatcacaaaaaatgaaatgtagTTCGTTTATTTGGACTAGAGTgggtcaatta	3'	Yes	gp1a	29.7	-40.1	1.3
374	522	osa-MIR2863a-p5	TACCCATTGTCCCATTCTAGT	21	tgggTACCCATTGTCCCATTCTAGTttagctaaatgaactactacagggagtaaattctatggaccaggaaaagtgagttttagttaatttagttgagcTAGAATGGGTCAATGGGTACCt	5'	New	gp1a	38.8	-59.1	1.3
374	523	osa-MIR2863a-p3	TAGAATGGGTCAATGGGTACC	21	tgggTACCCATTGTCCCATTCTAGTttagctaaatgaactactacagggagtaaattctatggaccaggaaaagtgagttttagttaatttagttgagcTAGAATGGGTCAATGGGTACCt	3'	New	gp1a	38.8	-59.1	1.3
375	524	osa-miR2864.1	TTTTGCTGCCCTTGTTTTGCA	21	tctattcagcTTTTGCTGCCCTTGTTTTGCAttgtataggtatagcaatatgccattctgtagtggcatacctctacagtgcaaaacaaggacaacaagag	5'	Yes	gp1a	40.6	-45.3	1.1
376	525	osa-MIR2865-p5_2ss10TC22GA	AGTCGACTGCACCGTGCCTTTATC	24	gatctgaatcctcagcAGTCGACTGTACCGTGCCTTTGTCattgatccacatgttagtgaaaaaggcacggtgcAGTGACTGCAGAGGATCTCAATCCgga	5'	New	gp1a	49.5	-59.5	1.2
376	526	osa-MIR2865-p3_1ss21AT	AGTGACTGCAGAGGATCTCATTCC	24	gatctgaatcctcagcAGTCGACTGTACCGTGCCTTTGTCattgatccacatgttagtgaaaaaggcacggtgcAGTGACTGCAGAGGATCTCAATCCgga	3'	New	gp1a	49.5	-59.5	1.2
377	527	osa-MIR2866-p3	TGCTGAGCACAAACTAGAGAA	21	accctttttctctagtttgtgttcagcatctatgtcaactatgacgctgaacacaaactgacacagaTGCTGAGCACAAACTAGAGAAaaagggtcatatt	3'	New	gp1a	39.6	-58.1	1.5
378	528	osa-MIR2867-p3	ACGGCGTGTGCCATCCCACACATC	24	ctcttgcatgagctccatgatcaattgACGGCGTGTGCCATCCCACACATCccgatcatggcgtgtgacac	3'	New	gp1a	54.9	-20	0.5
379	529	osa-MIR2869-p5	TTGGGAGGTGGTGAGTACTAAG	22	gggaggaggagcttcccaggatttaattTTGGGAGGTGGTGAGTACTAAGgagaacagtatgttgttcagctggcaggagctgcaaggagcaagccgctggccagggtttgatccttggtactcattacctcccgacattaaattctgggcaggattaagt	5'	New	gp1a	50.3	-80.1	1
380	530	osa-miR2870	TAATCAGTTTGGGGAGACAAA	21	cttgtacttcagtttgtctctccaaactaattagtccaatgaacttctgattacaaatgagtaaccactaacttctgagttctgattatggagatataactattgcaatttctttccaaagttcattgcacTAATCAGTTTGGGGAGACAAActgaaatgc	3'	Yes	gp1a	34.8	-59.6	1.1
381	531	osa-miR2871a-3p	TATTTTAGTTTCTATGGTCAC	21	atggctgcccaccatggtgaccgtagaaactaacatagaaaaagaggtagatatctcaagtgactttgttcatttacgttggaatagacaagtaactaccttttcTATTTTAGTTTCTATGGTCACtatggtggcagccat	3'	Yes	gp1a	39	-74.3	1.4
382	532	osa-MIR5794-p3	TGAGGAATCACTAGTAGTCGT	21	catcgatatggctgcaagactgtttgcgattccccatgaaatccaaatatggaaatcaaaaggcttgaagtagatactgttggcatacacacaaccatagagttcatcttcagaaccaaatccacgttcttgaaaatatgaggagggtgctgctggaagaacaacaatcgctcatcgtgatggctgcccaccatggtGACCGTAGAAACTAGCATAGAaaaaagtagatatctcaagtgactttgttcatttacgttgggatagacaagtaactaccttttctattttagtttctatggtcactttggtggcagccatgatagacagaaacaaaggctcaccgatgaaacccaggacttgctctacttcaagcttattgttttctatattctggatttc…	3'	New	gp1a	41.3	-165.1	0.9
382	533	osa-miR2871a-5p_R-3	GACCGTAGAAACTAGCATAGA	21	catcgatatggctgcaagactgtttgcgattccccatgaaatccaaatatggaaatcaaaaggcttgaagtagatactgttggcatacacacaaccatagagttcatcttcagaaccaaatccacgttcttgaaaatatgaggagggtgctgctggaagaacaacaatcgctcatcgtgatggctgcccaccatggtGACCGTAGAAACTAGCATAGAaaaaagtagatatctcaagtgactttgttcatttacgttgggatagacaagtaactaccttttctattttagtttctatggtcactttggtggcagccatgatagacagaaacaaaggctcaccgatgaaacccaggacttgctctacttcaagcttattgttttctatattctggatttc…	5'	Diff	gp1a	41.3	-165.1	0.9
383	534	osa-miR2871a-5p_R-3	GACCGTAGAAACTAGCATAGA	21	catggtGACCGTAGAAACTAGCATAGAaaaaagtagatatctcaagtgactttgttcatttacgttgggatagacaagtaactaccttttcTATTTTAGTTTCTATGGTCACtttggtggc	5'	Diff	gp1a	36.4	-43.1	1
383	535	osa-miR2871a-3p	TATTTTAGTTTCTATGGTCAC	21	catggtGACCGTAGAAACTAGCATAGAaaaaagtagatatctcaagtgactttgttcatttacgttgggatagacaagtaactaccttttcTATTTTAGTTTCTATGGTCACtttggtggc	3'	Yes	gp1a	36.4	-43.1	1
384	536	osa-MIR2874-p5	GCACTGTTTGGAACTGTTCAC	21	acactatgtttGCACTGTTTGGAACTGTTCACatgttggttcccggcagtaaaactgctggaactaacATGTGAACAGTGTCAAACAGTGTCaaatagtgt	5'	New	gp1a	41.6	-64.6	1.5
384	537	osa-miR2874	ATGTGAACAGTGTCAAACAGTGTC	24	acactatgtttGCACTGTTTGGAACTGTTCACatgttggttcccggcagtaaaactgctggaactaacATGTGAACAGTGTCAAACAGTGTCaaatagtgt	3'	Yes	gp1a	41.6	-64.6	1.5
385	538	osa-miR2876-3p_L-1R+4	TCCTATATGAACACTGTTGCCAGC	24	tttttgaggaaattgctggcagcactgtttatatagaaatttctgtaaaataattgctcctgagcttgtgtttgtcataaatgttagttgttactgtagatgtttctttccttaaaagtttccctaaacattcttgcttgtttacaggaatTCCTATATGAACACTGTTGCCAGCaatttg	3'	Diff	gp1a	33.1	-57.9	1
386	539	osa-MIR2877-p3	ATCCTCTGCACTTTGGGCCTCGAG	24	aatcttggtttaatgtatcatccgatgtccaaagtgcagatgacgcagcttgggtgctgatgtggcaatccacggtggtgagaattttgcatttagccccctcatgctacagtatgccttcaagtctactcccaccactcccaaatcttttggtgcatggcttaaactatgaatttgctggatgctgagaaatgcatatttgttgatttggggtggtaggagtcgatttcggggcatactatagtgaagaggcgtaagtgcaaaattctcgtcactgtggacaagcctgagttgcATCCTCTGCACTTTGGGCCTCGAGtgatacattaaaccaagattaa	3'	New	gp1a	45.2	-190.1	1.2
387	540	osa-miR2878-5p	TACATGTATAAAATTCTGAGGATG	24	ataatgtttctttagttcttTACATGTATAAAATTCTGAGGATGttatatatatgacatcctcaggattttatacatgtaaagaattaaacatacattata	5'	Yes	gp1a	22.8	-57.9	2.5
388	541	osa-MIR2880-p5	CTACAGGACGGTATCCCGTTC	21	atgCTACAGGACGGTATCCCGTTCggacaggatgatacctcagaggtatcgtctgatacccaggtatgccaatacctagtaggtattggcgataccttgaggtatcatcatgtccaaacggggtatcagccgataccttagatgatcatcccgtctgaacgggaaaccgtcccgtagcat	5'	New	gp1a	50	-113.3	1.3
389	542	osa-MIR2905-p5_1ss3GA	TTATCACTGACATGTGGGCCC	21	atagtggaattaagattctgtaacttacttccctctaacttTTATCACTGACATGTGGGCCCtctactcggtgactcaaagtcagtggccccacatgtcagtgactcaaagtcagagggaagtaagtcagatgatcctcttcccatcac	5'	New	gp1a	45	-67.9	1
390	543	osa-MIR2905-p3_2ss2CA22GA	GACTTTGTCACTGACATGTGGACC	24	atcccgcttgcggtcaaagacacgtGACTTTGTCACTGACATGTGGACC	3'	New	gp1a	53.1	-13.2	0.5
391	544	osa-MIR2905-p5_2ss20GC21AG	ATGTCAGTGACAAAGGCACCGTGC	24	ATGTCAGTGACAAAGGCACGGTGCatcaactacagatgatctcttccggaaatacattcccattccgtccctgccaattataacggggaacaatttttctatcaccatcccgtgcggg	5'	New	gp1a	47.5	-25.3	0.5
392	545	osa-MIR2905-p5_2ss2GA21AG	TATCACTGACATGTGGGCCCG	21	cccggattgagatcctctacagtcgattttatcgtgctatTATCACTGACATGTGGGCCCGacgatacatcggacctacatgtaaatgataaaggcacggtgcagtgtctgcagagaatcttgatcctcc	5'	New	gp1a	47.7	-61.6	1
393	546	osa-MIR2905-p3_2ss2GA21AG	TATCACTGACATGTGGGCCCG	21	cgcggcccacgcggttgatgccggcatcttttattattgctggcctTATCACTGACATGTGGGCCCCa	3'	New	gp1a	57.4	-30.4	0.8
394	547	osa-MIR2905-p5_2ss8TC17GA	ACTGCACCGTGCCTTTATCACTGA	24	tacactaccacagggcattgagatcctttgcagtcgACTGCACCGTGCCTTTATCACTGAcgtatgggcccgacgacacatcggacccacatgtcagtgacaaaggcacggtgcagtgacggcaaaggatgttgatccttctacagggtggttcg	5'	New	gp1a	54.2	-94.9	1.1
395	548	osa-MIR2905-p3_2ss2CA22GA	GACTTTGTCACTGACATGTGGACC	24	tcttctaccaagtGACTTTGTCACTGACATGTGGACCc	3'	New	gp1a	47.4	-9.9	0.6
396	549	osa-MIR2905-p3_2ss20GC21AG	ATGTCAGTGACAAAGGCACCGTGC	24	tgactttgtcactaacatgtgggtccgatgattcttggacccacATGTCAGTGACAAAGGCACCGTGC	3'	New	gp1a	50	-40.9	1.2
397	550	osa-miR3979-5p_R+1	TCTCTCTCTCCCTTGAAGGCT	21	ggttttcttggaTCTCTCTCTCCCTTGAAGGCTatctcatggaggtttgatgtacaccattgttgcctaagaaactgagaaagccttcgggggaggagagaagccaagcaagcc	5'	Diff	gp1a	49.1	-58.3	1
398	551	osa-MIR3981-p3_1ss19TC	ATGTCTAGATTCGTAGTACTAGGA	24	attgttagtacgaatctggacagataccatctggacagggggcctgtccaaattaatggtcggtacagatgaaccATGTCTAGATTCGTGGTACTAGGA	3'	New	gp1a	45.5	-38.5	0.9
399	552	osa-MIR3981-p3_2ss6CT21CT	AGATTTGTAGTATTAGGATATGTC	24	gagatgtgacacattctagtattataaatctagatagatatatgtttagatcttataaaaaccaacttagtatcagatataatacatcctaatataatatatttgaatatgtgtctgtttAGATTTGTAGTATTAGAATATGTCgcatagg	3'	New	gp1a	25.2	-55.2	1.5
400	553	osa-miR3982-3p_L+1R-1	TAGTTGCCTACATGGAGCGCC	21	cgatgtggcgctccacgtaggcaacaattttgcatccggcccccttttgcaggacagcgtggtggtaatattgtacttagcccctttgagccacagtaccaccccgaaactccccgaaatccccaaatccctcctccctcacaggagctcaaaggagctaagtgcaatttttggatgaggctggacgcaaaaTAGTTGCCTACATGGAGCGCCacgtcg	3'	Diff	gp1a	53.9	-107.1	0.9
401	554	osa-miR5072_L-4	TCCCCAGCGGAGTCGCCA	18	gctgaatagatCGATTCCCCAGCGGAGTCGCCAaaaatcgtgttggcaacttttttgacaagtcgacaagcacgat	5'	Diff	gp1a	47.4	-19.4	0.5
402	555	osa-miR5073_R+1_1ss20AT	GTTTGGTGAATCGGAAACTTTTTT	24	ataagaattaGTTTGGTGAATCGGAAACTATTTTtcaattttatagaaaaagtccatgtaattttatgatcaataatagttttcgttttccccaaaccgtctaaact	5'	Diff	gp1a	27.1	-23.9	0.8
403	556	osa-miR5077_L-1_1ss5GA	TTCACGTCGGGTTCACCA	18	tgccttttcgttgTTCGCGTCGGGTTCACCAgctaggtggttcgccatgaagtacaggaagggggtcgccggcgagtccaacgatgacgac	5'	Diff	gp1a	59.3	-27.5	0.5
404	557	osa-MIR5079a-p5	GATTTGAGAACCCCTTGAACGCC	23	tttcttataatttggatctgttattttggtatcaatctattaggaataggtttacatagttatggttcatttacattacccatctaaatgattacataacataaaaccttaatgaaatggaaaaaacttccatttttgtgtttGATTTGAGAACCCCTTGAACGCCttctcaaagggttctcaaaaattcgagatagatctaattagactcttttacttttttctgaattttttagtatttccactatggaatatagagcggactagtagaagaaaaaaaatcctatttaggataataattggataacagagcctctaccctgtcaacggatagcgagagaacaaaatctggataaataccgattcctattactggtaaaaagatacagattaaaagaa…	5'	New	gp1a	30.8	-109.5	0.9
405	558	osa-MIR5081-p5_1ss18TC	ATTTCAGTTTGCTGCAACAATAGC	24	atagtgacaaactatcagtttgttgcaacattagtgatctATTTCAGTTTGCTGCAATAATAGCgtggaaaattatcacaaaactgcaacttttacgtgatatgctactacatgacaattgtagcagcatatcacgtactgtagcagcatatcacgtaaaagtTACAGTTTTATGATAACTTCCcatgctattgttgcaacaaactaaaatagataactaatttgtagcaaattgatagttttatcacta	5'	New	gp1a	32	-126.3	1.6
405	559	osa-MIR5081-p3_2ss10AC17CT	TACAGTTTTCTGATAATTTCC	21	atagtgacaaactatcagtttgttgcaacattagtgatctATTTCAGTTTGCTGCAATAATAGCgtggaaaattatcacaaaactgcaacttttacgtgatatgctactacatgacaattgtagcagcatatcacgtactgtagcagcatatcacgtaaaagtTACAGTTTTATGATAACTTCCcatgctattgttgcaacaaactaaaatagataactaatttgtagcaaattgatagttttatcacta	3'	New	gp1a	32	-126.3	1.6
406	560	osa-miR5082_L-5	TGATGGCCGCGCGGGTTCA	19	ntagggctcaggcagcttggtgcgggagagaggcggcggcgaaggggagagatcgcttcgagagagcgattttatagcgaggggattagggtttagctctagtgggccatgggggatagttagtgggccattatgggctgggctagaattagttgggccttcgcgagcccatttggtgggcgcgtttttcgcttgtaaaaaggccgtgggggaggaggcggcgagctagggtttcgaccctcacgaacactacttgatcttatctgagcttgccgtccggcggcgccgcggctgccggagtcgcctctccggcattcgcgccgccaccgctgtcctcgtacggttggcgggaaggtggcgcgctttgttcggggaaagaggcgggtttggtatccgtgg…	3'	Diff	gp1a	62.8	-238.1	0.8
407	561	osa-MIR5083-p5	AGGCTGTGATGACCAAAAAATA	22	tcctggcagttcttcagataatcagatttgtccatgaggtttcaactgttgcattccattgttgagttttattctgtttgcgtttctgtttgtttttgtcatggatctggctgattggAGGCTGTGATGACCAAAAAATAcctacctattttctgagggattccagtccttctgattgatagaAACCAATGGATCCTTCTGAGCCTGccaagatcttcagattcttagttttgtattcggctttttcgatttgtcttcgtatattgcattcttctaaaagcaagcaagattcgtaacagttgatgggatgataacctttcacagaaactgtatgtgttgacccaaaattcagactacaattatctgatcaactcagacat	5'	New	gp1a	38.2	-97.4	0.7
407	562	osa-MIR5083-p3_1ss24GA	AACCAATGGATCCTTCTGAGCCTA	24	tcctggcagttcttcagataatcagatttgtccatgaggtttcaactgttgcattccattgttgagttttattctgtttgcgtttctgtttgtttttgtcatggatctggctgattggAGGCTGTGATGACCAAAAAATAcctacctattttctgagggattccagtccttctgattgatagaAACCAATGGATCCTTCTGAGCCTGccaagatcttcagattcttagttttgtattcggctttttcgatttgtcttcgtatattgcattcttctaaaagcaagcaagattcgtaacagttgatgggatgataacctttcacagaaactgtatgtgttgacccaaaattcagactacaattatctgatcaactcagacat	3'	New	gp1a	38.2	-97.4	0.7
408	563	osa-miR5144-5p	TTCTTGTGCTGCTGAAGAGAC	21	attcttcTTCTTGTGCTGCTGAGGAGACtcaccgacctcgggcatcaccggaatcggactcttggtcgtcatcctcatcatcatcggacggaggca	5'	Yes	gp1a	55.2	-32.2	0.6
410	564	osa-miR5144-5p	TTCTTGTGCTGCTGAAGAGAC	21	tgtgtttctccttatggctgtcctccatattattcTTCTTGTGCTGCTGAAGAGACtcaccgacctccggcggcgacgtcttcttcttcccattgaaggtctcggtcttctccttcagctcctgcggcatgggacgacgaggtggagctcgagtcctcgaggaacttg	5'	Yes	gp1a	54.8	-60.1	0.7
411	565	osa-miR5145_1ss13TC	ACCTGTTTGGATCCTTGAGGGCTA	24	ccACCTGTTTGGATTCTTGAGGGCTAatttaaaattaaaatgtgagagctAAACATTAGTCCATAGAACCAAACagggccgc	5'	Diff	gp1a	40.2	-26.8	0.8
411	566	osa-MIR5145-p3_1ss10TC	AAACATTAGCCCATAGAACCAAAC	24	ccACCTGTTTGGATTCTTGAGGGCTAatttaaaattaaaatgtgagagctAAACATTAGTCCATAGAACCAAACagggccgc	3'	New	gp1a	40.2	-26.8	0.8
412	567	osa-MIR5146-p3	AATGAACCGGCACCTATACTTCGT	24	tataggtgctggttcttaaaaaaaccgatacctatagtatttgtaccggttttaactAATGAACCGGCACCTATACTTCGTaaa	3'	New	gp1a	35.7	-33.1	1.1
413	568	osa-miR5147	ACAACTCTTGTGGATGGAGGG	21	ctagtactcgctccatccacgagagttgtacatataacttttttcacagtgaccaaggagaacactaactcctctgatccatttattcatctatatggattcatacgcagtgtcgtttcgtttttcccgcatatcgcgcatacgcaaccaacagccccgccctcgtgcactggtgccgcatgcatgcagttgccttgccaattgcatgtgcatgctcaactggttggctgctcgggccgcgttatcaaattaatccatccgcagccatacgattactgcttcgaggcacaaacaaaatacgttcaactcttgtggataaactgagaaatgttatgcgcACAACTCTTGTGGATGGAGGGagtaatg	3'	Yes	gp1a	47.3	-127.4	0.7
414	569	osa-MIR5148a-p5_1ss15GC	ACGATATGACGTTTCTACCCCTCA	24	cACGATATGACGTTTGTACCCCTCAcaagtacaaatataatgcatgtcAATGAGGGGTAGAAATGTCATATCatgt	5'	New	gp1a	38.2	-33.5	1.2
414	570	osa-miR5148a_L+2R-2	AATGAGGGGTAGAAATGTCATATC	24	cACGATATGACGTTTGTACCCCTCAcaagtacaaatataatgcatgtcAATGAGGGGTAGAAATGTCATATCatgt	3'	Diff	gp1a	38.2	-33.5	1.2
415	571	osa-MIR5148c-p5_1ss15GC	ACGATATGACGTTTCTACCCCTCA	24	cACGATATGACGTTTGTACCCCTCAcaagtacaagtataatgcatgtcAATGAGGGGTAGAAATGTCATATCatgtgtg	5'	New	gp1a	40.5	-35.6	1.1
415	572	osa-miR5148a_L+2R-2	AATGAGGGGTAGAAATGTCATATC	24	cACGATATGACGTTTGTACCCCTCAcaagtacaagtataatgcatgtcAATGAGGGGTAGAAATGTCATATCatgtgtg	3'	Diff	gp1a	40.5	-35.6	1.1
416	573	osa-MIR5148b-p5_1ss15GC	ACGATATGACGTTTCTACCCCTCA	24	tACGATATGACGTTTGTACCCCTCAcaagtataagtataatgtatgtcAATGAGGGGTAGAAATGTCATATCatgtgt	5'	New	gp1a	35.9	-35.2	1.3
416	574	osa-miR5148a_L+2R-2	AATGAGGGGTAGAAATGTCATATC	24	tACGATATGACGTTTGTACCCCTCAcaagtataagtataatgtatgtcAATGAGGGGTAGAAATGTCATATCatgtgt	3'	Diff	gp1a	35.9	-35.2	1.3
417	575	osa-MIR5149-p3_2ss14CT24GA	ATCCTACGTGGCGTTGATGTGGCA	24	aatcgccaaaacccctttagaATCCTACGTGGCGTTGATGTGGCA	3'	New	gp1a	48.9	-8.7	0.4
418	576	osa-MIR5149-p3_2ss14CT24GA	ATCCTACGTGGCGTTGATGTGGCA	24	ccacaacccctttagaATCCTACGTGGCGTTGATGTGGCA	3'	New	gp1a	52.5	-7.9	0.4
419	577	osa-MIR5149-p3_2ss11TC17TG	TTTTCCTTTTCTTTCTGTTCT	21	gccaacattttgagagaagtcggctaaaggtcccgcctttggcggtttgcttcgtTTTTCCTTTTCTTTCTGTTCTt	3'	New	gp1a	45.5	-18.5	0.5
420	578	osa-miR5149_R+2	GAGGAGCTGTGACGATTTGGGACC	24	taagtgggtctcatttgtcattcaatattatgccatgtcatgtctgtgtgtcattgccacatcagtgccatgtaagatcctgGAGGAGCTGTGACGATTTGGGACCtacatg	3'	Diff	gp1a	44.6	-36.2	0.7
421	579	osa-MIR5149-p3_2ss11TC17TG	TTTTCCTTTTCTTTCTGTTCT	21	tcctagaaaaaagacaaatatcaattaacacatgcaacaaatgTTTTCCTTTTCTTTCTGTTTTctattg	3'	New	gp1a	27.1	-6.1	0.3
422	580	osa-miR5150-5p	AGCTTCTGACAGCTGCAGTTTCTC	24	gtttgggggAGCTTCTGACAGCTGCAGTTTCTCttgttctaggaGAAGCTGCAGCTGTCAGAAGCTCCcccaaacatgg	5'	Yes	gp1a	53.2	-70.9	1.7
422	581	osa-miR5150-3p_L-1R+1	GAAGCTGCAGCTGTCAGAAGCTCC	24	gtttgggggAGCTTCTGACAGCTGCAGTTTCTCttgttctaggaGAAGCTGCAGCTGTCAGAAGCTCCcccaaacatgg	3'	Diff	gp1a	53.2	-70.9	1.7
423	582	osa-MIR5154-p5_1ss8TC	GTTGGCACGCCGACTCAGCCTCCC	24	ttagacatctcagcaccaaatagcacggcgctggatatacGTTGGCATGCCGACTCAGCCTCCCatctgtagtggcacggcattcagcaccAGTTGACGTGACGCTGAGGTGTCTaagttg	5'	New	gp1a	53.7	-50.1	0.8
423	583	osa-MIR5154-p3_1ss11AG	AGTTGACGTGGCGCTGAGGTGTCT	24	ttagacatctcagcaccaaatagcacggcgctggatatacGTTGGCATGCCGACTCAGCCTCCCatctgtagtggcacggcattcagcaccAGTTGACGTGACGCTGAGGTGTCTaagttg	3'	New	gp1a	53.7	-50.1	0.8
424	584	osa-MIR5156-p5	AAAACTGCAAAAAGGAACATTA	22	tcgtgaggcaaaagcctgtAAAACTGCAAAAAGGAACATTAtctctcctctctcccctagtgttaccgggactcccgtgtctaagaaaaatttgccgcgtcgacacgcatccccgtgtcgatgtgtatcagacgcgggacgacgcgcatcggacactgctagcgcgagtccaagtccaaaaggagagttgcaatcgctgctgctgTGCTGCAAGGTGAAGTAAtaaagctctagcagcagtcctgtagtgtgtagggataaagcatgtgggagagagagagcaggtgagggagagaggagagagaatgtcctttttgcagttttgcaggcttttgcctcacac	5'	New	gp1a	51.6	-174.9	1
424	585	osa-MIR5156-p3_2ss15GC17AG	TGCTGCAAGGTGAACTGA	18	tcgtgaggcaaaagcctgtAAAACTGCAAAAAGGAACATTAtctctcctctctcccctagtgttaccgggactcccgtgtctaagaaaaatttgccgcgtcgacacgcatccccgtgtcgatgtgtatcagacgcgggacgacgcgcatcggacactgctagcgcgagtccaagtccaaaaggagagttgcaatcgctgctgctgTGCTGCAAGGTGAAGTAAtaaagctctagcagcagtcctgtagtgtgtagggataaagcatgtgggagagagagagcaggtgagggagagaggagagagaatgtcctttttgcagttttgcaggcttttgcctcacac	3'	New	gp1a	51.6	-174.9	1
425	586	osa-miR5159	AACTAGAGTGGGTCAACGGGTACC	24	tgtacctgttgactgactctggttcaacaaaaccaattttacttttgttgAACTAGAGTGGGTCAACGGGTACCca	3'	Yes	gp1a	42.1	-44.5	1.4
426	587	osa-MIR5160-p5_2ss18AG21TC	AATATACCGTCGATCTCGCACAAC	24	AATATACCGTCGATCTCGCACAACcattacgcgaaaatgacatagatgtgacgtcgcggacggtattgcgcggtctcgcggaac	5'	New	gp1a	52.4	-27	0.6
427	588	osa-MIR5160-p5_2ss17AG20TC	ATATACCGTCGATCTCGCACAACC	24	aATATACCGTCGATCTCGCACAACCgttgcgcgaaagtgacgtggacgtgacatcataggcggtatcgc	5'	New	gp1a	53.6	-23.3	0.6
428	589	osa-MIR5160-p3_2ss18AG21TC	AATATACCGTCGATCTCGCACAAC	24	acggcgaggagtaaatttgaaaatatactgggattattcgggatgcaaatttttttacggaAATATACCGTCGATCTCGCACAAC	3'	New	gp1a	38.8	-16.2	0.5
429	590	osa-MIR5160-p5_2ss17AG20TC	ATATACCGTCGATCTCGCACAACC	24	ATATACCGTCGATCTCGCACAACCgttgcgcgaaaatgacgtggacgtgacgtcgccgacggtatcgcgcggtgaaagtgcgagaccgcat	5'	New	gp1a	58.2	-36.1	0.7
430	591	osa-MIR5339-p3	TGGGAATATTCTTTATCTGTT	21	atgctgtaaggcatcgttaacagatagagaatcttctcagaaaattctccaaatttgatgtttgaaatctgactgattctttgagaactgtgagcctgtagttaagctatcagcttgaaatcctttactgcagcactacatactccggaaccttgttactgttattagccaccagcaagccagctcaatttacagttagtgccaccacaaaaggactcttcccagttatatgtaagctataccacccagatattcagctacaccttgaaggcataagaagcatatgcttttggatacaatcaaatggagaatctgaTGGGAATATTCTTTATCTGTTaacaacaaacaaaggctcag	3'	New	gp1a	38.9	-95	0.7
431	592	osa-MIR5486-p5	CCCGCTTGAGCAGTGTCGCAT	21	ttgcgttgaaaggggcttgcatattctaccaCCCGCTTGAGCAGTGTCGCATCAACCTAGGATTTGCTGGGCCtcgctccaccgctg	5'	New	gp1a	56.3	-22.7	0.5
431	593	osa-MIR5486-p3	CAACCTAGGATTTGCTGGGCC	21	ttgcgttgaaaggggcttgcatattctaccaCCCGCTTGAGCAGTGTCGCATCAACCTAGGATTTGCTGGGCCtcgctccaccgctg	3'	New	gp1a	56.3	-22.7	0.5
432	594	osa-miR5487	AAAGATGTGCATGTAGTTCCG	21	agaacagctaAAAGATGTGCATGTAGTTCCGgcttaattaagcgagtttggtgttatgacaagctggttggagtactcgtatttgatgaacatcctcattttaaaattttaatgaTTGGAAGAGTGAAATATTGAGtagatggcatcatggctatgcatatgctctcttcccatacttaaaattaatggcctgtattgcatgtcacactaccgctgttgg	5'	Yes	gp1a	38.2	-58	0.7
432	595	osa-MIR5487-p3	TTGGAAGAGTGAAATATTGAG	21	agaacagctaAAAGATGTGCATGTAGTTCCGgcttaattaagcgagtttggtgttatgacaagctggttggagtactcgtatttgatgaacatcctcattttaaaattttaatgaTTGGAAGAGTGAAATATTGAGtagatggcatcatggctatgcatatgctctcttcccatacttaaaattaatggcctgtattgcatgtcacactaccgctgttgg	3'	New	gp1a	38.2	-58	0.7
433	596	osa-miR5488	TGAAGGCGACTGATGATTTCA	21	acgcatttgaTGAAGGCGACTGATGATTTCAggagacacaagatgaccttgcgcgtggtgattggatttttactgtcattttctcgcagaaggcacagattggatcattactctgaacagcatcacaagcttgcaagaaacacaatccttttaaataaacaaattttttatctgtggaatcagattaaccattagatgttttcacagaagtac	5'	Yes	gp1a	38	-42.4	0.5
434	597	osa-MIR5489-p3	TGAGCTAGAGAGATCAAAGAG	21	ccacccttgcttggatgccattgaaacactgctagctaaaacataacttcgtccacaaattcatcgttgccctaagagtttgcagacttgtagtcatagactctggtgtgcaaactacagagaatacatgaagaatatttcctgaatgtcctttctattacctatctgtctcaagcaataggctttggaggtttcaggaaaccactgcatcTGAGCTAGAGAGATCAAAGAGtaatctggatttccttgcctgcaggtgttctcgatggcttccttgcctagtg	3'	New	gp1a	43.3	-84.9	0.7
435	598	osa-miR5490	TTGGATTTTTATTTAGGACGG	21	gctactccatgtcctaaagaaacctcattcagaaggtgtacctggatgacatgtatatacaggtacatccttaagaTTGGATTTTTATTTAGGACGGagggagtagg	3'	Yes	gp1a	41.1	-42.9	1
436	599	osa-MIR5491-p5	TACTTTCACAGACATAAGAGC	21	accatgcggcattgacaatctgagtgcttcattttatacacgtaTACTTTCACAGACATAAGAGCacgttgtgtatcaaaaaattgTGAAATGGAGGCTCGTTGTACgttgtgtacc	5'	New	gp1a	40.2	-23.6	0.5
436	600	osa-miR5491	TGAAATGGAGGCTCGTTGTAC	21	accatgcggcattgacaatctgagtgcttcattttatacacgtaTACTTTCACAGACATAAGAGCacgttgtgtatcaaaaaattgTGAAATGGAGGCTCGTTGTACgttgtgtacc	3'	Yes	gp1a	40.2	-23.6	0.5
437	601	osa-miR5492	AGAAGGAGAATAGATATGGTT	21	acaatgagggAGAAGGAGAATAGATATGGTTgagttaattatagaaatcattctggtgattggatttaatcagtgtcttcttgggaagtgcaactaataaaagttacacttttttttctaataattgtggttttagactcaataactgttgtttctcctctcaccctattcat	5'	Yes	gp1a	32.4	-42.3	0.8
438	602	osa-miR5493_R+2	AGCCGGGCTCGGTCGCGCGTGCC	23	cagaggcgggctccgtgccggcctgcccagctgcagatctcggatgtttccctgagacaaaaacagagaaggaagaggcccatgtaagatgggctttcaagtcagctcaagcacccacttctcactaccgatgtcctctacaagcactattccctcgattagtaccataccgcttgccgaacgacgccaagaccagcttaaatacgcgcttcccaccatctccaccAGCCGGGCTCGGTCGCGCGTGCCtgttactc	3'	Diff	gp1a	56.8	-81.8	0.6
439	603	osa-MIR5494-p5	TAATCCCATGCACGAGAACTG	21	TAATCCCATGCACGAGAACTGaagcataccaaaaactttctaccaatctcttgatatgacatcaagacattgtgtagaagcatcataatgacaaaaaaatttttcttcacgcggt	5'	New	gp1a	35.7	-20.4	0.5
440	604	osa-miR5494	TTATAGGAGGTATAGACGGTA	21	tggaccatttgtttctTTATAGGAGGTATAGACGGTAgccacgtcactttctttttgccTAATCCCATGCACGAGAACTGaagcccct	5'	Yes	gp1a	45.5	-14.5	0.4
440	605	osa-MIR5494-p3	TAATCCCATGCACGAGAACTG	21	tggaccatttgtttctTTATAGGAGGTATAGACGGTAgccacgtcactttctttttgccTAATCCCATGCACGAGAACTGaagcccct	3'	New	gp1a	45.5	-14.5	0.4
441	606	osa-MIR5495-p5	TCTGCACTCTTGTCTCATGGG	21	acataacccgagaggtccggatcgaacgtaggaatagtcaagaaaatggcaaacaaacgtaccgcgtattgtctcttacagccttatagcacatTCTGCACTCTTGTCTCATGGGctgtgcacattgttttgatacccatggagatcattgtgacctcgttggcctgcgcaagccatttcactatcttcttctcccagggtgctatgtgaattaatttctTGAACTCTTAGACTTTGCTTTgatcctggcctttcttgaaatgg	5'	New	gp1a	44.7	-74	0.6
441	607	osa-MIR5495-p3	TGAACTCTTAGACTTTGCTTT	21	acataacccgagaggtccggatcgaacgtaggaatagtcaagaaaatggcaaacaaacgtaccgcgtattgtctcttacagccttatagcacatTCTGCACTCTTGTCTCATGGGctgtgcacattgttttgatacccatggagatcattgtgacctcgttggcctgcgcaagccatttcactatcttcttctcccagggtgctatgtgaattaatttctTGAACTCTTAGACTTTGCTTTgatcctggcctttcttgaaatgg	3'	New	gp1a	44.7	-74	0.6
442	608	osa-miR5496	CCAGCCGGTGGCATAGTTCTC	21	ggacgtcatgCCAGCCGGTGGCATAGTTCTCgtgaagcccggacgagtactagcgtatccgctgagtacagattatcgagacgtcg	5'	Yes	gp1a	57	-30.6	0.6
443	609	osa-miR5497	CAGAATATCTGGGACGAGCAT	21	aattgttgccCAGAATATCTGGGACGAGCATgataacatgtgcacagtatagctcggacttgttaatctcctaatgttggctctcccaatgccttccattctcacacactcttctatatgttttcttgggtagatagc	5'	Yes	gp1a	42.8	-27.2	0.5
444	610	osa-MIR5499-p3	CCATTTGATGGATAGATTGCC	21	ttctgctgttccatgttcgattcttcatttggggatctaacatcagcgggaaccttaagtcttcttcacatatCCATTTGATGGATAGATTGCCgaaggaagaatcgttatggaatgatgcagat	3'	New	gp1a	40.8	-49.3	1
445	611	osa-miR5501	TCTTGTGGCTAGAAGGGTGAG	21	atctttgccgattattccttctgcaccacaaggatgccatgaggttcccttccttctgtagacagatatggtgcaaggtggaactttccacatgatagggaaggcaccgtgaggtagggaatggtgtgccttccttcgtgcaagagggaaaagagggatgtcagagccagcatagatgattgcagcggaccagggtgattggagcaggctcctccccttgtttggtgccggttggttgtgcctgctatggctttccctgccagcatcaagccatcaactgtgatgggggtgcgcaagggagggatgcacatttgggataagcaaagatgttgatcTCTTGTGGCTAGAAGGGTGAGgggcaaaata	3'	Yes	gp1a	52.2	-146.3	0.8
446	612	osa-miR5504_R-2	AGTGACGGGAGGACTGCAA	19	attgctgaattttgttcgttggagcttgttctgttattttatttgcactgccgtaggaaatacacAGTGACGGGAGGACTGCAAggttcttcagcttt	3'	Diff	gp1a	41.8	-22.7	0.6
447	613	osa-miR5506	TGGATCGCTTCGTCTGATGGT	21	accagttgtaTGGATCGCTTCGTCTGATGGTcctcctattgactcaagtggaCGTGACTGAACCCTAGGAGTGctcagcccatcaaggtgacgtcgatgcagatgacattg	5'	Yes	gp1a	51.4	-27.7	0.5
447	614	osa-MIR5506-p3	CGTGACTGAACCCTAGGAGTG	21	accagttgtaTGGATCGCTTCGTCTGATGGTcctcctattgactcaagtggaCGTGACTGAACCCTAGGAGTGctcagcccatcaaggtgacgtcgatgcagatgacattg	3'	New	gp1a	51.4	-27.7	0.5
448	615	osa-MIR5507-p5	ATTGCATGGACTCTCTATGAG	21	aaagcatatattgggttgtcggttttcataaaaaaacagtctggttcagccagttctagcaggtctaATTGCATGGACTCTCTATGAGgaaatacgatcctgtgagggtgctggttagctgcaccaatgtgatggaggccccagctgcatagcgcgcgactcacgccagcagcgagcgcactctggaccatacatcagattccaccacgatggcAATGAGAATGATGACCCGGTGaaatgacaac	5'	New	gp1a	49.8	-72.4	0.6
448	616	osa-miR5507	AATGAGAATGATGACCCGGTG	21	aaagcatatattgggttgtcggttttcataaaaaaacagtctggttcagccagttctagcaggtctaATTGCATGGACTCTCTATGAGgaaatacgatcctgtgagggtgctggttagctgcaccaatgtgatggaggccccagctgcatagcgcgcgactcacgccagcagcgagcgcactctggaccatacatcagattccaccacgatggcAATGAGAATGATGACCCGGTGaaatgacaac	3'	Yes	gp1a	49.8	-72.4	0.6
449	617	osa-miR5508	TAGATGGCTGATCTGGTGTGG	21	gctattgaacTAGATGGCTGATCTGGTGTGGcttggctttgggtaagaaggattggcctctgtctagtgcctcactttccttctgcggttctgtctactgtcctggtttggaagaagtcaaaccaagccagatcagccatctagttgagtctc	5'	Yes	gp1a	49	-69.1	0.9
450	618	osa-miR5509	TAGGCATTTTCTCTTGGCATG	21	tttccaagccTAGGCATTTTCTCTTGGCATGctgtgcagcttattccaggaaacattatattgaactttagtagaggaattgcatattaaagtttttcttgaagtaagtcaagtaaatatttttggtgacaggctaCATTTGGGATAGCAGGGATACcgtctagtgcctaatgcgtgcctttggattcgaaatggtcaggcctatcgccctgtgattgttatttctttgttgggtt	5'	Yes	gp1a	39.8	-57.4	0.6
450	619	osa-MIR5509-p3	CATTTGGGATAGCAGGGATAC	21	tttccaagccTAGGCATTTTCTCTTGGCATGctgtgcagcttattccaggaaacattatattgaactttagtagaggaattgcatattaaagtttttcttgaagtaagtcaagtaaatatttttggtgacaggctaCATTTGGGATAGCAGGGATACcgtctagtgcctaatgcgtgcctttggattcgaaatggtcaggcctatcgccctgtgattgttatttctttgttgggtt	3'	New	gp1a	39.8	-57.4	0.6
451	620	osa-miR5510	AGGCTGATCCACTCCAGAGGA	21	gttggctcaaAGGCTGATCCACTCCAGAGGAggtttcgtaggacagatcccctcgattcattgtcactcgttcatggatcatcccgatgaacatcCTCAGGAGTGGATTGGGCTTCaagacagca	5'	Yes	gp1a	51.2	-52.3	0.8
451	621	osa-MIR5510-p3	CTCAGGAGTGGATTGGGCTTC	21	gttggctcaaAGGCTGATCCACTCCAGAGGAggtttcgtaggacagatcccctcgattcattgtcactcgttcatggatcatcccgatgaacatcCTCAGGAGTGGATTGGGCTTCaagacagca	3'	New	gp1a	51.2	-52.3	0.8
452	622	osa-MIR5511-p5	AATAACTTCCTAGCTGGCTGG	21	ttggtggaagaaggccaagtgtttgggatgttggaAATAACTTCCTAGCTGGCTGGcctaagaaattttcatagacaaagagccgtttcaaaccatgCATATCCCAGCTGTTTCGGCCttgctgcatt	5'	New	gp1a	45.3	-31.7	0.5
452	623	osa-miR5511	CATATCCCAGCTGTTTCGGCC	21	ttggtggaagaaggccaagtgtttgggatgttggaAATAACTTCCTAGCTGGCTGGcctaagaaattttcatagacaaagagccgtttcaaaccatgCATATCCCAGCTGTTTCGGCCttgctgcatt	3'	Yes	gp1a	45.3	-31.7	0.5
453	624	osa-miR5513	TAACAAAGGACAACAGACTGA	21	gtcattattcttcagtccgttgtcctttgtgataacatatctgtacttatacgtttgttcatttaggatagacaaggctcaaagccacgctagctgacattagccggatatgttaTAACAAAGGACAACAGACTGAagaataatga	3'	Yes	gp1a	37.7	-71.7	1.3
454	625	osa-miR5514	TCCCAGAGCTTTGGCCGTCGC	21	ttggacagctTCCCAGAGCTTTGGCCGTCGCtccggtcttctgccatgacatCAATCTTTGGACCGCCGGCGActggccttgttctgggatgaacttgaacaga	5'	Yes	gp1a	55.8	-44.4	0.8
454	626	osa-MIR5514-p3	CAATCTTTGGACCGCCGGCGA	21	ttggacagctTCCCAGAGCTTTGGCCGTCGCtccggtcttctgccatgacatCAATCTTTGGACCGCCGGCGActggccttgttctgggatgaacttgaacaga	3'	New	gp1a	55.8	-44.4	0.8
455	627	osa-miR5515	CCGATGGTTGTTCTACAGGTG	21	aaattgtttggttcagttggggagacgatcacgccttaattggaatgagagacttcgggagttttagttattctatttggacacccaaatgggCCGATGGTTGTTCTACAGGTGaaaacaatgt	3'	Yes	gp1a	41.9	-33.1	0.6
456	628	osa-miR5516a	CTCATTGCTTCGGTAGGCTGG	21	ggaggtgggagtcaaaccatatcagtttccgtgggagtgagaagcatggggaaatttagcccaaCTCATTGCTTCGGTAGGCTGGcgaccaattc	3'	Yes	gp1a	51.6	-27.8	0.6
457	629	osa-miR5516a	CTCATTGCTTCGGTAGGCTGG	21	tctcagtttccgtgggagtgagaagcatggggaaatttagccctaCTCATTGCTTCGGTAGGCTGGcga	3'	Yes	gp1a	52.2	-24.2	0.7
458	630	osa-MIR5517-p3	ATAGTAAGCCAAACGAATGCA	21	caaatcaatttgcatcacggcgcatatgtagaaccccgttcagttgactacaATAGTAAGCCAAACGAATGCAgcgttgtgtgccgcaatgtacgtacagcca	3'	New	gp1a	46.6	-25.3	0.5
459	631	osa-MIR5518-p5	TGCTTACTGCATGCCTTATTT	21	aatcaaggagagaatagtcccgattccTGCTTACTGCATGCCTTATTTggatgtgcccaaattcagaccgggtcacatatatggtgcattttaatgtaaaatctagggccaaacataatcacgattctttgcATACTCAAACAGGGCATTGCAgttcattgat	5'	New	gp1a	40.5	-37.8	0.6
459	632	osa-miR5518	ATACTCAAACAGGGCATTGCA	21	aatcaaggagagaatagtcccgattccTGCTTACTGCATGCCTTATTTggatgtgcccaaattcagaccgggtcacatatatggtgcattttaatgtaaaatctagggccaaacataatcacgattctttgcATACTCAAACAGGGCATTGCAgttcattgat	3'	Yes	gp1a	40.5	-37.8	0.6
460	633	osa-miR5519	TGGCAGAAGTACTGGACTTAG	21	ctgtgggcgtTGGCAGAAGTACTGGACTTAGCGGGCGCTAGGGCTTCAGCTCattctgctatgtccgcat	5'	Yes	gp1a	57.1	-33.9	0.8
460	634	osa-MIR5519-p3	CGGGCGCTAGGGCTTCAGCTC	21	ctgtgggcgtTGGCAGAAGTACTGGACTTAGCGGGCGCTAGGGCTTCAGCTCattctgctatgtccgcat	3'	New	gp1a	57.1	-33.9	0.8
461	635	osa-MIR5521-p5	AACTGTTCTGCTTCCGTGCCT	21	atgaatgttcagtggctgcatatctgatgagccacggtaaaatccttgagcaAACTGTTCTGCTTCCGTGCCTctcacagcgctggttccagtgcatatgattcagatgtagaggaacaacacataaatcgtctatatagctggaagagactcgtcaTTTGGGATCAGTGAGTTGAGCagtcga	5'	New	gp1a	45.7	-54.5	0.6
461	636	osa-MIR5521-p3	TTTGGGATCAGTGAGTTGAGC	21	atgaatgttcagtggctgcatatctgatgagccacggtaaaatccttgagcaAACTGTTCTGCTTCCGTGCCTctcacagcgctggttccagtgcatatgattcagatgtagaggaacaacacataaatcgtctatatagctggaagagactcgtcaTTTGGGATCAGTGAGTTGAGCagtcga	3'	New	gp1a	45.7	-54.5	0.6
462	637	osa-MIR5522-p5_1ss1TC	CAAGAACAATAGGAATGGGAG	21	agcaccTAAGAACAATAGGAATGGGAGgcattaggaaagttgcaagccaagtctccacaaacatggagcttgcacTTTCCTCCATGTTCCCATTCCtacagctcttagaccct	5'	New	gp1a	46.9	-49.3	0.9
462	638	osa-MIR5522-p3	TTTCCTCCATGTTCCCATTCC	21	agcaccTAAGAACAATAGGAATGGGAGgcattaggaaagttgcaagccaagtctccacaaacatggagcttgcacTTTCCTCCATGTTCCCATTCCtacagctcttagaccct	3'	New	gp1a	46.9	-49.3	0.9
463	639	osa-MIR5523-p5	CAAGTAAGTGTAATTCCCCCT	21	tactagaaaaCAAGTAAGTGTAATTCCCCCTaaacattaaaatatgttgacatgaggaggaacatatttactagttatattgtc	5'	New	gp1a	29.8	-16.9	0.7
464	640	osa-MIR5526-p5_1ss9AG	AAGGGCATGTACAAAGGTAGAGTC	24	AAGGGCATGTACAAAGGTAGAGTCagatatgagctctatgttatctagagactagcatcttacaacagttagaggcaatatggtctctaatcattaatgcataaaaatactttttcttactcttctttcct	5'	New	gp1a	34.4	-27.4	0.6
465	641	osa-MIR5526-p5_1ss9AG	AAGGGCATGTACAAAGGTAGAGTC	24	AAGGGCATGTACAAAGGTAGAGTCagatatgctgaaattttcacaatttgaccctttgcaa	5'	New	gp1a	37.7	-13.3	0.6
466	642	osa-MIR5526-p5_1ss8AG	AGGGCATGTACAAAGGTAGAGTCA	24	AGGGCATGTACAAAGGTAGAGTCAgatatgagctctacgtt	5'	New	gp1a	43.9	-10.2	0.6
467	643	osa-MIR5526-p5_1ss10AG	TAAGGGCATGTACAAAGGTAGAGT	24	TAAGGGCATGTACAAAGGTAGAGTcggatatgagctctacgttatc	5'	New	gp1a	43.5	-10	0.5
468	644	osa-MIR5526-p5_1ss10AG	TAAGGGCATGTACAAAGGTAGAGT	24	TAAGGGCATGTACAAAGGTAGAGTctaatatgagctctctgtattaa	5'	New	gp1a	36.2	-5.9	0.3
469	645	osa-MIR5526-p3_1ss8AG	AGGGCATGTACAAAGGTAGAGTCA	24	ttcgcatctgtttttatctcttattatctgtgctttcccgttttaatatgccatgaacagttgatggctgtactttcactactttcccgtttcaataAGGGCATGTACAAAGGTAGAGTCAaatagaagctct	3'	New	gp1a	37.6	-27	0.5
470	646	osa-MIR5527-p5_1ss9TC	TCCGCAGTCTTGTTTCGCCAC	21	tgaagacagttctcagccagggcagtaacaggtacccaattcgagtggtgtaggagcatctgatgaaccaacaTCCGCAGTTTTGTTTCGCCACtgttcctatcaagctcttcgtcatgtttatgcgttatcctgatccagtaccctcctaaatgactatcatccttcctgatgtctatcattctcacagcctagctttctactcccggatgcgtgattcgttggatgacagaaaggcgatctgaatctaggatgatcccgtggaatccttcttcctttgctaagaacagggttaatttggcgcactgccactgcctcagcaacttctggcactctgatccctgagacaagctcattggatacaa	5'	New	gp1a	47.4	-94.3	0.5
471	647	osa-MIR5528-p5	TACCAAGGTCTGGTACTGCCC	21	gacatcagtttgcagtatcttTACCAAGGTCTGGTACTGCCCAAGACGGTTTTAGATGTTGCCtcctgatcgt	5'	New	gp1a	46.6	-21.3	0.6
471	648	osa-miR5528	AAGACGGTTTTAGATGTTGCC	21	gacatcagtttgcagtatcttTACCAAGGTCTGGTACTGCCCAAGACGGTTTTAGATGTTGCCtcctgatcgt	3'	Yes	gp1a	46.6	-21.3	0.6
472	649	osa-MIR5529-p5	TTTGTGTGGATGATTTAGAAA	21	atatgtgtgagcgtggtgttgcgtgtgatgtttgtagtgaaattgaaaaaaaaaagtaggtttagtatgcataaataaatgttctcattaTTTGTGTGGATGATTTAGAAAcggacgaactaattacataccggggtaagatcgattgaaattccattagagcgcaatgaatccccgagacaattgaattacaccaatgatcgcccaaaaaaataaagagtacaaagtcatgtcaccgaggctaaattcgcctcactacttgtgtggatgtacaaaagagaccattaatttcaatctacaGTTTCATCCATGGACACCGCAttgtccattg	5'	New	gp1a	37.5	-75.1	0.6
472	650	osa-miR5529	GTTTCATCCATGGACACCGCA	21	atatgtgtgagcgtggtgttgcgtgtgatgtttgtagtgaaattgaaaaaaaaaagtaggtttagtatgcataaataaatgttctcattaTTTGTGTGGATGATTTAGAAAcggacgaactaattacataccggggtaagatcgattgaaattccattagagcgcaatgaatccccgagacaattgaattacaccaatgatcgcccaaaaaaataaagagtacaaagtcatgtcaccgaggctaaattcgcctcactacttgtgtggatgtacaaaagagaccattaatttcaatctacaGTTTCATCCATGGACACCGCAttgtccattg	3'	Yes	gp1a	37.5	-75.1	0.6
473	651	osa-miR5530	AGTGGTGTCGTATTACCTGCC	21	actgttggcgAGTGGTGTCGTATTACCTGCCcttataggacatgatgcatcaTGCATGCATTATGGCTGGGAGcatgatatgatacctctagtatgtaaactaataattagtagcagg	5'	Yes	gp1a	42.4	-39.9	0.8
473	652	osa-MIR5530-p3	TGCATGCATTATGGCTGGGAG	21	actgttggcgAGTGGTGTCGTATTACCTGCCcttataggacatgatgcatcaTGCATGCATTATGGCTGGGAGcatgatatgatacctctagtatgtaaactaataattagtagcagg	3'	New	gp1a	42.4	-39.9	0.8
474	653	osa-MIR5532-p3_1ss10TC	AGGATCGTTCAGGCTATATTTAGT	24	cctcttttggattcttaagaccacccttgtagtaggataccgtctgctttgggttctttattatattatctccttcgagggatttttAGGATCGTTTAGGCTATATTTAGTctattttggctatggaatatatgacaaaggtggagtcttggag	3'	New	gp1a	38.3	-36.3	0.6
475	654	osa-MIR5536-p5_2ss4TC17AG	AGTCACTGGTATGTAGGTCTCACC	24	tgaggatcctctaacataatatcattatcattacAGTTACTGGTATGTAGATCTCACCctcctattgccccacatatcattgtctatattttttttaggaatgtcagtacctataATGGTAGTGACATTATGGTAGAGGatgtgaa	5'	New	gp1a	34.9	-42	0.8
475	655	osa-miR5536_L-1R+3	ATGGTAGTGACATTATGGTAGAGG	24	tgaggatcctctaacataatatcattatcattacAGTTACTGGTATGTAGATCTCACCctcctattgccccacatatcattgtctatattttttttaggaatgtcagtacctataATGGTAGTGACATTATGGTAGAGGatgtgaa	3'	Diff	gp1a	34.9	-42	0.8
476	656	osa-MIR5538-p5	TTGCTGCCGTTACTCAACAGT	21	aactcaatcacTTGCTGCCGTTACTCAACAGTtttctgttgaggtctatcctgtagaggtagtcaaattgaatc	5'	New	gp1a	40.5	-23.3	0.8
477	657	osa-MIR5538-p5	TTGCTGCCGTTACTCAACAGT	21	aatcacTTGCTGCCGTTACTCAACAGTtttttgttgaggtc	5'	New	gp1a	41.5	-9.5	0.6
478	658	osa-MIR5540-p5_2ss13AG24AG	ACCGTTGCGCGAGAATGACGTGGG	24	aACCGTTGCGCGAGAATGACGTGGGcgtgacgatgcggacggtctcgcacaatgacg	5'	New	gp1a	61.4	-21.2	0.6
479	659	osa-MIR5540-p5_2ss13AG24AG	ACCGTTGCGCGAGAATGACGTGGG	24	aACCGTTGCGCGAGAATGACGTGGGtatgataatatgggcgttctcgcacg	5'	New	gp1a	52.9	-16.3	0.6
480	660	osa-MIR5542-p5_2ss19AG23TC	AAATTTAGTGTAAAATTTGGTACC	24	ttctacggtctttgagaaggtatcatgagatacaaaAAATTTAGTGTAAAATTTAGTATCttatgatacctcatagtacctaggtaccataagatactaaatttacaatagaaaaaatggtaccttgtgaTACCTCCTCAAGGAACGTAAAa	5'	New	gp1a	30.9	-62.6	1.3
480	661	osa-MIR5542-p3_1ss15AC	TACCTCCTCAAGGACCGTAAA	21	ttctacggtctttgagaaggtatcatgagatacaaaAAATTTAGTGTAAAATTTAGTATCttatgatacctcatagtacctaggtaccataagatactaaatttacaatagaaaaaatggtaccttgtgaTACCTCCTCAAGGAACGTAAAa	3'	New	gp1a	30.9	-62.6	1.3
481	662	osa-MIR5788-p3_2ss18AT20AG	AGATTCGTAGTACTAGGTTGTGTC	24	aaaagtactagattggactcaattagttgtgttcAGATTTGTAGTACTAGGTTGTGTCtaatctaatactact	3'	New	gp1a	31.5	-20.7	0.9
482	663	osa-MIR5788-p3_1ss20AG	AGATTCGTAGTACTAGGATGTGTC	24	aaccccgtattgaacacatactagtgctatgaccttagatacatgatatgcatgttcAGATTCGTAGTACTAGTATGTGTCttatattttgggatg	3'	New	gp1a	36.5	-37.9	1.1
483	664	osa-MIR5788-p5_1ss17GA	AGATTCGTAGTACTAGAATATGTC	24	aatctgtctAGATTCGTAGTACTAGATTATGTCtaatcgagtactaagttggtattaccttcatctcaatataaatgcaacttaaaaaattatgacatatcctaaagactacgaatctagacagctg	5'	New	gp1a	31.5	-41.7	1
484	665	osa-MIR5788-p3_2	GATATGTCACATCCAGTACTAGAT	24	acatagtaccggacaagacatgtactactactacgaatccagatattgtaagacGATGTGTCACATCCAGTACTAGAT	3'	New	gp1a	39.7	-16.9	0.5
485	666	osa-MIR5788-p5_2ss14TC20AG	AGATTCGTAGTACCAGGATGTGTC	24	AGATTCGTAGTATCAGGATGTGTCttaatatgtactaggtttgtttttttaatggacggaggaaatacactattaggaaaatcacatatactatctccgtccataatatagtaacctagtaacttatttagattcatcatacta	5'	New	gp1a	30.6	-39.5	0.9
486	667	osa-MIR5788-p5_1	AGATTCGTAGTACTAGGATATGTC	24	AGATTCGTTGTACTAGGATATGTCATATCCAGTACTAGatt	5'	New	gp1a	34.1	-11.3	0.8
486	668	osa-MIR5788-p3_1	AGGATATGTCACATCCAGTACTAG	24	AGATTCGTTGTACTAGGATATGTCATATCCAGTACTAGatt	3'	New	gp1a	34.1	-11.3	0.8
487	669	osa-MIR5788-p5_1ss6CT	AGATTTGTAGTACTAGGATATGTC	24	AGATTTGTAGTACTAAGATATGTCttatcttgtaataaattaacttattttgggacggatgggggacagatggagtagctacaat	5'	New	gp1a	34.1	-19	0.7
488	670	osa-MIR5788-p3_1ss19AG	GATTCGTAGTACTAGGATGTGTCA	24	agggattttggtggattgtgatacctatttaGATTCGTAGTAGTAGGATGTGTCActttccatcaaaatttag	3'	New	gp1a	35.6	-26.6	1
489	671	osa-MIR5788-p3_2ss13CT17GA	AGATTCGTAGTATTAGAATATGTC	24	ataatgtgatatatcttagnnnnnnnnnnnnnnnnnnnnnttatcccgattcatAGATTCGTAGTATTAGAATATATCacatcat	3'	New	gp1a	20	-12.8	0.8
490	672	osa-MIR5788-p3_2ss6CT20AG	AGATTTGTAGTACTAGGATGTGTC	24	atccagattcatagtaatttaatgtgtctcacgtccgatcatatatgttattcAGATTTGTAGTACTAGGAGGTGTC	3'	New	gp1a	35.1	-9.9	0.4
491	673	osa-MIR5788-p3_2ss3AG18AC	ATGTCCAGATTCGTAGTCCTAGGA	24	atcctaggacttATGTCCAGATTCGTTGTCCTAGGA	3'	New	gp1a	44.4	-15.6	1
492	674	osa-MIR5788-p5_2	ATTCGTAGTACTAGGATATGTCAC	24	ATTCGTAGTACTAGGATATGCCACatctttctaaaatcagaatggagggagtataaaagtggatggtggagaacaaagtagtataaa	5'	New	gp1a	35.6	-12.4	0.4
493	675	osa-MIR5788-p5_2ss9AT17GA	AGATTCGTTGTACTAGAATATGTC	24	atttctatcaAGATTCGTTGTACTAGTATATGTCatatctagtacattttttttagatagatag	5'	New	gp1a	25	-17.1	1.1
494	676	osa-MIR5788-p3_1ss22GA	AGATTCGTAGTACTAGGATATATC	24	caacctactctctccatgttaaaataaattaagctcatatttAGATTCGTAGTACTAGGATATATA	3'	New	gp1a	28.8	-2.5	0.1
495	677	osa-MIR5788-p3_2ss17GA19TA	AGATTCGTAGTACTAGAAAATGTC	24	cagtactgcttcctaaatacctacttcttccgtcccaaaatataactacctagtacatgatgagacattatcgtagtactaggtaatgtcccatcacgaatctggagtccAGATTCGTAGTACTAGATAATGTCccatcatgtaataggtagctatattttggaacggagaaagtagtataaacaaggctgagtaagt	3'	New	gp1a	38.4	-90.8	1.2
496	678	osa-MIR5788-p3_1ss7GA	AGATTCATAGTACTAGGATATGTC	24	cctatatatccAGATTCATAATACTAGGATATGTCac	3'	New	gp1a	32.4	-6.6	0.5
497	679	osa-MIR5788-p3_2ss6CT19TA	AGATTTGTAGTACTAGGAAATGTC	24	cctgacAGATTTGTTGTACTAGGAAATGTCaca	3'	New	gp1a	39.4	-3.3	0.3
498	680	osa-MIR5788-p3_2ss16GA20AG	AGATTCGTAGTACTAAGATGTGTC	24	cgagggtagtggagggagtcgcaagcttgttattcactgtgtcagaatgatgatagatctatttAGATTCGTAGTAATAAGATGTGTCatattccgtatttatg	3'	New	gp1a	38.5	-20.6	0.5
499	681	osa-MIR5788-p3_2ss16GA17GA	AGATTCGTAGTACTAAAATATGTC	24	ctaatttgctatactaatcttctactttactcctcggtccataataaatcaacttaatatgtttaatatgtttAGATTCGTAGTATTAAAATATGTC	3'	New	gp1a	25.8	-9.6	0.4
500	682	osa-MIR5788-p5_2ss17GA19TA	AGATTCGTAGTACTAGAAAATGTC	24	ctAGATTTGTAGTACTAGAAAATGTCtcatccaataattcttaactaccgtcaaa	5'	New	gp1a	30.9	-5.9	0.3
501	683	osa-MIR5788-p3_1ss21TC	AGATTCGTAGTACTAGGATACGTC	24	gcttactatggatttgggcaggagcttgtccAGATTCATAGTACTAGGATACGTCc	3'	New	gp1a	46.4	-24.6	0.9
502	684	osa-MIR5788-p5_1ss15AT	ATATCCAGATTCGTTGTACTAGGA	24	ggatggaatgggatgaacATATCCAGATTCGTTGAACTAGGAtatgtcctgccccattctaggt	5'	New	gp1a	45.3	-22.9	0.8
503	685	osa-MIR5788-p5_2ss17GA20AG	AGATTCGTAGTACTAGAATGTGTC	24	gtctAGATTCGTAGTAGTAGAATGTGTCacatccgacgctaggtttttatattctggtactatgaatctaaaa	5'	New	gp1a	35.6	-25.6	1
504	686	osa-MIR5788-p3_1ss13CG	AGATTCGTAGTAGTAGGATATGTC	24	gtttgtccAGATTCGTAATAGTAGGATATGTC	3'	New	gp1a	37.5	-3	0.3
505	687	osa-MIR5788-p5_2ss7GA20AG	AGATTCATAGTACTAGGATGTGTC	24	nncctatccAGATTCATAGTACTAGAATGTGTCgtatctcgtaccagtagtctataaacatctagatagtag	5'	New	gp1a	36.1	-13.5	0.5
506	688	osa-MIR5788-p3_2ss6CT20AG	AGATTTGTAGTACTAGGATGTGTC	24	nnnctacatatctgaacaaaaagtatatatccagaatcatagtattagaatgtgtcatttcatatacaaagttttttatgggactttctttcAGATTTGTAGTATTAGGATGTGTCa	3'	New	gp1a	27.4	-20.4	0.6
507	689	osa-MIR5788-p3_2ss12AT22GA	AGATTCGTAGTTCTAGGATATATC	24	nnntatattctagaactacaaatctggatatataattgtgcAGATTCGTAGTTATAGGATATATCa	3'	New	gp1a	25.8	-24.7	1.4
508	690	osa-MIR5788-p3_1ss3AG	ATGTCCAGATTCGTAGTACTAGGA	24	nnntccctctgtcccaatatattacaacttagatggatctgactacgaatctggacatatggtatgtctggtatgtccagattcggtatatctggtATGTCCAGATTCGTAGTCCTAGGAtgggtaggttgtaatatattgggatggagggagta	3'	New	gp1a	41.3	-87.3	1.4
509	691	osa-MIR5788-p5_1ss19AG	GATTCGTAGTACTAGGATGTGTCA	24	nnntccgGATTCGTAGTACTAGGATGTATCAcatctggacgg	5'	New	gp1a	45.2	-11.4	0.6
510	692	osa-MIR5788-p3_2ss18TA24AC	GATTCGTAGTACTAGGAAATGTCC	24	taagaattagagaggcctattcaGATTCGTAGCACTAGGAAATGTCC	3'	New	gp1a	40.4	-3.4	0.2
511	693	osa-MIR5788-p3_1ss19TA	AGATTCGTAGTACTAGGAAATGTC	24	taattcctctgtcctaaaatgtagctaatgtgacattaccaagtactacgaatctggacctagtacaggaggctgtccAGATTCGTAGTACTAGGTAATGTCtcatcatgtactagttagctatattttgggacggggaagta	3'	New	gp1a	40.6	-79.9	1.4
512	694	osa-MIR5788-p3_1ss4AG	TATGTCCAGATTCGTAGTACTAGG	24	tactactccctccgtcccataatgttactacttccctTATGTCCAGATTCGTAGTTCTAGGgtcggttgtaacattatgggacggagggagtattg	3'	New	gp1a	45.8	-55.9	1.3
513	695	osa-MIR5788-p5_2ss5CT19CT	ATATTCAGATTCGTAGTATTAGGA	24	tagtATATTCAGATTTGTAGTATTAGGAtgcgatggatgaatggtatacttagtatgaaatggatatgtat	5'	New	gp1a	29.6	-15.6	0.7
514	696	osa-MIR5788-p3_1ss13CT	AGATTCGTAGTATTAGGATATGTC	24	tcgtgatattaggattggtttttcAGATTCGTAGTATTATGATATGTC	3'	New	gp1a	31.2	-12.6	0.8
515	697	osa-MIR5788-p3_2ss16GT20AG	AGATTCGTAGTACTATGATGTGTC	24	tgagtcttattatttgataatagattactatattttaggatgagtttAGATTCGTAGTACTATGATGAGTCctattatttgatattagattac	3'	New	gp1a	24.7	-16.7	0.7
517	698	osa-MIR5789-p5	ACGATCAGTACCAAAGGCTGG	21	aattcataccaaatggagACGATCAGTACCAAAGGCTGGTGACTGAGCTTCGTTCGGTATcgatt	5'	New	gp1a	44.6	-21.2	0.7
517	699	osa-miR5789	TGACTGAGCTTCGTTCGGTAT	21	aattcataccaaatggagACGATCAGTACCAAAGGCTGGTGACTGAGCTTCGTTCGGTATcgatt	3'	Yes	gp1a	44.6	-21.2	0.7
518	700	osa-miR5790_L-1R+1	AGACGATCCTAGCAGAGCTTCATC	24	AAGACGATCCTAGCAGAGCTTCATctccactccacaggtaaaactcaactggggtataagcctgagtcctctaacttcgtctt	5'	Diff	gp1a	47	-20	0.5
519	701	osa-miR5791	TTGCAGGAGACTAGAGACCAG	21	tgctggttcagatggaagagtaaaattagatctagtgcattgctatgttaggcctaggaggcaccaggaacttccttgtttggtgcaccaggagctgaagcaTTGCAGGAGACTAGAGACCAGcattttggtctttcaaatcatcagca	3'	Yes	gp1a	45.6	-49.5	0.7
520	702	osa-miR5792_1ss22AC	GATGACAGCGGTGGTTCGGACCTC	24	cgtcGATGACAGCGGTGGTTCGGACATCTTCGGCTTTGTACCTGCTTGGCTTgatggcatcatcgttcttatcgatg	5'	Diff	gp1a	51.9	-28.7	0.7
520	703	osa-MIR5792-p3_2ss11TG23TC	TTCGGCTTTGGACCTGCTTGGCCT	24	cgtcGATGACAGCGGTGGTTCGGACATCTTCGGCTTTGTACCTGCTTGGCTTgatggcatcatcgttcttatcgatg	3'	New	gp1a	51.9	-28.7	0.7
521	704	osa-MIR5793-p5	CATCGCGGGACGGAAATCTTC	21	acccgaggacgagatacagtgcagCATCGCGGGACGGAAATCTTCCTTTGCGTGTACCTTCTCTTGtcccatcctggt	5'	New	gp1a	55.1	-24.1	0.6
521	705	osa-MIR5793-p3	CTTTGCGTGTACCTTCTCTTG	21	acccgaggacgagatacagtgcagCATCGCGGGACGGAAATCTTCCTTTGCGTGTACCTTCTCTTGtcccatcctggt	3'	New	gp1a	55.1	-24.1	0.6
522	706	osa-MIR5796-p5	CAATTACATGAGAGTCACCTT	21	gatcggcatgggagggtttgggagttgagtttggaCAATTACATGAGAGTCACCTTcctcatgggtagatacctgtttcccaagctatcataggggttgcaggagctgccattgcacagggagtctttggacaggattgtTCATTCAGGATTGAAGCCGCCaatgccagca	5'	New	gp1a	50.3	-59.2	0.7
522	707	osa-miR5796	TCATTCAGGATTGAAGCCGCC	21	gatcggcatgggagggtttgggagttgagtttggaCAATTACATGAGAGTCACCTTcctcatgggtagatacctgtttcccaagctatcataggggttgcaggagctgccattgcacagggagtctttggacaggattgtTCATTCAGGATTGAAGCCGCCaatgccagca	3'	Yes	gp1a	50.3	-59.2	0.7
523	708	osa-miR5797	TCGTGGGATTTATGCAGTTAA	21	tcactgctgtTCGTGGGATTTATGCAGTTAATGTCGTTTTGCCTGCTGATCCtacttatacagtgt	5'	Yes	gp1a	42.4	-22.1	0.8
523	709	osa-MIR5797-p3	TGTCGTTTTGCCTGCTGATCC	21	tcactgctgtTCGTGGGATTTATGCAGTTAATGTCGTTTTGCCTGCTGATCCtacttatacagtgt	3'	New	gp1a	42.4	-22.1	0.8
524	710	osa-MIR5798-p5	TTTGGCAAGCTTGAGCGTTGT	21	ttgagaggcagtccgtgctatgtggcggtcatagggagcgcaTTTGGCAAGCTTGAGCGTTGTggtggcagtactctctaagtaatttccattgcagtgttcttaCGAAAGTTGCTAGGCACCCTGctggactacaagatcccggattccatctccc	5'	New	gp1a	51.6	-53.7	0.7
524	711	osa-MIR5798-p3	CGAAAGTTGCTAGGCACCCTG	21	ttgagaggcagtccgtgctatgtggcggtcatagggagcgcaTTTGGCAAGCTTGAGCGTTGTggtggcagtactctctaagtaatttccattgcagtgttcttaCGAAAGTTGCTAGGCACCCTGctggactacaagatcccggattccatctccc	3'	New	gp1a	51.6	-53.7	0.7
525	712	osa-MIR5800-p3	CGGGTAACTTTCCATCTGCAT	21	agcaggatatcaatagctaggattgagaggcatcaggagagcaccttcaaCGGGTAACTTTCCATCTGCATcccggctatcggaacggctgct	3'	New	gp1a	51.6	-29	0.6
526	713	osa-miR5802_1ss11CT	ATGGACTGTATTTTGTAAAGCGGA	24	agggatATGGACTGTACTTTGTAAAGCGGActctttcccctatataaggagggttcgtgtgcct	5'	Diff	gp1a	46.9	-22.7	0.8
527	714	osa-MIR5806-p5	CTGGAAGTTAGCAAGTTAGAA	21	gggtccgagctgcatttggattagccgatCTGGAAGTTAGCAAGTTAGAAACAGGCAAAGACAATGACGGCtcttggatgt	5'	New	gp1a	48.1	-21.7	0.6
527	715	osa-miR5806	ACAGGCAAAGACAATGACGGC	21	gggtccgagctgcatttggattagccgatCTGGAAGTTAGCAAGTTAGAAACAGGCAAAGACAATGACGGCtcttggatgt	3'	Yes	gp1a	48.1	-21.7	0.6
528	716	osa-miR5807	AGGAGGTCTGGAGAGTTATGTGGC	24	atctgaaagtAGGAGGTCTGGAGAGTTATGTGGCaggaagccaagccaggaaatgtaatgtaatcgacagctctaactgaaacatcccttataagttatttttagggaacaaacccttataagtaatcacacttcataatgaggcacattactcctctaactgaaacatcccttataagttatttttagggaacaaacccttataagtaatcacacttcataatgaggcacattactcatctataaaatcaatgtggatagattgatcatcatgacctacatgtgagctgtcgattagattagatttccTGGCTTCCTGTCACATAACTCTCCacgcctcctattttcagatt	5'	Yes	gp1a	37.4	-147.9	1.1
528	717	osa-MIR5807-p3	TGGCTTCCTGTCACATAACTCTCC	24	atctgaaagtAGGAGGTCTGGAGAGTTATGTGGCaggaagccaagccaggaaatgtaatgtaatcgacagctctaactgaaacatcccttataagttatttttagggaacaaacccttataagtaatcacacttcataatgaggcacattactcctctaactgaaacatcccttataagttatttttagggaacaaacccttataagtaatcacacttcataatgaggcacattactcatctataaaatcaatgtggatagattgatcatcatgacctacatgtgagctgtcgattagattagatttccTGGCTTCCTGTCACATAACTCTCCacgcctcctattttcagatt	3'	New	gp1a	37.4	-147.9	1.1
529	718	osa-miR5809_L+1	CTCGTCGCCGGCGACCACAGC	21	gtaaacgctggtagcagcggcgacgagaatagatggcGTCGTCGCCGGCGACCACAGCacaac	3'	Diff	gp1a	61.9	-24	0.6
530	719	osa-MIR5810-p3_2ss16CT22TA	ATAGGATGAACAGTGTATTTAACG	24	aagaaatgccatcgtacaaatgattttgtcccaaaaataccatcgtcgttagggttccgtccattccgcgccgttaagttctATAGGATGAACAGTGTATTTAACGgcacggaatggacggaaccctaacggcgatggcatttttgggacaaaatcgtttgtacgatggcatttaaa	3'	New	gp1a	43.5	-131.6	1.7
531	720	osa-MIR5810-p3_2ss3TC17AT	AACGGCGATGGCATTTTTGGGACA	24	aagaaatgccatcgtacaagcgattttgtcccaaaaatgccatcgccgttagggttccatccattccgcgccgttaaatacactgttcatcctatagaacttaacggtggacagaaccctAACGGCGATGGCATTTTTGGGACAaaatcatttgtacgatggcatttcttgga	3'	New	gp1a	44.5	-112.6	1.5
532	721	osa-MIR5810-p3_2ss3TC17AT	AACGGCGATGGCATTTTTGGGACA	24	accatcgtacaaatgattttgtcccaaaaatgtcatcgccgttagggttccatcctccccacgctgttaaatacactgttcatcatatagcacttaacgacgcgggatggacggaaccctAACGGCGATGGCATTTTTGGGACAaaatcatttgtacaatggcat	3'	New	gp1a	44.8	-105.1	1.4
533	722	osa-MIR5810-p3_1ss17TC	ATGGACGGAACCCTAACGGCGATG	24	gagttccaagaaatgccatcgtacaaacgactttgtcccaaaaatgccatcgtcgttagggttccgtccactccgtgccgttaagttccataggatgaacagtatatttaacggcgcaaaATGGACGGAACCCTAACGGCGATGgcatttttgaaacaaaatcgtttgtacgatggcatttcttggaactcaca	3'	New	gp1a	44.8	-137.5	1.6
534	723	osa-MIR5810-p3_2ss1GA18TC	AATGGACGGAACCCTAACGGCGAT	24	gagttctaagaaatgccatcgtacaaacgattttgtcccaaaaataccatcgccgttagggttccgtccattccacgccgttaaagttctataggatgaacagtgtatttaacggcgcggAATGGACGGAACCCTAACGGCGATagcatttttgggacaatcacttgtacgatagcatttcttggaactcaca	3'	New	gp1a	44.6	-128.4	1.5
535	724	osa-MIR5810-p3_2ss2GA19TC	GAATGGACGGAACCCTAACGGCGA	24	gtgagttccaagaaatgccatcgtaaaagcgattttgtcccaaaaataccatcgccgttagggttccgtccattccgcgccgttaaatacactgttcatcctatagaacttaacgacgtgGAATGGACGGAACCCTAACGGCGAtggcatttttgggacaaaatcgtttgtacgatggcatttcttggaactcacact	3'	New	gp1a	45.5	-152.2	1.7
536	725	osa-MIR5810-p3_1ss15TC	GGACGGAACCCTAACGGCGATGGC	24	gttccaagaaataccatcgtacaaatgattttgtcccaaaaatgctatcgtcgttagggttccgtccattttatgccgttaaatacactgatcatcctatagaaattaacagcgcaaaatGGACGGAACCCTAACGGCGATGGCatttttaggacaaagtcgtttgtacgatggcattttttggaactcg	3'	New	gp1a	40.5	-119.6	1.6
537	726	osa-MIR5810-p3_1ss15TC	GGACGGAACCCTAACGGCGATGGC	24	gttccaagaaatgccatcgtacaaatgactttgtcccaaaaatgccatcgccgttagggttccgtccattccgtgccgttaagttctataggatgaacagtgtatttaacggcgcaaaatGGACGGAACCCTAACGGCGATGGCatttttaggacaaaattgtttgtacgatggcatttcttggaactca	3'	New	gp1a	44.2	-138.4	1.6
538	727	osa-MIR5810-p3_2ss16CT22TA	ATAGGATGAACAGTGTATTTAACG	24	tccaaatcccagaaatgacatcgacaagcgtgagtttcaagaaatgccatcgtacaaacgactttgtcccaaaaataccattgccgttagggttccatccattccgcgccgttaagttctATAGGATGAACAGTGTATTTAACGgcgcaaaatggacggaaccctaacagtgatggcatttttgggacaaaatcgtttgtacgatggcatttcttagaactcatacttgtcgatggcatttctgggatttggacgc	3'	New	gp1a	43.8	-175.3	1.6
539	728	osa-MIR5810-p3_2ss1GA18TC	AATGGACGGAACCCTAACGGCGAT	24	tgagttccaaaaaatggcatcgtacaaatgattttgtcccaaaaataccatcaccgttagggttccgtccattccgcgctgttaagttatatagaatgaacagtgtatttaacggcacggAATGGACGGAACCCTAACGGCGATagtatttttaggataaaatcgtttgtacgatggcatttcttggaactcacac	3'	New	gp1a	40.8	-128.4	1.6
540	729	osa-MIR5813-p3	CAAAGGCAAGCAGCGACTCTGG	22	tggtgagctaattttcatgaccaggtcactgcttgcctttgcagtaccattatgggttaccgtgccagattgagggaaggaatgaaaagggtaaagCAAAGGCAAGCAGCGACTCTGGtcatggaattggagcca	3'	New	gp1a	48.1	-66.7	1
541	730	osa-MIR5816-p5_2ss6AT22AG	AGCGTTTATAGGAAGTTTAATGGA	24	tctaggagtgtttgtaggagcgccacgtgaaaatgtaggAGCGTATATAGGAAGTTTAATAGACTTTTAGTATATAATAGATttctaggatttctctaatttatttgagagtcacgtagcgttgtaaaagcatttgtaga	5'	New	gp1a	34.3	-36.7	0.8
541	731	osa-MIR5816-p3_1ss3AG	ATGGACTTTTAGTATATAATAGAT	24	tctaggagtgtttgtaggagcgccacgtgaaaatgtaggAGCGTATATAGGAAGTTTAATAGACTTTTAGTATATAATAGATttctaggatttctctaatttatttgagagtcacgtagcgttgtaaaagcatttgtaga	3'	New	gp1a	34.3	-36.7	0.8
542	732	osa-miR5818	TCGAACTAGAAGGGCCAGGTT	21	aTCGAACTAGAAGGGCCAGGTTGTATTTGTGCTTCTCCTGGCactcccttggtttttat	5'	Yes	gp1a	45.8	-17.2	0.6
542	733	osa-MIR5818-p3	TGTATTTGTGCTTCTCCTGGC	21	aTCGAACTAGAAGGGCCAGGTTGTATTTGTGCTTCTCCTGGCactcccttggtttttat	3'	New	gp1a	45.8	-17.2	0.6
543	734	osa-MIR5820-p5	TTAAATCCTTAATCGTTTGCT	21	ggaaattgaacTTAAATCCTTAATCGTTTGCTagatttttcttgtgagtgaccTGGCAGAGATTGATCGAGGAAttgtatttcc	5'	New	gp1a	36.9	-22.5	0.7
543	735	osa-miR5820	TGGCAGAGATTGATCGAGGAA	21	ggaaattgaacTTAAATCCTTAATCGTTTGCTagatttttcttgtgagtgaccTGGCAGAGATTGATCGAGGAAttgtatttcc	3'	Yes	gp1a	36.9	-22.5	0.7
544	736	osa-miR5822	TGTCTGCTCGATGTCAGGTTG	21	gcccctttgctagctagctgagcaacagcccaaaaacaaggatgtcttggggactcatatgcacagcagcatgagtaaaatgttgcaccttgggagtgagaggcatttgcaatccaatataattaagcatgtgaggcatccggaattcagttttgtcaatatgcataccttgatcacTGTCTGCTCGATGTCAGGTTGcgtgaggggt	3'	Yes	gp1a	46.6	-62.4	0.6
545	737	osa-MIR5824-p5_1ss18TC	AAAATTTTTGAATAAGACGAA	21	actgatgcgcataataatAAAATTTTTTAATAAGACGAAtgatataaaaaaagttttttaaattacctccatttat	5'	New	gp1a	19.7	-3	0.2
546	738	osa-miR5825_L-1R+1	AAACATCTGATAACCTGAAACGGA	24	gtgctccctacgttttaaggttatatgacgttttaactttggttaaaaccaaactacttcaaatttaacttagtttatataccaaattagttttatgaaatcaatagctgaatatatttttataataaatttatgttgagttgaaaatattattattgttttctacaaacttgaattagtttgattttgaccaaaatcAAAACATCTGATAACCTGAAACGGgtcggtccac	3'	Diff	gp1a	26.7	-58.7	0.9
547	739	osa-MIR5826-p5_2ss10CT19TA	TCTTCCTCTTCCCTGCTCACT	21	tagagtctctcttTCTTCCTCTTCCCTGCTCACTttcaagccaaagaactacacaactttaacaataagactcagagctgttgaaaaatggctagtatcgtgtgatatatataagggtctagtgaagtcctctagactgca	5'	New	gp1a	39.7	-28.1	0.5
548	740	osa-MIR5826-p5_2ss10CT19TA	TCTTCCTCTTCCCTGCTCACT	21	tTCTTCCTCTTCCCTGCTCACTctcaagccaaagaaca	5'	New	gp1a	47.4	-2.3	0.1
549	741	osa-miR5827	TTTGTTGCAATTTGGACTACC	21	taaaacaaacaagagcaaattgtagtttgcgcattgccTTTGTTGCAATTTGGACCACC	3'	Yes	gp1a	39	-10.2	0.4
550	742	osa-miR5827	TTTGTTGCAATTTGGACTACC	21	TTTGTTGCACTTTGGACTACCctaagtctc	5'	Yes	gp1a	43.3	-3.9	0.3
551	743	osa-MIR5832-p5	CATATCCGTCCTCACCCTGAC	21	catcaggagttgtcatgccaCATATCCGTCCTCACCCTGACcattagtggagaggtgcgcatTTGGCGGAGCGGTTGCTGTCAgcactgag	5'	New	gp1a	56	-30	0.6
551	744	osa-miR5832	TTGGCGGAGCGGTTGCTGTCA	21	catcaggagttgtcatgccaCATATCCGTCCTCACCCTGACcattagtggagaggtgcgcatTTGGCGGAGCGGTTGCTGTCAgcactgag	3'	Yes	gp1a	56	-30	0.6
552	745	osa-miR5834	ACGGATGTAGAAATTGGTGAT	21	taacttgcacACGGATGTAGAAATTGGTGATtttacagaggcgttagctcaagaattatagtatgcattcgacactctgaatatgatctgaattttgttacatccctgaaacaagaaa	5'	Yes	gp1a	35.6	-23.8	0.6
553	746	osa-miR5836	TGAGCAGCCGGACCATGGGAT	21	ttacgaggcaTGAGCAGCCGGACCATGGGATattcaggcactcctggtgtttcacattcctaatggcctctactgtagctgccatgtaa	5'	Yes	gp1a	50.6	-27.6	0.6
554	747	osa-miR5837.2	GGTGATGTGGAGCGTTCGGCA	21	gaattggaagGGTGATGTGGAGCGTTCGGCAatgttggaatgacatgcagcttcgaagacattcttgatgctttccaagcctatagctgtacagagatggagggatctcatgcagttttcttagaaagtttgatgcattgtgtctcactctgatcaatggcttagcgttttgtatgcgccttttaccttgtc	5'	Yes	gp1a	44.3	-56.8	0.7
555	748	osa-MIR6245-p5_1ss13AG	ATTATAGGTGTCGGTTCTAGAGAA	24	agttttttttgatagagccgacacctatacttatATTATAGGTGTCAGTTCTAGAGAAaaaactggcaccaaaaaaacgacaccaaggTGAACCGACACCTATAATATAAGTataggtgtcggctctattaaaaaaaccg	5'	New	gp1a	36.4	-75.3	1.5
555	749	osa-MIR6245-p3_1ss1TA	AGAACCGACACCTATAATATAAGT	24	agttttttttgatagagccgacacctatacttatATTATAGGTGTCAGTTCTAGAGAAaaaactggcaccaaaaaaacgacaccaaggTGAACCGACACCTATAATATAAGTataggtgtcggctctattaaaaaaaccg	3'	New	gp1a	36.4	-75.3	1.5
556	750	osa-MIR6250-p5	TCGTCCTCTCTTGTTCTTGTTAA	23	tgttttttttctttttggttgaaTCGTCCTCTCTTGTTCTTGTTAAggtgggggcaccaatatatcaccaTGGTGCCAGCCATCTCTGCGAGAAggggatagatcgacgcgtcaagaaatcgtttc	5'	New	gp1a	45.2	-47	0.8
556	751	osa-MIR6250-p3	TGGTGCCAGCCATCTCTGCGAGAA	24	tgttttttttctttttggttgaaTCGTCCTCTCTTGTTCTTGTTAAggtgggggcaccaatatatcaccaTGGTGCCAGCCATCTCTGCGAGAAggggatagatcgacgcgtcaagaaatcgtttc	3'	New	gp1a	45.2	-47	0.8
557	752	osa-MIR6253-p3	ACAATCATTTTCCTCTCATTA	21	atatcaattagaggaaagtgggcagttgggttaagcttattctgttttctccaACAATCATTTTCCTCTCATTAgacct	3'	New	gp1a	36.7	-27.4	0.9
558	753	osa-MIR7692-p5_1ss20CT	AGCGGTATGAATGAAATGATCATT	24	cgtccaaacaagtcctccaaattaattatttgggttaatatagttcttggatccaaaaaagtgccacgtgagcatgccaagtcatcctcacatgcAGCGGTATGAATGAAATGACCATTctacccttatataccacctagaaaagaaagaaaaaaaagaagataaatgttttcacacgtgtatgttcgttttagaattgtcacttacgattgttgctggcctgttatttttttctgtttgtgttttttctttcttttttatatggtatataaaggtagaatggtcatttcattcataccgctacatgcgagGATGACTTGGCATGCTTACGTGGCactttttgtgggtctaaggactatattaacccaaatgattaatttggatgacttgtttggtcg	5'	New	gp1a	36.2	-246.5	1.7
558	754	osa-MIR7692-p3_1ss17TC	GATGACTTGGCATGCTCACGTGGC	24	cgtccaaacaagtcctccaaattaattatttgggttaatatagttcttggatccaaaaaagtgccacgtgagcatgccaagtcatcctcacatgcAGCGGTATGAATGAAATGACCATTctacccttatataccacctagaaaagaaagaaaaaaaagaagataaatgttttcacacgtgtatgttcgttttagaattgtcacttacgattgttgctggcctgttatttttttctgtttgtgttttttctttcttttttatatggtatataaaggtagaatggtcatttcattcataccgctacatgcgagGATGACTTGGCATGCTTACGTGGCactttttgtgggtctaaggactatattaacccaaatgattaatttggatgacttgtttggtcg	3'	New	gp1a	36.2	-246.5	1.7
559	755	osa-miR7693-5p_L+2R-2	AGGTTTCCGCTCTTCATCGATGGC	24	gggcgatgaggaatcttctggaaggtgtggtgccactccggcagtcgcagcctcctcaacatgggaatggcgacagttgggttgaggaggctagAGGTTTCCGCTCTTCATCGATGGCtgtctgtccttgcctcctcggccctcgctgccgatgaagaacaagaagttatccggcggcgagggccgaggaggtgaggacggacgtccatcgatgaagagcgaaaacctccagcctcctcaactcaattgccgacattcccatgttgaggaggctgccactgccggAGTGGCACCGCACCTTCCAAAAGAttcctcatcgcc	5'	Diff	gp1a	58.9	-295.6	1.6
559	756	osa-MIR7693-p3_1ss20AG	AGTGGCACCGCACCTTCCAGAAGA	24	gggcgatgaggaatcttctggaaggtgtggtgccactccggcagtcgcagcctcctcaacatgggaatggcgacagttgggttgaggaggctagAGGTTTCCGCTCTTCATCGATGGCtgtctgtccttgcctcctcggccctcgctgccgatgaagaacaagaagttatccggcggcgagggccgaggaggtgaggacggacgtccatcgatgaagagcgaaaacctccagcctcctcaactcaattgccgacattcccatgttgaggaggctgccactgccggAGTGGCACCGCACCTTCCAAAAGAttcctcatcgcc	3'	New	gp1a	58.9	-295.6	1.6
560	757	osa-MIR7694-p5_1ss13CT	AAAATATAGCAATCTAGTACTGGA	24	acatccgttctAAAATATAGCAATCTAGTACTGGAtgggatatatccctttatctagatttatttattagactaggatgtgtcctatcgagtcctacattgctatattttgtaatggaggg	5'	New	gp1a	34.7	-50.5	1.2
561	758	osa-MIR7695-p5_1ss2TA	AATGTATCATCCCGGTCCAAAGCC	24	aaacttggtttAATGTATCATCCCGGTCCAAAGCCccatttgactgtggtcttgcctacgtggcatgccacgtgggcgatgacagggatttttttttattttttctcccttctaccactggcccacctgtcagtgggcttctctgacctca	5'	New	gp1a	49	-52.2	0.7
562	759	osa-MIR7695-p5_1ss9TC	TCGAGGTCCCTAAACTTGGTT	21	aaagtgcacaTCGAGGTCCCTAAACTTGGTTtattgtatcat	5'	New	gp1a	38.1	-6.2	0.4
563	760	osa-MIR7695-p5_1ss16TC	AACCAAGTTTAGGGACCTCGATGT	24	AACCAAGTTTAGGGACCTCGATGTGCGCTTTGCAAGTTCGTGGACCtaagtga	5'	New	gp1a	49.1	-14.8	0.6
563	761	osa-MIR7695-p3_2ss5AG23TC	GTGCGCTTTGCAAGTTCGTGGACC	24	AACCAAGTTTAGGGACCTCGATGTGCGCTTTGCAAGTTCGTGGACCtaagtga	3'	New	gp1a	49.1	-14.8	0.6
564	762	osa-MIR7695-p5_2ss5AG23TC	GTGCGCTTTGCAAGTTCGTGGACC	24	aaccaagtttagggacctcgatGTGCGCTTTGCAAGTTCGTGGACCtaagtgaaacctcatgacaagtttaaggactgctatgtgcatttt	5'	New	gp1a	44	-20.5	0.5
565	763	osa-MIR7695-p5_3	AGTTCGTGGATCTAAGTGAAACCT	24	aAGTTCGTGGATCTAAGTGAAACCTgctgacaagtttaaggaccgctggtgtattttactcttagattaat	5'	New	gp1a	38	-11	0.4
566	764	osa-MIR7695-p5_2ss8TC19AG	TTAGGGACCTCGATGTGCGCT	21	aagtTTAGGGACCTCGATGTGCGCTttgcaagttcgtgaacctaagtaa	5'	New	gp1a	44.9	-11.1	0.5
567	765	osa-MIR7695-p5_2ss2TA23CT	AATGTATCATCCCGGTCCAAAGTC	24	AATGTATCATCCCGGTCCAAAGTCtcgtttgaccgtggtcttacctacgtggcacgccacgtgcacgatgacatggattnn	5'	New	gp1a	50.6	-24.8	0.6
568	766	osa-MIR7695-p5_2ss18CT20AT	ATCATCCCGGTCCAAAGTCTCGTT	24	aatgtATCATCCCGGTCCAAAGTCTCGTTtgactgtggtcttac	5'	New	gp1a	45.5	-9.9	0.5
569	767	osa-MIR7695-p5_1	AAGTGAAACCTCCTGACAAGTTTA	24	acAAGTGAAACCTCCTGACAAGTTTAaggaccactggtgtattttactcta	5'	New	gp1a	39.2	-6.8	0.3
570	768	osa-MIR7695-p5_1ss13GA	AACCAAGTTTAGAGATCTCGATGT	24	acagtaAACCAAGTTTAGAGATCTCGATGTgcacttagcaagttcgtaaacctgagtgaaacctcctaactagtttaagaactgctggtgtattttattttttttatggtgcgccca	5'	New	gp1a	38.5	-27.1	0.6
571	769	osa-MIR7695-p5_1ss9GA	ACATCGAGATCTCTAAACTTGGTT	24	ACATCGAGATCTCTAAACTTGGTTtattgtatcatttcgatcc	5'	New	gp1a	34.9	-5.1	0.3
572	770	osa-MIR7695-p5_1ss10CT	ACGAACTTGTAAAGCGCACATCGA	24	ACGAACTTGTAAAGCGCACATCGAggtccctaaacttgatttattgtatc	5'	New	gp1a	40	-4.6	0.2
573	771	osa-MIR7695-p3_2ss8CT24GA	GAACTTGTAAAGCGCACATCGAGA	24	acttaggtccacGAACTTGTAAAGCGCACATCGAGAtccctaaa	3'	New	gp1a	45.5	-5.6	0.3
574	772	osa-MIR7695-p5_1ss4TC	GGACCTAAGTGAAACCTCCTGACA	24	agaccttgatatgcactttgcaagttcgtGGACCTAAGTGAAACCTCCTGACAagtttaaggaccgctggtgtattttactcttgtggttttatccatacgtgcttgtgctgcagtccattttgctggtgtagtgatattagggggg	5'	New	gp1a	44.9	-40.4	0.6
575	773	osa-MIR7695-p3_2ss16GA19TC	ATAAACCAAGTTTAGAGACCTCGA	24	agactttggaccgggatgatataATAAACCAAGTTTAGAGACCTCGA	3'	New	gp1a	40.4	-6.3	0.3
576	774	osa-MIR7695-p3_2ss2AG20GA	AGGTCCACGAACTTGCAAAACGCA	24	agcggtccttaaacttgtaacgaagtttcacttAGGTCCACGAACTTGCAAAACGCA	3'	New	gp1a	43.9	-9.1	0.4
577	775	osa-MIR7695-p5_2ss2AG20GA	AGGTCCACGAACTTGCAAAACGCA	24	AGGTCCACGAACTTGCAAAACGCAcatcaaggcctctaaacttggtttattgtatcatcccggtccaaaatctagtttgaccatggtctaacctacgtggcatgccacgtgtgcgtgtgccacgtgcacga	5'	New	gp1a	49.6	-39.1	0.6
578	776	osa-MIR7695-p5_1ss2AG	AGGTCCACGAACTTGCAAAGCGCA	24	AGGTCCACGAACTTGCAAAGCGCAcatcgaga	5'	New	gp1a	53.1	-3.6	0.2
579	777	osa-MIR7695-p5_2ss16GA19TC	ATAAACCAAGTTTAGAGACCTCGA	24	ATAAACCAAGTTTAGAGACCTCGAtatgtattttgcaagttcgtggacctaagtga	5'	New	gp1a	37.5	-7.6	0.4
580	778	osa-MIR7695-p5_2ss8TC19AG	TTAGGGACCTCGATGTGCGCT	21	ataaactaaatTTAGGGACCTCGATGTGCGCTttgcaagttcatggacctaagtgaaaccttctaacaagtttaaggaccgctggtgcattttactatatttaatactaaaagaattacaactctaatctttttctttcatgtttggttata	5'	New	gp1a	32.9	-23.3	0.5
581	779	osa-MIR7695-p3_8	TAAAATGCACTAGCGGTCCTT	21	atagcacttactcactcgtacagcaagtaattaaccaacgagTAAAATGCACTAGCGGTCCTT	3'	New	gp1a	41.3	-7	0.3
582	780	osa-MIR7695-p5_2ss7TC22TC	GTTTGACTGTGGTCTTGCCTACGT	24	atcatcccggtccaaagccgcGTTTGACTGTGGTCTTGCCTACGTggcacgtcacgtggacaatgacatggaannnnnnnnnnnnnnnnnnnnnnnnnnnnnnnnnnnnnnnnnnnnnnnnnnnnnnnnnnnnnggtggtgagaggcggcacgaggggaggggtt	5'	New	gp1a	37.6	-37.5	0.6
583	781	osa-MIR7695-p3_2ss13CT20AT	ATCATCCCGGTCTAAAGCCTCGTT	24	ATCATCCCGGTCTAAAGCCTCGTT	3'	New	gp1a	50	-1.8	0.1
584	782	osa-MIR7695-p5_1ss2TA	AATGTATCATCCCGGTCCAAAGCC	24	atcgagatctctaaacttggtttAATGTATCATCCCGGTCCAAAGCCtcatttgactgtggtcttacctacatagcatgccacgtggacgatgacattgacagcctatcagggcctcact	5'	New	gp1a	46.7	-26.1	0.5
585	783	osa-MIR7695-p5_2ss3CT20AT	ATTATCCCGGTCCAAAGCCTCGTT	24	ATTATCCCGGTCCAAAGCCTCGTTtgaccgtgg	5'	New	gp1a	54.5	-8.2	0.5
586	784	osa-MIR7695-p5_4	ATTGTATCATCCCGGTCCAAAGCC	24	ATTGTATCATCCCGGTCCAAAGCCgcgttcgaccgtggtcttgtctacgtgcatgccacgtggacaatgacatgatttt	5'	New	gp1a	50.6	-26.1	0.7
587	785	osa-MIR7695-p5_2ss20AT22GA	ATCATCCCGGTCCAAAGCCTCATT	24	attgtATCATCCCGGTCCAAAGCCTCGTTtgaccgtgatgttgccta	5'	New	gp1a	48.9	-13.7	0.6
588	786	osa-MIR7695-p5_1ss6AT	ATTGTTTCATCCCGGTCCAAAGCC	24	ATTGTTTCATTCCGGTCCAAAGCCgcgtttgaccgtggtcttgcctatatggcacgccacgtgaacgatgacatggaattt	5'	New	gp1a	49.4	-25.4	0.6
589	787	osa-MIR7695-p3_2ss11TC23CA	AGTTCGTGGACCTAAGTGAAACAT	24	caagtttaaagatcttgatgtgtgttttacaAGTTCGTGGACCTAAGTGAAACATcatgacaagtttaagaaccgc	3'	New	gp1a	36.8	-15.5	0.6
590	788	osa-MIR7695-p3_1ss9GA	ACATCGAGATCTCTAAACTTGGTT	24	cactagcgatctttaaacttgtcataaggtttcacttagatacacgaacttgcaaagcgcACATCGAGATCTCTAAACTTGGTT	3'	New	gp1a	39.3	-14.9	0.5
591	789	osa-MIR7695-p3_4	AGCGCACATCGAGGTCTCTAAACT	24	cacttagattcacgaacttgtaaAGCGCACATCGAGGTCTCTAAACT	3'	New	gp1a	42.6	-5.5	0.3
592	790	osa-MIR7695-p3_9	TCGAGGTCTCTAAACTTGGTT	21	cacttaggtccacgaacttgcaaaacgcataTCGAGGTCTCTAAACTTGGTT	3'	New	gp1a	44.2	-11.1	0.5
593	791	osa-MIR7695-p5_2	ACGAACTTGCAAAGCGCACATCGA	24	cacttaggtccACGAACTTGCAAAGCGCACATCGAGGTCCCTAAACT	5'	New	gp1a	51.1	-11.8	0.5
593	792	osa-MIR7695-p3_1ss17TC	AGCGCACATCGAGGTCCCTAAACT	24	cacttaggtccACGAACTTGCAAAGCGCACATCGAGGTCCCTAAACT	3'	New	gp1a	51.1	-11.8	0.5
594	793	osa-MIR7695-p3_1ss9TC	TCGAGGTCCCTAAACTTGGTT	21	cacttaggtccacgaacttgcaaagcgcacaTCGAGGTCCCTAAACTTGGTT	3'	New	gp1a	50	-11.8	0.5
595	794	osa-MIR7695-p3_9	TCGAGGTCTCTAAACTTGGTT	21	cacttagtcccacgaacttgcaaagtgcacaTCGAGGTCTCTAAACTTGGTT	3'	New	gp1a	46.2	-8.9	0.4
596	795	osa-MIR7695-p3_1ss24CT	AAACTTGGTTTATTGTATCATCCT	24	catcgatgtccctAAACTTGGTTTATTGTATCATCCT	3'	New	gp1a	37.8	-5.1	0.4
597	796	osa-MIR7695-p3_2ss13CT20AT	ATCATCCCGGTCTAAAGCCTCGTT	24	catgaggtttcacttaggtacacgaacttgtaaagcgcacatcgagatccctaaacttagtttattgtATCATCCCGGTCTAAAGCCTCGTT	3'	New	gp1a	42.4	-16	0.4
598	797	osa-MIR7695-p3_11	TTAGGGATCTCGATGTGCACT	21	catgccatcatccacgtaggcaagaccacggtcaaacaacgctttggaccgggatgatacattaaaccaagtTTAGGGATCTCGATGTGCGCT	3'	New	gp1a	49.5	-21	0.5
599	798	osa-MIR7695-p5_1ss10AG	TCGATGTGCGCTTTGCAAGTT	21	ccaagtttagagaccTCGATGTGCGCTTTGCAAGTTcgtggacctaactgaa	5'	New	gp1a	48.1	-10.6	0.4
600	799	osa-MIR7695-p3_6	ATTGTATCATCCCGGTCCAAAGCC	24	ccctaaacttggtttATTGTATCATCCCGGTCCAAAGCCacgtttgacc	3'	New	gp1a	46.9	-9.8	0.4
601	800	osa-MIR7695-p3_1ss6AT	ATTGTTTCATCCCGGTCCAAAGCC	24	ccctaaacttggtttATTGTTTCATCCCGGTCCAAAGCCacgtttaacc	3'	New	gp1a	44.9	-10	0.5
602	801	osa-MIR7695-p5_1ss10CT	ACGAACTTGTAAAGCGCACATCGA	24	ctagcggtccttaaacttgtaacgatgtttcacttaggtccACGAACTTGTAAAGCGCACATCGAgattcctaaacttggtttattgtatcatcccggtccaaagccgcgtt	5'	New	gp1a	44.6	-20.2	0.4
603	802	osa-MIR7695-p5_1ss2AG	AGGTCCACGAACTTGCAAAGCGCA	24	cttAGGTCCACGAACTTGCAAAGCGCACATC	5'	New	gp1a	51.6	-1.6	0.1
603	803	osa-MIR7695-p3_7	CGAACTTGCAAAGCGCACATC	21	cttAGGTCCACGAACTTGCAAAGCGCACATC	3'	New	gp1a	51.6	-1.6	0.1
604	804	osa-MIR7695-p3_2ss18CT20AT	ATCATCCCGGTCCAAAGTCTCGTT	24	cttgagattttacttaggtacacgaacttgtaaaacgcacgtcgagatccctaaacttgtttattgtATCATCCCGGTCCAAAGTCTCGTT	3'	New	gp1a	40.7	-13.9	0.4
605	805	osa-MIR7695-p3_2ss1TA24AT	ATGTATCATCCCGGTCCAAAGCCT	24	cttgcaaaacgcgtatcaagatccttaaacttggtttaATGTATCATCCCGGTCCAAAGCCTtgtttgatcgtggttttgccta	3'	New	gp1a	41.7	-18.9	0.5
606	806	osa-MIR7695-p3_2	AAGTTCGTGGATCTAAGTGAAACC	24	gaatctcgatgtgcgctttgcAAGTTCGTGGATCTAAGTGAAACC	3'	New	gp1a	46.7	-7.4	0.4
607	807	osa-MIR7695-p3_1ss13GA	AACCAAGTTTAGAGATCTCGATGT	24	gaccgagatgatactctaAACCAAGTTTAGAGATCTCGATGT	3'	New	gp1a	40.5	-14	0.8
608	808	osa-MIR7695-p5_1ss14CT	GTCCACGAACTTGTAAAGCGCACA	24	gaggtttcacttagGTCCACGAACTTGTAAAGCGCACAtcgagatccctaaacttggtttattgtatcatcccggtccaaagccgcgtttaaccgtgatcttgcacgccacgtggatgatgacatggaatttt	5'	New	gp1a	46.6	-28.6	0.5
609	809	osa-MIR7695-p5_1ss4TC	GGACCTAAGTGAAACCTCCTGACA	24	GGACCTAAGTGAAACCTCCTGACAagtttaaggaccgctggtgcattttactctagaaa	5'	New	gp1a	44.1	-10.2	0.4
610	810	osa-MIR7695-p5_2ss22AT24GA	GTATCATCCCGGTCCAAAGCCTCA	24	GTATCATCCCGGTCCAAAGTCTCAtttgaccgtgg	5'	New	gp1a	51.4	-9	0.5
611	811	osa-MIR7695-p3_1	AAGTGAAACCTCCTGACAAGTTTA	24	gtcattgtccacgtggcgtgccacataggcaagaccacagtcaaacacggctttggaccggaatgatacaataaaccaagtttagagacctcgatgtgcactttgcaagtttgtggacctAAGTGAAACCTCCTGACAAGTTTA	3'	New	gp1a	46.5	-33.9	0.5
612	812	osa-MIR7695-p3_3	ACGTTTGATTGTGGTCTTGCC	21	gtccaaagccACGTTTGATTGTGGTCTTGCCt	3'	New	gp1a	50	-9.6	0.6
613	813	osa-MIR7695-p5_2ss12GA22TC	GTTTGATTGTGATCTTGCCTACGT	24	GTTTGACTGTGATCTTGCCTACGTggcacgccacgtggacaataacatggann	5'	New	gp1a	49.1	-18.3	0.7
614	814	osa-MIR7695-p5_2ss12GA22TC	GTTTGATTGTGATCTTGCCTACGT	24	GTTTGATTGTGATCTTGCCTACGTggcatatcacatgg	5'	New	gp1a	44.7	-12.6	0.7
615	815	osa-MIR7695-p3_1ss24CT	AAACTTGGTTTATTGTATCATCCT	24	taaaatgcaccaacggtccttaaatttgtcaggaggtttcacttaggtccacgaacttgcaaagcgcacatcgaggtccctAAACTTGGTTTATTGTATCATCCT	3'	New	gp1a	42.9	-18.2	0.4
616	816	osa-MIR7695-p5_6	TAAAATGCACTAGCGGTCCTT	21	taaacaagcaagggcaatattgaatatagttaattttttgagTAAAATGCACTAGCGGTCCTTaaacttgtcaggaggtttcacttaggtccacgaactttcAAAGCGCACATCGAGGTCCCTAAA	5'	New	gp1a	38.9	-20.6	0.4
616	817	osa-MIR7695-p3_1ss19TC	AAAGCGCACATCGAGGTCCCTAAA	24	taaacaagcaagggcaatattgaatatagttaattttttgagTAAAATGCACTAGCGGTCCTTaaacttgtcaggaggtttcacttaggtccacgaactttcAAAGCGCACATCGAGGTCCCTAAA	3'	New	gp1a	38.9	-20.6	0.4
617	818	osa-MIR7695-p3_5	AGTTCGTGGATCTAAGTGAAACCT	24	taaagatctcgatgcgtgttttacaAGTTCGTGGATCTAAGTGAAACCT	3'	New	gp1a	38.8	-9.7	0.5
618	819	osa-MIR7695-p5_7	TATTGTATCATCCCGGTCCAAAGC	24	TATTGTATCATCCCGGTCCAAAGCcgtgtttgaccgtggtcttgcctacgtggcacgccacatgaacgatgacatggaatttttttaaaaaaattctcccttcttccttctttTTTCACCACTGCGACAACCCCTCCcctcgtgccgcctc	5'	New	gp1a	49	-31	0.4
618	820	osa-MIR7695-p3_12	TTTCACCACTGCGACAACCCCTCC	24	TATTGTATCATCCCGGTCCAAAGCcgtgtttgaccgtggtcttgcctacgtggcacgccacatgaacgatgacatggaatttttttaaaaaaattctcccttcttccttctttTTTCACCACTGCGACAACCCCTCCcctcgtgccgcctc	3'	New	gp1a	49	-31	0.4
619	821	osa-MIR7695-p5_2ss7TC22TC	GTTTGACTGTGGTCTTGCCTACGT	24	tcatcccggtccaaagccgcGTTTGACTGTGGTCTTGCCTACGTgtcacgccacgtggacaatgatatggaannnnnnnnnnnnnnnnnnnnnnnnnnnnnnnnnnnnnnnnnnnnnnnnnnnnnnnnnnnnnnnggtggtgagaggcggcacgaggagagggg	5'	New	gp1a	36.6	-36.3	0.6
620	822	osa-MIR7695-p5_2	ACGAACTTGCAAAGCGCACATCGA	24	tcatttaggtccACGAACTTGCAAAGCGCACATCGAGGTCCCTAAACTt	5'	New	gp1a	46.9	-12.3	0.5
620	823	osa-MIR7695-p3_1ss17TC	AGCGCACATCGAGGTCCCTAAACT	24	tcatttaggtccACGAACTTGCAAAGCGCACATCGAGGTCCCTAAACTt	3'	New	gp1a	46.9	-12.3	0.5
621	824	osa-MIR7695-p3_4	AGCGCACATCGAGGTCTCTAAACT	24	tcatttaggtccacgaacttgcaaAGCGCACATCGAGGTCTCTAAACTt	3'	New	gp1a	44.9	-10.9	0.5
622	825	osa-MIR7695-p5_1ss13TA	AAACTTGGTTTAATGTATCATCCC	24	tctAAACTTGGTTTAATGTATCATCCCgatccaaagcctggtttgac	5'	New	gp1a	40.4	-9.9	0.5
623	826	osa-MIR7695-p5_1ss10AG	TCGATGTGCGCTTTGCAAGTT	21	tcTCGATGTGCGCTTTGCAAGTTCGTGGACCTAAGTGAAACATcgtta	5'	New	gp1a	45.8	-11.2	0.5
623	827	osa-MIR7695-p3_2ss11TC23CA	AGTTCGTGGACCTAAGTGAAACAT	24	tcTCGATGTGCGCTTTGCAAGTTCGTGGACCTAAGTGAAACATcgtta	3'	New	gp1a	45.8	-11.2	0.5
624	828	osa-MIR7695-p3_2ss3CT20AT	ATTATCCCGGTCCAAAGCCTCGTT	24	tgcctaatatatatacactagagtaaaatgcaccagcggttcttaaacttgtcagcaggtttcgcttaggtccacaaacttgcaaagcgcatatcgaggtccctaaacttagtttattgtATTATCCCGGTCCAAAGCCGCGTT	3'	New	gp1a	42.4	-26.6	0.4
625	829	osa-MIR7695-p5_5	GTCCACGAACTTGCAAAGCGCACA	24	ttagGTCCACGAACTTGCAAAGCGCACATCGAGGTCccta	5'	New	gp1a	52.5	-10.4	0.5
625	830	osa-MIR7695-p3_10	TGCAAAGCGCACATCGAGGTC	21	ttagGTCCACGAACTTGCAAAGCGCACATCGAGGTCccta	3'	New	gp1a	52.5	-10.4	0.5
626	831	osa-MIR7695-p5_8	TTTTTCTCCCTTCTTCCTTCT	21	TTTTTCTCCCTTCTTCCTTCTtttttcactactgcGACAACCCCTCCCCTCGTGCCGCCtctcagcaccgagnnn	5'	New	gp1a	52	-5.7	0.1
626	832	osa-MIR7695-p3_1ss19TG	GACAACCCCTCCCCTCGTGCCGCC	24	TTTTTCTCCCTTCTTCCTTCTtttttcactactgcGACAACCCCTCCCCTCGTGCCGCCtctcagcaccgagnnn	3'	New	gp1a	52	-5.7	0.1
1	1	bdi-MIR5056-p3	ATTGCATGCGTCTAATCAAAAA	22	aattcgggaggaagaactggtaataagcacaaaaccatccattctggttctacatttgtttgaataaaatgtttcgccaATTGCATGCGTCTAATCAAAAAaacttttcttattcgtctttttctatcttcccattcatct	3'	New	gp1b	34	-25.5	0.5
2	2	rgl-MIR5141-p5_1ss6GT	AAGGCTGCCACTTCGCGATATTGT	24	ttgagtaatgcctgagtcgtagcatcaaggtctgacccaaatttagcgAAGGCGGCCACTTCGCGATATTGTgccaattccagttttgaactaccgcagacttgtttcatagctttcaactgagcggcagacccgacgcgactgacggataagccaacgtta	5'	New	gp1b	49.4	-36.3	0.5
1	1	mes-miR156a_L+2	CTTGACAGAAGAGAGTGAGCAC	22	cacggagaagctctcatgagATTGACAGAAGAGAGTGAGCACacggcgtgatggccggcataaaatctatcccgtcctcgccgcgtgctcactcctctttctgtcaccctctttctctcag	5'	Diff	gp2a	54.5	-56.1	0.9
2	2	tcc-miR162_R+1	TCGATAAACCTCTGCATCCAGA	22	ttgggtgatgcctgggcgcagtggtttatcgatctcttccctgccttgtgctgctccgatcgatgcccgtgctgattcttgataatatacaacgcaggaatcgaTCGATAAGCCTCTGCATCCAGAtctcactttt	3'	Diff	gp2a	50	-53	0.8
3	3	zma-miR164a-5p_L+1	CTGGAGAAGCAGGGCACGTGCA	22	gaagaaggaggggtgagcaaaccgtgCTGGAGAAGCAGGGCACGTGCTcgacggcggggctggctggccggccggcttgcagcatgtgcgctccttctccagcatggcttctcgccccgtcgatcgcc	5'	Diff	gp2a	68	-79.9	0.9
4	4	bdi-miR164a-3p	CATGTGCCCTTCTTCTCCACC	21	ggtagacggtggccgtgcacgGTGGAGAAGCAGGGCACGTGCAttaccatccactcgcctgccggccgccggccgccattgccatggatggttcttCATGTGCCCGTCTTCTCCACCgagcaccaactgtctcga	3'	Yes	gp2a	63.7	-78.3	0.9
5	5	gma-miR166p_R+1	TCGGACCAGGCTTCATTCCCG	21	tcttgttgagaggaatgtcgtctggcctgagatcgtaccacagtggtgggtacacgtggacggtcTCGGACCAGGCTTCATTCCCCtcaacaact	3'	Diff	gp2a	54.7	-56.6	1.1
6	6	bdi-miR166b-5p_R+1	GGAATGTTGTCTGGCTCGGGGT	22	cactttgaggGGAATGTTGTCTGGCTCGAGGTgcatggagaaacctctgatcgatcaggtttgatctgtagagactgatctcggaccaggcttcattcccctcaagtaa	5'	Diff	gp2a	49.5	-50.9	0.9
7	7	bdi-miR166j	TCGGACCAGGCTTCATTCCTT	21	cttcattaaattcattggccatggtggcttgtggggaatgttggctggctcgaggtatccacatcttaattcctctccggcgatcgagccggctcgggcgtgtggaagcgTCGGACCAGGCTTCATTCCTCgcaagccgatgcatccatggcgtctcgatctgtagtgtgt	3'	Yes	gp2a	55.6	-78.1	0.8
8	8	gma-miR166h-3p_L-2R+2	TCGGACCAGGCTTCATTCCCG	21	tgatccatggctgttgagaggaatgacgtccggtctgaagatcgccgtccccaggcggtggctTCGGACCAGGCTTCATTCCCCatgactcatggaacc	3'	Diff	gp2a	58.6	-50.7	0.9
9	9	ptc-miR167h-5p_R+1	TGAAGCTGCCAACATGATCTGA	22	gatgtgtgcaccttaagcagcTGAAGCTGCCAGCATGATCTGAtcttttgcgatctctttttttatctgaataagttgatggaaatattgggttcctaagattcagatcgtgctgcgcagtttcatctgctaatcgatgcactacact	5'	Diff	gp2a	41.9	-62	1
10	10	ata-miR167f-5p_1ss22CT	TGAAGCTGCCAGCATGATCTGT	22	atggtgcaccacaagtggaTGAAGCTGCCAGCATGATCTGAtcacagtagttctctagctgatgatgatttacaaaacctagagacatgcatcagatcatctggcagtttcatcttctcatggcagcacaaa	5'	Diff	gp2a	43.9	-60.4	1
11	10	ata-miR167f-5p_1ss22CT	TGAAGCTGCCAGCATGATCTGT	22	nnnttgattgttgaggtgcaaccattaggagcTGAAGCTGCCAGCATGATCTGAtgagtgcttattaggtgagggcagaattgactgccaaaacaaagatcagatcatgctgtgcagtttcatctgcttgtggctgcacaaaattaaagg	5'	Diff	gp2a	43.3	-65.9	1
12	11	bdi-miR167a_R+1	TGAAGCTGCCAGCATGATCTAT	22	caagggaacgagTGAAGCTGCCAGCATGATCTAGctctgaatgatcaacaagatgtgctcccacactgccttcctgtggatcttgagctgttgctagtcttgtggtcatgccttgctaggtcatgctgcggcagcctcacttcttcccatt	5'	Diff	gp2a	51.7	-74.2	0.9
13	11	bdi-miR167a_R+1	TGAAGCTGCCAGCATGATCTAT	22	agcgTGAAGCTGCCAGCATGATCTAActtgcagacaagaaatcagctcagctcgctggtttcgaacaggaaggcggctagctgaggcttcttctgagtacgtgatggttagatcatgctgtgacagtttcactcc	5'	Diff	gp2a	50.4	-60.5	0.9
14	12	gma-miR171m_R+1_1ss21AT	TTGAGCCGCGTCAATATCTCTT	22	aaaagaggtattggcgtgcctcaatccgaaggcatggctgattacaggcacctcgaccgatctagcgcatgcagccatgtttcttggaTTGAGCCGCGTCAATATCTCTCct	3'	Diff	gp2a	51.8	-54.6	0.9
15	13	mtr-miR171a	TGATTGAGTCGTGCCAATATC	21	ttcttgggctgggagagtgcgatgttggcatggttcaatcaaaccgggcaaacttatgcactagctaagcaagatgcagggatatgcagtatggttttgtttggtcTGATTGAGCCGTGCCAATATCacaagcttgcctggcttaatta	3'	Yes	gp2a	46.3	-70.6	1
16	14	mtr-miR171c_2ss9CT21TC	TGATTGAGTCGTGCCAATATC	21	cgggatattggtgcggttcaatcagaaagcttgtgctccgaaggcgaggggctccactcttTGATTGAGCCGTGCCAATATCacg	3'	Diff	gp2a	54.1	-45.9	1
17	15	cme-MIR171h-p3	TTGAGCCGCGTCAATATCTCTT	22	aatggaaagagcgatattggtgaggttcaatccgatgattggttttacagcagtggtaaaatcagtatctgaTTGAGCCGCGCCAATATCTCTTcctctcctat	3'	New	gp2a	42.3	-46.9	1.1
18	16	mtr-miR390_R+1	AAGCTCAGGAGGGATAGCGCCA	22	tttaggcgttcaaagggagagatgttttgaggaagggtatggaacaatccttgAAGCTCAGGAGGGATAGCGCCTcgaaatcaaactaggcgctatctatcctgagctccatggtttgttcttaccacacgaccaattaaatctgcagtctccacgcacacctctg	5'	Diff	gp2a	47.6	-65.7	0.8
19	17	ath-miR396b-5p_R+1	TTCCACAGCTTTCTTGAACTTT	22	tcaagtccatgccatgcctTTCCACAGCTTTCTTGAACTTCtcttgtgcctcactcactttcattactggagagatatgcatcatcagtggaagcttatagggagaggagtgcaagaagagggtcaagaaagctgtgggaagaaatggcattacaaggact	5'	Diff	gp2a	45.3	-74.8	1
20	18	zma-MIR396f-p5_2ss4TC17TC	TCTCCTTCTTCTTCTCCC	18	caagcttctTCTCCTTCTTCTTCTCCGcttctagtagacttctagtagtagtaaacttggcgtcgcgatctccgcgcgctccgggtgcttcgcttcggaggtttgggaggatggcggaggcgtgaggtgaggtgagggagtgtg	5'	New	gp2a	56.9	-59.6	0.7
21	19	bdi-MIR529-p5_1ss7GA	TAAAGGAAGAAGAGAGAGAGT	21	tcagtatcgagatgtacatcgaggcTAAAGGAAGAAGAGAGAGAGTacagccttagttcagatcacatatgactatcttttgcgagtctgatcgatactctgatgaaggctgtacCCTCTCTCTTCTTCTCTTAGCttcttgatgcttt	5'	New	gp2a	42.3	-68.5	1.1
21	20	bdi-MIR529-p3	CCTCTCTCTTCTTCTCTTAGC	21	tcagtatcgagatgtacatcgaggcTAAAGGAAGAAGAGAGAGAGTacagccttagttcagatcacatatgactatcttttgcgagtctgatcgatactctgatgaaggctgtacCCTCTCTCTTCTTCTCTTAGCttcttgatgcttt	3'	New	gp2a	42.3	-68.5	1.1
22	21	tae-MIR1120a-p5	TACTCCCTCCGTCCCATAATATAAG	25	ttggTACTCCCTCCGTCCCATAATATAAGaacctagtctgggaccctaggttCTTATATTATGGGACGGAGGGAGTatttg	5'	New	gp2a	45.7	-60.1	1.6
23	22	ssp-MIR1128-p5_2ss19CG20AC	TCCCTCCGTCCCAAAAAAGCT	21	cgcacTCCCTCCGTCCCAAAAAAACTcacacccctcctaggacaacgaatctggacaaagggtagttcagattcatagtcttaggaggggtaacgttgagtttattttgggagggagggagtacc	5'	New	gp2a	49.6	-79.1	1.3
24	23	tae-miR1130b-3p_L-1R+4	CTTATATTATGGGACGGAGGGAGT	24	ctatcatagaattcactatcctgaattgtactacttccgccccgtaatataagggattttggagaCTTATATTATGGGACGGAGGGAGTattatattaggcaattttgtgacat	3'	Diff	gp2a	36.8	-42.1	1
25	24	bdi-miR2118a	TTTCCGATGCCTCCCATTCCTA	22	gatgagccaggaagaggaagaaagaggtaatctaagagcagtgggagtgggaacatggtggaaaaatgagatatcagttttcacttctagaattggaggtggatatatttgtctcactatTTTCCGATGCCTCCCATTCCTAtcgttcttaggtgctccttcctcttcctttcagctcatata	3'	Yes	gp2a	42.6	-87.1	1.1
26	25	sbi-miR2118-3p_L+1	CTTCCTGATGCCTCCCATGCCTA	23	gaagtggatcaggaagaggaagaaaagagggtctgagagcggtgggcatgggaacatggaggaaagcccaaactcttcttcgcctctagaactaggggctgagatttggtttccttgtTTTCCTGATGCCTCCCATGCCTAttgttctcagatgctccttcctcttccttttggttcgcaca	3'	Diff	gp2a	50	-97	1.1
27	26	zma-miR2118c_L+1	CTTCCTAATGCCTCCCATTCCTA	23	agagtgaacttgggaagaggaagacagagggtctaagagctgtaggaatgggaacatggaggaaagtgcaagctccatgtttgtggagacttggcttgcaacTTTCCTAATGCCTCCCATTCCTAttgttcttaggtgctccttcctcttcctttggtctcacaaa	3'	Diff	gp2a	47	-89.3	1.1
28	27	zma-miR2118g	TTCCTGATGCCTCCTATTCCTA	22	gtgtgccaaagagggtgagccaggaagaggatagagactctaagagcagtaggaatgggaacatgaaggaaagccaaaccaagctctaactcctggagttggagatttggtataacgattTTCCTGATGCCTCCCATTCCTAcagttcttaggtccttgttcctcttactttcggctaacaccaatttagtagag	3'	Yes	gp2a	45.6	-85.8	1
29	28	zma-miR2275b-5p_1ss12CG	AGGATTAGAGGGAACTGAACC	21	tgtgccatttgaaatgAGGATTAGAGGGAACTGAACCtttgatgaagatcagaaggttcagtttccataTCTCACCTTGAATGGCCCATCT	5'	Diff	gp2a	41.8	-39.9	1
29	29	bdi-MIR2275b-p3_1ss16TC	TCTCACCTTGAATGGCCCATCT	22	tgtgccatttgaaatgAGGATTAGAGGGAACTGAACCtttgatgaagatcagaaggttcagtttccataTCTCACCTTGAATGGCCCATCT	3'	New	gp2a	41.8	-39.9	1
30	28	zma-miR2275b-5p_1ss12CG	AGGATTAGAGGGAACTGAACC	21	tgtgccatttgaaatgAGGATTAGAGGGAACTGAACCattttgatgaatatcagaaggTTCAGTTTCCTCTAATATCTCGccttgaatggccca	5'	Diff	gp2a	40.4	-50.8	1.3
30	30	bdi-miR2275b_2ss10TC22AG	TTCAGTTTCCTCTAATATCTCG	22	tgtgccatttgaaatgAGGATTAGAGGGAACTGAACCattttgatgaatatcagaaggTTCAGTTTCCTCTAATATCTCGccttgaatggccca	3'	Diff	gp2a	40.4	-50.8	1.3
31	31	zma-miR2275b-5p_2ss12CG20CT	AGGATTAGAGGGAACTGAATC	21	aaagtgAGGATTAGAGGGAACTGAATCacacccatctggaacaaaagatggatggTTCAGTTTCTTCTAATATCTCacatt	5'	Diff	gp2a	38.3	-41.8	1.3
31	32	bdi-miR2275b_R-1_1ss10TC	TTCAGTTTCCTCTAATATCTC	21	aaagtgAGGATTAGAGGGAACTGAATCacacccatctggaacaaaagatggatggTTCAGTTTCTTCTAATATCTCacatt	3'	Diff	gp2a	38.3	-41.8	1.3
32	33	ata-miR2275b-5p_2ss10GT21AT	AGAGTTGGATGAAAACAAACT	21	tttgtcaagcactgaaagtgAGAGTTGGATGAAAGCAAACTgactgatgatcagacaactccagcagatcactgatcagCTTGTTTTCCTCCAATATCTCAccttcagcaaattgacttg	5'	Diff	gp2a	41.7	-44.6	0.9
32	34	zma-miR2275a-3p_1ss1TC	CTTGTTTTCCTCCAATATCTCA	22	tttgtcaagcactgaaagtgAGAGTTGGATGAAAGCAAACTgactgatgatcagacaactccagcagatcactgatcagCTTGTTTTCCTCCAATATCTCAccttcagcaaattgacttg	3'	Diff	gp2a	41.7	-44.6	0.9
33	34	zma-miR2275a-3p_1ss1TC	CTTGTTTTCCTCCAATATCTCA	22	gcactgaaagtgagagttggatgaaaacaaactgactgatcatcagacaactccaacagataactgatcagCTTGTTTTCCTCCAATATCTCAccttcagcaa	3'	Diff	gp2a	40.8	-37.8	0.9
34	35	mtr-miR5205b_2ss7AT23GA	CTTATATTTAGGGACGGAGGGAAT	24	acaattatatactccctccgtccgtaaatataagcgacCTTATATTTAGGGACGGAGGGAGTaggaatcct	3'	Diff	gp2a	42.3	-40.4	1.3
35	36	nta-MIR6164b-p3_2ss5TA17GA	TAAAATGAAACGGAGGAAGTA	21	aaggcggaggatataatttacttccttcgtttcatattaatatatacaattTAATATGAAACGGAGGAAGTAgtatattaattgtaat	3'	New	gp2a	26.1	-34.3	1.5
36	37	gma-miR6300_R+3_2	GTCGTTGTAGTATAGTGGTGG	21	tgaactctatcttgcatgcgattcaaaagagggctaactctataaagataaaattgtgttttcccgaaaacaaccaaGTCGTTGTAGTATAGTGGTGAgta	3'	Diff	gp2a	36.6	-19.4	0.5
1	1	vvi-MIR156f-p3_2ss6CT19TC	TTGAGTAGTCTTGTCCTCCCT	21	agaacaaaactggTTGAGTAGTCTTGTCCTCCCT	3'	New	gp2b	44.1	-4.3	0.3
2	2	han-MIR156b-p5_2ss11TC17TG	CTTTCTTTCGCGTTGAGT	18	CTTTCTTTCGCGTTGAGTcgttcggggatggttagctgaaagcat	5'	New	gp2b	48.9	-11.2	0.5
3	3	aly-MIR157c-p3	AGAAAGAGAGAGAGAGAGAGA	21	caaaaggagagcaagcggAGAAAGAGAGAGAGAGAGAGAtcggcttgctgccttgca	3'	New	gp2b	52.6	-17	0.6
4	4	aly-MIR157c-p5	AGAAAGAGAGAGAGAGAGAGA	21	AGAAAGAGAGAGAGAGAGAGAcgacgccgccgcctctcccgcccacgtcgggccgcagccgcctccatgccgccggatatggcggaggcgaggcccggcccaccgcctccacgccatccgggctgcagccgcctccatgcc	5'	New	gp2b	73.8	-54.1	0.5
5	5	mtr-miR159a_1ss21AT	TTTGGATTGAAGGGAGCTCTT	21	TTTGGATTGAAGGGAGCTCTGcatcttgatcccatatagtagtacatgtcactactgattgcatgtcttatatatttgccccctgttcatgttggatttgattttttcctggttccccat	5'	Diff	gp2b	40	-22.5	0.5
6	5	mtr-miR159a_1ss21AT	TTTGGATTGAAGGGAGCTCTT	21	caaccctacatggaccctcTTTGGATTGAAGGGAGCTCTGc	3'	Diff	gp2b	53.7	-6.8	0.3
7	6	bdi-miR159a-3p_R+1	CTTGGATTGAAGGGAGCTCTC	21	CTTGGATTGAAGGGAGCTCTAcacnnnnnnnnnnnnnnnnnnnnnnnnnnnnnnnnnnnnnnnatatgactaatattatcatcaaggtatggatattacttttgcagttagcttgttcttaattattcttctggttttctt	5'	Diff	gp2b	23.4	-10.2	0.3
8	7	mtr-miR160a_1ss21AT	TGCCTGGCTCCCTGTATGCCT	21	caTGCCTGGCTCCCTGTATGCCTgcaggagcactaacgtcggggaacgggaagaaggacgggtggttgtgatggtaatggtggtggccgtgtgccagcgggtttggcgggaacgccgggttga	5'	Diff	gp2b	62.6	-47.3	0.6
9	8	mtr-miR160a_2ss20CT21AT	TGCCTGGCTCCCTGTATGCTT	21	tcggcgggcgggaggcggatgccggcgtagagcatcagattcggctgcaggttgccgatgtggaactccgggaacggtgaagcgaactgcgcaTGCCTGGCTCCCTGTATGCCTgcagg	3'	Diff	gp2b	65.5	-50.8	0.7
10	9	htu-miR160a_R+1_1ss20CT	TGCCTGGCTCCCTGTATGCTT	21	tgagcaTGCCTGGCTCCCTGTATGCCTg	3'	Diff	gp2b	60.7	-7.4	0.4
11	10	bdi-miR162	TCGATAAACCTCTGCATCCGG	21	TCGATAAACCTCTGCATCCAGttctcgcctttttgtgttcaagggcttgaggcagtagtactggctattgcttcttgcttcttggctgctcatggggtgtaaacatgtttactacttgtttaggcttgatatatatgttta	5'	Yes	gp2b	41.8	-39.5	0.7
12	11	bdi-MIR164e-p3	CCCTTCTCCACCATGGCCTTC	21	tacaggtgagtaggttcttgttggagaagcagggtacgtgcaaaatgcacaccggttggtcgagctaattaacaagctctgacgaccatggtgatcgaatgcacgtgctcCCCTTCTCCACCATGGCCTTCtcaccttct	3'	New	gp2b	51.4	-68.2	0.9
13	12	bdi-miR164a-3p_L+3	ATGCATGTGCCCTTCTTCTCCACC	24	ATGCATGTGCCCTTCTTCTCCACCgtgcacgcctcgcctgcagcaaggagacct	5'	Diff	gp2b	61.1	-12	0.4
14	13	zma-MIR164h-p5_2ss4CG17CG	GTCGGCCGCGCCGGCGGC	18	caccatgGTCGGCCGCGCCGGCGGCgagtgctgcgtgcacgcgagcccgacgttgatc	5'	New	gp2b	74.1	-22.8	0.5
15	14	ath-MIR166e-p3_2ss13TG21TA	TATATATATATGGCTCTTCTA	21	aacgggcataggaatacatgatatagcatTATATATATATGGCTCTTCTAgtctcca	3'	New	gp2b	35.1	-10.6	0.5
16	15	aly-miR166a-3p_L+4	CATCTCGGACCAGGCTTCATTCCCC	25	gatgtctgtaGATCTCGGACCAGGCTTCATTCCCC	3'	Diff	gp2b	54.3	-5.5	0.3
17	16	ata-miR166c-3p_R+1	TCGGACCAGGCTTCATTCCTTT	22	ctcggttaaggggtttgttgtctggttcaaggcctcctgctgtcctacatcacatttttttttctttgttctgaatttctgatggatgtgtgtgtgcatgatgcatggctggtggtgaccTCGGACCAGGCTTCATTCCCTTtaaccagc	3'	Diff	gp2b	47.3	-59.4	0.8
18	17	bdi-MIR166g-p3_1ss3GA	TCAATCCCTTTAACCAGCATC	21	catggcatgtccaggctgaagttaggttaaggggattgttgtctggttcaaggtctccacattgtgcaaaatgttcattcatggaggcacaggatgcttggtgatctcggaccaggctTCAATCCCTTTAACCAGCATCtgcacaatatgtctct	3'	New	gp2b	47.1	-70.5	1
19	18	hvu-MIR168-p3_2ss4TG19GC	CCCGCCGCCCGCCCCGACC	19	ctacggccgtcaactcgtcgatctcgtcaacccgtcgacctcccttgatatcctccttgaCGCGCCGCCCGCCCCGACC	3'	New	gp2b	65.8	-18.4	0.4
20	18	hvu-MIR168-p3_2ss4TG19GC	CCCGCCGCCCGCCCCGACC	19	ctccggcaggcgcggtcgcgcctgcacggctgggaccccgacgcgctccgctccatccgcttccacgacctcgacgtccccgcctacgagtcCCCGCCGCCCGACCCGACCgccccgccgttc	3'	New	gp2b	78	-47.3	0.5
21	19	ath-MIR169c-p5_2ss12GA20AC	TGGAGATGATGATTTATATC	20	tttgctttgttcatgttctttTGGAGATGATGATTTATATCagaggctgtttctgaggatgagccttgagctcacccagtgctgcaaaagaactgatttgccgt	5'	New	gp2b	42.3	-29.7	0.7
22	20	gma-MIR171s-p3_2ss12AC18TC	CATCTTTGCATCTGAATC	18	cttagatctgtttggattgtgaggaggtaattgatgcataatccaacacttgatcagaggacggcttctgtcgtccatgtgacgttacaCATCTTTGCATCTGAATCcaatcacagaacagatcttat	3'	New	gp2b	41.4	-42.5	0.8
23	21	nta-MIR172e-p3_2ss15CG19TA	ATTGGAACGATACAGAGAA	19	cacatcgaaagccaacagaaaagataagcagcttataaccgcgcgcgctgcagccaggccgtcacttcggtgacatccgataaaATTGGAACGATACAGAGAA	3'	New	gp2b	49.5	-24.9	0.5
24	21	nta-MIR172e-p3_2ss15CG19TA	ATTGGAACGATACAGAGAA	19	ttcttttttttttataacagccgatacaATTGGAACGATACAGAGAAgatta	3'	New	gp2b	28.8	-7.3	0.5
25	22	nta-MIR172e-p5_2ss14CG18TA	TTGGAACGATACAGAGAA	18	nnTTGGAACGATACAGAGAAgattagcatggcccctgcgcaaggatgacacgcacaaatcgagaaatggtccaaatttttttgcgaattctggccaggtccttgcgcgttcggtattttgttcgttattttcgttgcaca	5'	New	gp2b	45	-35	0.6
26	22	nta-MIR172e-p5_2ss14CG18TA	TTGGAACGATACAGAGAA	18	TTGGAACGATACAGAGAAgattagcatggcccctgcgcaaggatgacacgcacaaatcgagaaatggtccaaatttttttgaggttttacgcactggtccctggcggtgtagttttttcttacggat	5'	New	gp2b	45.7	-24.8	0.4
27	23	pvu-MIR319c-p3_2ss15TC19CA	ATAACTCTGCTTGCCACTATT	21	atacaacgcagtATAACTCTGCTTGCCACTATT	3'	New	gp2b	39.4	-5.6	0.4
28	24	bdi-miR394_L+1	CTTGGCATTCTGTCCACCTCC	21	acaggtcatgtgggcttatcaaaggggcgcttactgagagttcTTTGGCATTCTGTCCACCTCCttgtcgaatcctcagagacagaaatctcatatctgttgatcttggaggtgggcatactgccaatggAGCTGTGTAGGCCTCCCTTTGtaaaacccatatgactcaa	5'	Diff	gp2b	47.6	-81.8	1
28	25	bdi-MIR394-p3_1ss13TC	AGCTGTGTAGGCCTCCCTTTG	21	acaggtcatgtgggcttatcaaaggggcgcttactgagagttcTTTGGCATTCTGTCCACCTCCttgtcgaatcctcagagacagaaatctcatatctgttgatcttggaggtgggcatactgccaatggAGCTGTGTAGGCCTCCCTTTGtaaaacccatatgactcaa	3'	New	gp2b	47.6	-81.8	1
29	26	sbi-miR394a_L+1	CTTGGCATTCTGTCCACCTCC	21	gcccaggcatgtcatcttcatgtgcttaccgtagaattctaagcaccagataTTTGGCATTCTGTCCACCTCCttc	3'	Diff	gp2b	47.4	-16.9	0.5
30	27	sbi-MIR396c-p3_1ss12CT	TCTCTCTCTCTTTCTCTCTCTCTC	24	tgtgatgtgctaattttttaccatTCTTTCTCTCTTTCTCTCTCTCTC	3'	New	gp2b	35.4	-0.5	0
31	28	sbi-MIR396c-p3_2ss1AC17CG	CCATCTCTCTCTCTCTGTC	19	agaagagagagagagactgccatcgCCATCTCTCTCTCTCTGTC	3'	New	gp2b	52.3	-24.5	1.1
32	29	lus-MIR399b-p3_1ss14GT	TGAATTGTATATGTTTTCTGC	21	tttgcggaTGAATTGTATATGTTTTCTGCcaa	3'	New	gp2b	34.4	-5.4	0.5
33	30	mtr-miR408-3p_L-1R+2	TGCACTGCCTCTTCCCTGGCTT	22	ggatgaggcagagcatgggatggggctatcaacagatgtagattattccttgcacaagagatgatgatgagctgtgaatgagttctgagagatggctggtgttgttgttgctccctccccTGCACTGCCTCTTCCCTGGCTCc	3'	Diff	gp2b	51.7	-54.3	0.7
34	31	ssp-MIR408a-p3_2ss16GT21CA	CATTTCTGTTTGCTTTCTCAA	21	gtaatctacagtgaactaggaatgataggcatcaggtattggtacatctatctccagtcaaacagttgccCATTTCTGTTTGCTTTCTCAAgtagtagatcct	3'	New	gp2b	39.8	-24.6	0.6
35	32	sbi-MIR437x-p5_2ss18TC20AT	TGTCCTAAGTCAAACTTCTTC	21	gttttTGTCCTAAGTCAACCTTCTTCaagttcgactatcactggaacaaatat	5'	New	gp2b	35.8	-6.7	0.4
36	33	bdi-miR444a	TTGCTGCCTCAAGCTTGCTGC	21	caagttaTGCAGTTGCTGCCTCAAGCTTGCTGCctc	3'	Yes	gp2b	52.8	-10.4	0.5
37	34	mes-MIR477d-p3_2ss7AT19TG	TGCCCTTGCATGCATGCAGCC	21	tcttggacctgctTGCCCATGCATGCATGCAGCCggccatta	3'	New	gp2b	57.1	-12.1	0.5
38	35	csi-MIR482a-p3_2ss11CA17TA	TTCCCTATGCATCCCAATCCT	21	aaagatgaccttgcgTTCCCTATGCATCCCAATCCTc	3'	New	gp2b	48.6	-5.9	0.3
39	36	sbi-MIR821d-p5_2ss3TC18CT	ATCCGATAAAGTGATAGTAACATT	24	ATCCGATAAAGTGATAGTAACATTgttcacaaa	5'	New	gp2b	30.3	-2.8	0.3
40	36	sbi-MIR821d-p5_2ss3TC18CT	ATCCGATAAAGTGATAGTAACATT	24	ATCCGATAAAGTGATAGTAACATTgttcacaaaatttgcatatctcttata	5'	New	gp2b	27.5	-6.9	0.5
41	37	aly-MIR868-p3_2ss9TC17GA	TTATGACACGAAATACATTT	20	taatgtcataaatataataaaacaaatataaggatactgcatTTATGACACGAAATACATAT	3'	New	gp2b	21	-7	0.5
42	38	tae-MIR1127b-p3_2ss9CT20GT	AAGTATTTTTGGACGGAGGTAGTA	24	tcatacccccaaccaacattccacatttaactatataatattttattaagggtattatagtctttttcttctaatcttagcacatgctaaacaatttagaatgacAAGTATTTTAGGACGGAGGTAGTA	3'	New	gp2b	30.2	-23.4	0.6
43	39	tae-miR1130b-3p_L+3_2ss5CG19CT	ACATGTTATATTATGGGATGGAGG	24	ACATGTTATATTATGGGTTGGAGGaaatagtatctaaactaatt	5'	Diff	gp2b	27.3	-3.3	0.3
44	39	tae-miR1130b-3p_L+3_2ss5CG19CT	ACATGTTATATTATGGGATGGAGG	24	taaaggttgaatattgaaatacgtgcACATGTTATATTATGGGATGGAGGaagtatttctaatgtagcttaagtgttgacgtgagagatacaacttcat	5'	Diff	gp2b	33.3	-22.4	0.7
45	40	tae-MIR1133-p5_2ss18GC21AG	TTCGGATGGAGGGAGTACTAG	21	aaaagtgattTTAGGATGGAGGGAGTACTAGggtaccaaaagtactactttatcctaacactgta	5'	New	gp2b	36.9	-21	0.9
46	41	gma-MIR1520f-p5_2ss6AT18TC	ATGAATGATGAAATGCAC	18	catctgttttgttatggtactATGAATGATGAAATGCACtgggctccgagcagtgaattacgctgcgttttgatggatatgcgtttgcctagaaagcattgtctgacactttacctatgcaatatcagcat	5'	New	gp2b	41.2	-33.6	0.6
47	41	gma-MIR1520f-p5_2ss6AT18TC	ATGAATGATGAAATGCAC	18	ATGAATGATGAAATGCACtgggcgccgagcagtgaattacgccacgttttgatggatatgcgttttgcctagaaagcattgtc	5'	New	gp2b	45.8	-17.9	0.5
48	42	gma-MIR1520f-p3_2ss6AT18TC	ATGAATGATGAAATGCACT	19	acctcttcgttttttttcctttcatcttagatggcatttgttttttatcctttcattgagatcttaggatgttttaatcttttaatcaaacatctgttttgttatggtattATGAATGATGAAATGCACT	3'	New	gp2b	28.5	-17.6	0.5
49	43	ata-miR2118a-3p_L-1R+2	GGAATGGGAACATGGAGGAAAC	22	ggcagtgagtcgggaagaggaagaaagagggtctaagaatggttGGAATGGGAACATGGAGGAAACctaaacctttagtttccatctctgacaatagaggtggaaatttggctgagtgTTTCCCAATGCCTCCCATTCCTAttattcttaatcactccttcctcttccttttgacttgctcaa	5'	Diff	gp2b	43.7	-86.2	1.1
49	44	bdi-miR2118a_L+1_2ss4TC7GA	CTTCCCAATGCCTCCCATTCCTA	23	ggcagtgagtcgggaagaggaagaaagagggtctaagaatggttGGAATGGGAACATGGAGGAAACctaaacctttagtttccatctctgacaatagaggtggaaatttggctgagtgTTTCCCAATGCCTCCCATTCCTAttattcttaatcactccttcctcttccttttgacttgctcaa	3'	Diff	gp2b	43.7	-86.2	1.1
50	43	ata-miR2118a-3p_L-1R+2	GGAATGGGAACATGGAGGAAAC	22	GGAATGGGAACATGGAGGAAACtgcttgttccatctctaggtggaaatttggctgagtgtttcccaatg	5'	Diff	gp2b	46.4	-23.4	0.7
51	45	mdm-MIR2118a-p5_2ss8GA18TC	TTCCTCTACCTCCTCCTCTTC	21	TTCCTCTACCCCCTCCTCTTCctacctcattttctcaatgtcagaataagttggaatatcacacttattctcttcatctgagcaaggatagcacgctatccctccctctcccagctctacttccatcatacttaacaaaca	5'	New	gp2b	43.3	-21.2	0.3
52	46	mdm-MIR2118a-p3_2ss8GA18TC	TTCCTCTACCTCCTCCTCTTC	21	gttgggatgggtcgaaaagattttTTCCTCTACCTCCTCCTCTTC	3'	New	gp2b	46.7	-7.5	0.4
53	47	ata-MIR2118a-p5_2ss15GT19GT	TCCTCTTCCTTTTCTCTTT	19	TCCTCTTCTTTTTCTCTTTtttttgctcttgcagttcaatgatca	5'	New	gp2b	33.3	-3.2	0.2
54	47	ata-MIR2118a-p5_2ss15GT19GT	TCCTCTTCCTTTTCTCTTT	19	TCCTCTTCCTTTTCTTTTTcagagatcagaagtagcgtcataccgtgcgatattgcgatgcaagtcagattcttctttagttctgcaccaatcgaagtcctgaaagtcaagcagaaaagcgg	5'	New	gp2b	43.4	-22.1	0.4
55	48	ata-miR2118b-5p_R+3	TTCCCGATGCCTCCCATTCCTATGG	25	gatgagcgaggaagaggaagaaagaggtagtctaagagcagtgggaatgggaacatagaggaaaaatgagctctcagtgttcacttctggaagtggaggtggatatttgtctcagtatttTTCCCGATGCCTCCCATTCCTATCGttcttaggtgctccttcctcttcctttcagctcataga	3'	Diff	gp2b	45.9	-88.1	1
56	48	ata-miR2118b-5p_R+3	TTCCCGATGCCTCCCATTCCTATGG	25	agtgagccaggaagaggaagaaagagagagcctaagagcagtgggaatgggaacatggaggaaagcctaaaaaccaaatttcttcctccagcaatggaggtggaaatttggtttggttttTTCCCGATGCCTCCCATTCCTATCGttcttaagcacttcttcctcttcctttcagctcgcacg	3'	Diff	gp2b	47	-103.4	1.2
57	49	bdi-miR2118a_1ss6GA	TTTCCAATGCCTCCCATTCCTA	22	ctatTTTCCAATGCCACCCATTCCTAaatgcacgatctattgggctgatagaggaggaggaagcaacttttgtttggaagacaa	5'	Diff	gp2b	42.9	-19.1	0.5
58	50	zma-MIR2275b-p5_2ss17AT19CT	TTCAGTTTCCTCTAATTTT	19	tTTCAGTTTCCTTTAATTTTaattaatttggtcattgatagcatttttggttgcagatggatgtaccgatggattggcctgggaagctgtcg	5'	New	gp2b	38	-23.7	0.7
59	51	zma-MIR2275b-p3_2ss17AT19CT	TTCAGTTTCCTCTAATTTT	19	gcaaaaggaaatactggagtatcaaaacatatgctctacactagaaattgcagggaagtttgtatataagagagcatgggagagggagtTTCAGTTTCCTTTAATTTT	3'	New	gp2b	36.1	-27.4	0.7
60	52	tae-miR2275-3p_L+1_2ss16AG23GA	CTTTGGTTTCCTCCAGTATCTCA	23	gggtggaacaaccttggaagctgaatgtgagagttggatggggccaaatcctgagcttcagatcttgccatggcacaagATTTGGTTTCCTCCAGTATCTCAccttcaattgtccaagatggccagat	3'	Diff	gp2b	48.4	-47.8	0.8
61	53	mtr-MIR2608-p5_2ss10CG23TA	TTTTTCTCTGTCTCTCTCTCTCAC	24	ttggtcgatctactcctTTTTTCTCTGTCTCTCTCTCTCACaaaagctgctcatagtgagatgcgatctccataaggtcggtaagcatatcagccgtggtaactaaataattttagtaaacaataacaatgaaacaaactctctagattaacttg	5'	New	gp2b	37.4	-26.3	0.5
62	54	mtr-MIR2608-p5_2ss10TA19CT	CTTCCTTTTACTCTCTCTTT	20	aaatcCTTCCTTTTACTCTCTCTTTtgaatgagtcgtggtgcgctcatcaagaaggggaaagatggatgggaaat	5'	New	gp2b	42.7	-24.5	0.8
63	55	mtr-MIR2610a-p5_1ss20AT	ATTCACCAGAGACCAATGCTA	21	ATTCACCAGAGACCAATGCTAtacacgacgaggggttgccagatcgagagccaaagaaatgatagatcgtcataaccggcgttggcca	5'	New	gp2b	50	-17.7	0.4
64	56	peu-MIR2916-p5_2ss3TC18CA	ATCGGCGGATGTTGCTTA	18	caATCGGCGGATGTTGCTGATtc	5'	New	gp2b	52.2	-7.2	0.6
64	57	peu-MIR2916-p3_2ss2TC17CA	TCGGCGGATGTTGCTTAT	18	caATCGGCGGATGTTGCTGATtc	3'	New	gp2b	52.2	-7.2	0.6
65	58	ahy-MIR3511-p3_2ss11CT20TA	GGAAAAAGAATAAACAATGAT	21	tatacacttGGAAAAAGAATAAACAATGTTtc	3'	New	gp2b	25	-0.2	0
66	58	ahy-MIR3511-p3_2ss11CT20TA	GGAAAAAGAATAAACAATGAT	21	gccttcttcttcctcttcctccgattttcttcggcatgggagtcgtcaggagatatagatgcaggataacaacacaaatcgagaGGAAAAAGAATAAACAATGAT	3'	New	gp2b	41.9	-24.6	0.6
67	59	han-miR3630-3p_L-1_1ss2GA	ATGGGAATCTCTCTGATGCTT	21	gcaggtgatgagaagcaagacagggacatcagatctccttccgtggggagtgatcgactaaagtctcaATGGGAATCTCTCTGATGCATtctttttaccaat	3'	Diff	gp2b	46.1	-31.2	0.7
68	59	han-miR3630-3p_L-1_1ss2GA	ATGGGAATCTCTCTGATGCTT	21	agcaggtgatgaaagcaagacagggacatcagcaccctcttctcttttgagagagatgggaatgatcgactaagtctataATGGGAATCTCTCTGATGCTTttttaccttcc	3'	Diff	gp2b	43.8	-33.5	0.7
69	60	ath-MIR5027-p3_2ss2AC17AC	ACACCGATTTACATGCCTGT	20	cctgtaggagcatgacataagattattggatACACCGATTTACATGCCTGTgcgcctacgag	3'	New	gp2b	46.8	-16.4	0.6
70	61	hvu-miR5049c_L-3R+1	CAATTATTTTGGGACGGAGGT	21	gaatcatagaaataCAATTATTTTGGGACGGAGGT	3'	Diff	gp2b	34.3	-1.8	0.1
71	61	hvu-miR5049c_L-3R+1	CAATTATTTTGGGACGGAGGT	21	CAATTATTTTGGGACGGAGGTagtacaaaatacttactaccata	5'	Diff	gp2b	34.1	-7.9	0.5
72	62	bdi-miR5054_1ss10TA	TCCCCACGGACGGCGCCA	18	cttgtcgaTCCCCACGGACGGCGCCA	3'	Diff	gp2b	69.2	-7.5	0.4
73	63	rgl-miR5139_L+2	CGAAACCTGGCTCTGATACCA	21	CGAAAGCTGGCTCTGATACCAttgcccactaca	5'	Diff	gp2b	51.5	-5.2	0.3
74	64	bdi-MIR5174e-p3_2ss5GA21TA	TATGAAACGGAGGGAGTAGCA	21	ccattcctcccccagaaatgaacttataacctTATGAAACGGAGGAAGTAGCAataacattttggacggggagggagta	3'	New	gp2b	44.3	-22.8	0.7
75	65	mtr-MIR5206a-p3_2ss8GT21GT	AATCATGTGATCCTGTTGGTT	21	actcgaccaaccgtcacttgctagacacgagccgcgatcatcgtgtAATCATGTGATCCTGTTGGTTgttg	3'	New	gp2b	50.7	-23.4	0.7
76	66	mtr-MIR5298a-p5_2ss4AG17GA	TGAGGATGAAGAAGAAAA	18	ttaccagttggcatggtTGAGGATGAAGAAGAAAAtcagacggattcccattgatttcaaatcgaaatgtgatctttaaccagctacttccgactcaaattcatgccattggata	5'	New	gp2b	39.1	-29.8	0.7
77	67	gma-MIR5762-p3_2ss13GT20AT	ATCAACTGGCTGTTCTAACT	20	ggatggaacaaaATCAACTGGCTGTTCTAACT	3'	New	gp2b	40.6	-5	0.4
78	68	nta-MIR6164b-p5_2ss17AG18TG	TACTCCCTCCGTTTCAGGTTA	21	gattTACTCCCTCCGTTTCAGGTTAtatgaaacggaggaagtaggat	5'	New	gp2b	42.6	-22.6	1.1
79	68	nta-MIR6164b-p5_2ss17AG18TG	TACTCCCTCCGTTTCAGGTTA	21	tatTACTCCCTCCGTTTCAGGTTAatggtcaaagtggaaatgacttgtaaatgagaatgagtggctttatgaacctctttgtaagcacttttggtagtgcaacctccggatggagtatgc	5'	New	gp2b	41.7	-31.3	0.6
80	69	gma-MIR6300-p5_1ss21AG	AGTCGTTGTAGTATAGTGGTGA	22	aagcacctaAGTCGTTGTAGTATAGTGGTGAGTAttcccgcc	5'	New	gp2b	47.6	-4.4	0.2
80	70	gma-miR6300_R+6	GTCGTTGTAGTATAGTGGTGAGTA	24	aagcacctaAGTCGTTGTAGTATAGTGGTGAGTAttcccgcc	3'	Diff	gp2b	47.6	-4.4	0.2
81	70	gma-miR6300_R+6	GTCGTTGTAGTATAGTGGTGAGTA	24	gttgcgaatgtgcttatctttgaaatggaacttgattacgatggtaaagtgatagctgagctatggattgctaacaagaagGTCGTTGTAGTATAGTGGTGAGTAttcccgcctg	3'	Diff	gp2b	41.7	-25	0.5
82	71	gma-MIR6300-p5_1ss8AG	TAGTGGTGAGTATTCCCGCC	20	tcgttgtagtaTAGTGGTGAGTATTCCCGCCtgtcacgcgggtgacccgggtTCGATCCCCGGCAACGGCGCTAttaatt	5'	New	gp2b	56.2	-25.2	0.6
82	72	ath-miR8175_L+2	TCGATCCCCGGCAACGGCGCCA	22	tcgttgtagtaTAGTGGTGAGTATTCCCGCCtgtcacgcgggtgacccgggtTCGATCCCCGGCAACGGCGCTAttaatt	3'	Diff	gp2b	56.2	-25.2	0.6
83	73	gma-miR6300_L-1R+6	TCGTTGTAGTATAGTGGTGAGTA	23	atgatgctgtgacaggctatctttcatactaaccagtatgtatctgagattttggttgtttaaataagatcatatataaatgttttggttgaaaaccaacaaggTCGTTGTAGTATAGTGGTGAGTAttcc	3'	Diff	gp2b	33.6	-26.8	0.6
84	73	gma-miR6300_L-1R+6	TCGTTGTAGTATAGTGGTGAGTA	23	aattgaggcaagcaagTCGTTGTAGTATAGTGGTGAGTAttcccgcctgtcacgcgggtgacccgggttcgatccccggcaacggcgtttccagtttttttctttcttcagcttccacgattttcacttcccatacagcaacctgcggcttgtctcatg	5'	Diff	gp2b	51.6	-49	0.6
85	74	gma-miR6300_R+5_1ss1GN	NTCGTTGTAGTATAGTGGTGAGT	23	gaatatgctgcttcgatgtgccgatgctctagcgggcgattctgatggccgccagggatatcctatcatcgaataaaatttaaaaatttagaaatgttgagcgcaacaaaGTCGTTGTAGTATAGTGGTGAGTa	3'	Diff	gp2b	42.5	-36.3	0.6
[truncated: 278 more rows]

## Sheet: Table S6
Table S6. Overview of 21nt- and 24nt-phasiRNAs detected in this study.
PhasiRNA ID	seq	length
Chr1_225_144(+)	TGCACAGAACCGAGACGAGCC	21
Chr2_60_129(+)	ATTACATGGCATCTCCTGATAAGC	24
[truncated: 17,607 more rows]

## Sheet: Table S7
Table S7. LncRNAs corresponding to miRNA precursors.
[truncated: 77 more rows]

[truncated: 3 more sheets: Table S8, Table S9, Table S10]
