# Supplementary material for: Global identification and analysis revealed differentially expressed lncRNAs associated with meiosis and low fertility in autotetraploid rice
Source: BMC Plant Biol. 2020 Feb 19;20:82. doi: 10.1186/s12870-020-2290-0 (PMC7032005; doi:10.1186/s12870-020-2290-0)
Supplement: Supplementary file 3 — Additional file 3 Table S11. Classification of differentially expressed lncRNAs related to transposable elements (TEs) in autotetraploid rice. Table S12. The potential target genes of differentially expressed lncRNAs detected by cis-regulation. Table S13. The potential target genes of differentially expressed lncRNAs detected by trans-regulation. Table S14. GO (Gene Ontology) analysis of predicted targets of differentially expressed lncRNAs. Table S15. Overall information about the predicted targets of differentially expressed miRNAs (DEM). Table S16. GO (Gene Ontology) analysis of predicted targets of differentially expressed lncRNAs and differentially expressed miRNAs. Table S17. The most important lncRNA-target pairs related to PMC meiosis in autotetraploid rice. Table S18. The important lncRNA-target pairs related to EMC meiosis in autotetraploid rice. Table S19. A list of primers used in the present study. Table S20. The information about ten lncRNAs detected by RACE in the present study. [file 12870_2020_2290_MOESM3_ESM.xlsx]

## Sheet: Table S11
Table S11. Classification of differentially expressed lncRNAs related to transposable elements (TEs) in autotetraploid rice.
Types	Anther				Ovary
	Type 1	Type 2	Type 3	Type 4	Type 1	Type 2	Type 3	Type 4
No. DEL	27	25	40	339	16	6	3	7
Transposable elements	0.666667	0.72	0.75	0.743363	0.875	0.666667	0.666667	0.857143
DNA Transposons Class Ⅱ	0.62963	0.64	0.4	0.522124	0.875	0.666667	0.666667	0.571429
Helitron	0.333333	0.2	0	0.117994	0.4375	0.166667	0.333333	0
Stowaway	0.37037	0.16	0.025	0.0973451	0.3125	0.333333	0.666667	0.428571
Harbinger	0.222222	0.12	0.075	0.126844	0.125	0.166667	0	0
DNA-other	0.148148	0.2	0.025	0.0501475	0.125	0	0	0
EnSpm	0.148148	0.08	0.3	0.230088	0.1875	0.166667	0	0
hAT	0.111111	0.2	0	0.0678466	0.125	0.333333	0	0.428571
MULE-MuDR	0.111111	0.12	0.05	0.120944	0.1875	0	0	0
Retrotransposons (Class Ⅰ)	0.296296	0.32	0.375	0.303835	0.25	0.333333	0.666667	0.285714
SINE	0.037037	0.04	0.05	0.020649	0	0.166667	0.333333	0
LINE	0.111111	0.04	0	0.0235988	0	0	0.333333	0
Copia	0.037037	0.08	0.05	0.0324484	0	0	0	0
Gypsy	0.111111	0.12	0.3	0.227139	0.25	0.166667	0	0.285714
LTR-other	0.037037	0.04	0	0.00884956	0	0	0	0
The types of DEL are shown in Supplementary Table S3
DEL: Differentially expressed lncRNAs in autotetraploid rice compared to diploid
No. DEL: the number of DEL
%: Number of TEs-related DEL/Number of DEL in each type
Red font indicates the higher percentage of DEL type (different types of comparison) in each TEs family/class

## Sheet: Table S12
Table S12. The potential target genes of differentially expressed lncRNAs detected by cis-regulation.
Differentially expressed lncRNAs in anthers	Regulation	Gene ID	Description	Regulation	Cis location		Differentially expressed lncRNAs in ovaries	Regulation	Gene ID	Description	Regulation	Cis location
TCONS_00068637	down	LOC_Os02g11670	glucosyltransferase, putative, expressed	down	1K		TCONS_00019924	up	LOC_Os01g65920	F-box/LRR-repeat protein 2, putative, expressed	down	100K
TCONS_00068868	down	LOC_Os02g12950	hypothetical protein	down	1K		TCONS_00013598	down	LOC_Os01g21170	expressed protein	down	1K		Up: up-regulated in autotetraploid rice
TCONS_00072608	down	LOC_Os02g37254	expressed protein	down	100K		TCONS_00013598	down	LOC_Os01g21250	late embryogenesis abundant protein, putative, expressed	down	100K		Down: down-regulated in autotetraploid rice
TCONS_00072608	down	LOC_Os02g37280	heavy metal transport/detoxification protein, putative, expressed	down	100K		TCONS_00019863	down	LOC_Os01g65490	DNA binding protein, putative, expressed	up	100K
TCONS_00072608	down	LOC_Os02g37330	heavy metal associated domain containing protein, expressed	down	100K		TCONS_00121908	down	LOC_Os05g32460	VQ domain containing protein, putative, expressed	down	10K
TCONS_00072608	down	LOC_Os02g37420	ras-related protein, putative, expressed	down	10K		TCONS_00121908	down	LOC_Os05g32474	expressed protein	down	100K
TCONS_00079575	down	LOC_Os03g24860	transporter family protein, putative, expressed	down	100K		TCONS_00114760	down	LOC_Os05g33080	serine/threonine-protein kinase, putative, expressed	up	100K
TCONS_00079575	down	LOC_Os03g24870	transporter family protein, putative, expressed	down	100K		TCONS_00142863	down	LOC_Os07g26750	expressed protein	down	1K
TCONS_00079575	down	LOC_Os03g24890	RNA recognition motif containing protein, putative, expressed	down	100K		TCONS_00142862	down	LOC_Os07g26750	expressed protein	down	1K
TCONS_00079575	down	LOC_Os03g24900	DHHC zinc finger domain containing protein, expressed	down	10K		TCONS_00170235	down	LOC_Os09g26620	auxin-repressed protein, putative, expressed	down	100K
TCONS_00091337	down	LOC_Os03g45870	expressed protein	down	100K		TCONS_00170235	down	LOC_Os09g26650	2Fe-2S iron-sulfur cluster binding domain containing protein, expressed	down	10K
TCONS_00091337	down	LOC_Os03g45920	tubulin/FtsZ domain containing protein, putative, expressed	down	10K
TCONS_00091337	down	LOC_Os03g45930	expressed protein	down	100K
TCONS_00091337	down	LOC_Os03g45970	expressed protein	down	100K
TCONS_00091337	down	LOC_Os03g45980	expressed protein	down	100K
TCONS_00091337	down	LOC_Os03g45990	expressed protein	down	100K
TCONS_00121884	down	LOC_Os05g32240	expressed protein	down	100K
TCONS_00121884	down	LOC_Os05g32270	AP2 domain containing protein, expressed	down	100K
TCONS_00121884	down	LOC_Os05g32310	LSM domain containing protein, expressed	down	10K
TCONS_00121884	down	LOC_Os05g32320	integral membrane transporter family protein, putative, expressed	down	10K
TCONS_00121884	down	LOC_Os05g32330	endonuclease/exonuclease/phosphatase family domain containing protein, expressed	down	100K
TCONS_00121884	down	LOC_Os05g32350	zinc finger, C3HC4 type domain containing protein, expressed	down	100K
TCONS_00121884	down	LOC_Os05g32360	cyclin-dependent kinase C-1, putative, expressed	down	100K
TCONS_00121884	down	LOC_Os05g32390	FZL, putative, expressed	down	100K
TCONS_00130461	down	LOC_Os06g42220	TOO MANY MOUTHS precursor, putative, expressed	down	100K
TCONS_00130471	down	LOC_Os06g42430	expressed protein	down	100K
TCONS_00130475	down	LOC_Os06g42430	expressed protein	down	100K
TCONS_00148146	down	LOC_Os07g13230	eukaryotic initiation factor 5A hypusine, DNA-binding OB fold family protein, expressed	down	1K
TCONS_00160902	down	LOC_Os08g06630	RNA polymerase sigma factor, putative, expressed	down	1K
TCONS_00044170	down	LOC_Os11g38860	methyltransferase, putative, expressed	down	100K
TCONS_00045430	down	LOC_Os11g38860	methyltransferase, putative, expressed	down	10K
TCONS_00044170	down	LOC_Os11g38870	helix-loop-helix DNA-binding domain containing protein, expressed	down	100K
TCONS_00045430	down	LOC_Os11g38870	helix-loop-helix DNA-binding domain containing protein, expressed	down	10K
TCONS_00044170	down	LOC_Os11g38900	histone-lysine N-methyltransferase, H3 lysine-9 specific SUVH1, putative, expressed	down	100K
TCONS_00045430	down	LOC_Os11g38900	histone-lysine N-methyltransferase, H3 lysine-9 specific SUVH1, putative, expressed	down	100K
TCONS_00044170	down	LOC_Os11g38920	HVA22, putative, expressed	down	100K
TCONS_00045430	down	LOC_Os11g38920	HVA22, putative, expressed	down	100K
TCONS_00044170	down	LOC_Os11g38959	40S ribosomal protein S9-2, putative, expressed	down	100K
TCONS_00045430	down	LOC_Os11g38959	40S ribosomal protein S9-2, putative, expressed	down	100K
TCONS_00044754	down	LOC_Os11g42420	nuclear pore protein 84/107 containing protein, expressed	down	100K
TCONS_00053065	down	LOC_Os12g08920	peroxidase precursor, putative, expressed	down	10K
TCONS_00055980	down	LOC_Os12g29520	auxin response factor, putative, expressed	down	100K
TCONS_00050639	down	LOC_Os12g37060	expressed protein	down	100K
TCONS_00050639	down	LOC_Os12g37100	pentatricopeptide repeat domain containing protein, putative, expressed	down	10K
TCONS_00050639	down	LOC_Os12g37160	expressed protein	down	100K
TCONS_00057811	down	LOC_Os12g41290	Spc97 / Spc98 family protein, putative, expressed	down	100K
TCONS_00057811	down	LOC_Os12g41350	meiotic asynaptic mutant 1, putative, expressed	down	100K
TCONS_00057811	down	LOC_Os12g41390	homocysteine S-methyltransferase protein, putative, expressed	down	100K
TCONS_00057811	down	LOC_Os12g41400	eukaryotic translation initiation factor 2 subunit gamma, putative, expressed	down	100K
TCONS_00057811	down	LOC_Os12g41430	expressed protein	down	100K
TCONS_00057811	down	LOC_Os12g41450	F-box domain containing protein, expressed	down	10K
TCONS_00057811	down	LOC_Os12g41500	rhodanese-like domain containing protein, putative, expressed	down	100K
TCONS_00068636	down	LOC_Os02g11670	glucosyltransferase, putative, expressed	down	1K
TCONS_00071561	down	LOC_Os02g30730	SART-1 family protein, putative, expressed	down	100K
TCONS_00071561	down	LOC_Os02g30750	transposon protein, putative, CACTA, En/Spm sub-class, expressed	up	100K
TCONS_00071561	down	LOC_Os02g30760	expressed protein	up	10K
TCONS_00071561	down	LOC_Os02g30780	LGC1, putative, expressed	down	10K
TCONS_00071561	down	LOC_Os02g30790	SAR DNA-binding protein-like, putative, expressed	down	10K
TCONS_00071561	down	LOC_Os02g30830	hypothetical protein	down	100K
TCONS_00071561	down	LOC_Os02g30840	RNA pseudouridine synthase, putative, expressed	down	100K
TCONS_00096674	down	LOC_Os04g22270	expressed protein	down	100K
TCONS_00096674	down	LOC_Os04g22330	SCP-like extracellular protein, expressed	down	100K
TCONS_00096674	down	LOC_Os04g22360	DUF647 domain containing protein, putative, expressed	down	100K
TCONS_00096674	down	LOC_Os04g22390	short chain dehydrogenase/reductase protein, putative, expressed	down	100K
TCONS_00108851	down	LOC_Os04g49890	multidrug resistance-associated protein, putative, expressed	down	10K
TCONS_00108851	down	LOC_Os04g49940	expressed protein	down	100K
TCONS_00108851	down	LOC_Os04g49954	expressed protein	down	100K
TCONS_00136741	down	LOC_Os06g35670	expressed protein	down	100K
TCONS_00136741	down	LOC_Os06g35730	ribosomal protein L5, putative, expressed	down	100K
TCONS_00136741	down	LOC_Os06g35770	expressed protein	down	10K
TCONS_00136741	down	LOC_Os06g35814	ras-related protein, putative, expressed	down	100K
TCONS_00137809	down	LOC_Os06g42430	expressed protein	down	100K
TCONS_00144342	down	LOC_Os07g36370	OsFBX247 - F-box domain containing protein, expressed	down	100K
TCONS_00144342	down	LOC_Os07g36390	PPR repeat containing protein, expressed	down	100K
TCONS_00144342	down	LOC_Os07g36400	expressed protein	down	100K
TCONS_00144342	down	LOC_Os07g36410	expressed protein	down	100K
TCONS_00144342	down	LOC_Os07g36420	proteasome inhibitor-related, putative, expressed	down	10K
TCONS_00031386	down	LOC_Os10g37410	TBC domain containing protein, expressed	down	100K
TCONS_00031386	down	LOC_Os10g37420	cytochrome b5-like Heme/Steroid binding domain containing protein, expressed	down	100K
TCONS_00031386	down	LOC_Os10g37430	expressed protein	down	100K
TCONS_00031386	down	LOC_Os10g37480	STE_PAK_Ste20_STLK.6 - STE kinases include homologs to sterile 7, sterile 11 and sterile 20 from yeast, expressed	down	100K
TCONS_00031386	down	LOC_Os10g37490	DNA excision repair protein ERCC-1, putative, expressed	down	100K
TCONS_00031386	down	LOC_Os10g37520	major facilitator superfamily domain-containing protein 5, putative, expressed	down	10K
TCONS_00031386	down	LOC_Os10g37530	mitochondrial import inner membrane translocase subunit Tim17, putative, expressed	down	10K
TCONS_00034735	down	LOC_Os11g18880	UBX domain-containing protein, putative, expressed	down	100K
TCONS_00034735	down	LOC_Os11g18940	WW domain containing protein, expressed	down	10K
TCONS_00034735	down	LOC_Os11g18947	zinc finger, C3HC4 type domain containing protein, expressed	down	100K
TCONS_00037450	down	LOC_Os11g38860	methyltransferase, putative, expressed	down	100K
TCONS_00037450	down	LOC_Os11g38870	helix-loop-helix DNA-binding domain containing protein, expressed	down	100K
TCONS_00037450	down	LOC_Os11g38900	histone-lysine N-methyltransferase, H3 lysine-9 specific SUVH1, putative, expressed	down	100K
TCONS_00037450	down	LOC_Os11g38920	HVA22, putative, expressed	down	100K
TCONS_00037450	down	LOC_Os11g38959	40S ribosomal protein S9-2, putative, expressed	down	100K
TCONS_00045271	down	LOC_Os11g46300	expressed protein	down	100K
TCONS_00049557	down	LOC_Os12g30060	prefoldin subunit, putative, expressed	down	100K
TCONS_00049561	down	LOC_Os12g30060	prefoldin subunit, putative, expressed	down	100K
TCONS_00056773	down	LOC_Os12g34796	expressed protein	down	10K
TCONS_00057156	down	LOC_Os12g37060	expressed protein	down	100K
TCONS_00057154	down	LOC_Os12g37060	expressed protein	down	100K
TCONS_00050646	down	LOC_Os12g37060	expressed protein	down	100K
TCONS_00057160	down	LOC_Os12g37060	expressed protein	down	100K
TCONS_00057156	down	LOC_Os12g37100	pentatricopeptide repeat domain containing protein, putative, expressed	down	10K
TCONS_00057154	down	LOC_Os12g37100	pentatricopeptide repeat domain containing protein, putative, expressed	down	10K
TCONS_00050646	down	LOC_Os12g37100	pentatricopeptide repeat domain containing protein, putative, expressed	down	100K
TCONS_00057160	down	LOC_Os12g37100	pentatricopeptide repeat domain containing protein, putative, expressed	down	100K
TCONS_00057156	down	LOC_Os12g37160	expressed protein	down	100K
TCONS_00057154	down	LOC_Os12g37160	expressed protein	down	100K
TCONS_00050646	down	LOC_Os12g37160	expressed protein	down	100K
TCONS_00057160	down	LOC_Os12g37160	expressed protein	down	100K
TCONS_00057801	down	LOC_Os12g41290	Spc97 / Spc98 family protein, putative, expressed	down	100K
TCONS_00057801	down	LOC_Os12g41350	meiotic asynaptic mutant 1, putative, expressed	down	100K
TCONS_00057801	down	LOC_Os12g41390	homocysteine S-methyltransferase protein, putative, expressed	down	10K
TCONS_00057801	down	LOC_Os12g41400	eukaryotic translation initiation factor 2 subunit gamma, putative, expressed	down	10K
TCONS_00057801	down	LOC_Os12g41430	expressed protein	down	100K
TCONS_00057801	down	LOC_Os12g41450	F-box domain containing protein, expressed	down	100K
TCONS_00057801	down	LOC_Os12g41500	rhodanese-like domain containing protein, putative, expressed	down	100K
TCONS_00004051	up	LOC_Os01g29820	expressed protein	down	100K
TCONS_00004051	up	LOC_Os01g29830	expressed protein	down	100K
TCONS_00015552	up	LOC_Os01g36840	ATP-binding region, ATPase-like domain containing protein, expressed	down	100K
TCONS_00007045	up	LOC_Os01g50750	zinc finger, C3HC4 type domain containing protein, expressed	up	100K
TCONS_00007045	up	LOC_Os01g50760	polyprenyl synthetase, putative, expressed	down	10K
TCONS_00007045	up	LOC_Os01g50770	adaptor complexes medium subunit family domain containing protein, expressed	down	1K
TCONS_00007045	up	LOC_Os01g50780	expressed protein	down	10K
TCONS_00007045	up	LOC_Os01g50820	transporter, major facilitator family, putative, expressed	down	100K
TCONS_00007045	up	LOC_Os01g50830	expressed protein	down	100K
TCONS_00019513	up	LOC_Os01g63050	expressed protein	down	100K
TCONS_00019513	up	LOC_Os01g63060	phosphatidic acid phosphatase-related, putative, expressed	down	10K
TCONS_00020452	up	LOC_Os01g69830	OsSPL2 - SBP-box gene family member, expressed	down	100K
TCONS_00020452	up	LOC_Os01g69850	OsMADS65 - MADS-box family gene with MIKC* type-box, expressed	down	100K
TCONS_00020452	up	LOC_Os01g69870	expressed protein	down	100K
TCONS_00020452	up	LOC_Os01g69900	CBS domain-containing protein, putative, expressed	down	100K
TCONS_00020452	up	LOC_Os01g69904	expressed protein	down	100K
TCONS_00020452	up	LOC_Os01g69910	calmodulin-binding transcription activator, putative, expressed	down	100K
TCONS_00061688	up	LOC_Os02g22820	expressed protein	down	100K
TCONS_00073990	up	LOC_Os02g46080	protein phosphatase 2C, putative, expressed	down	100K
TCONS_00073990	up	LOC_Os02g46100	RING-H2 finger protein, putative, expressed	down	100K
TCONS_00087971	up	LOC_Os03g20850	exostosin family domain containing protein, expressed	down	100K
TCONS_00087971	up	LOC_Os03g20860	expressed protein	down	100K
TCONS_00087971	up	LOC_Os03g20949	phospholipid-transporting ATPase, putative, expressed	down	100K
TCONS_00120878	up	LOC_Os05g25400	RNA binding protein, putative, expressed	down	100K
TCONS_00122049	up	LOC_Os05g33270	GDSL-like lipase/acylhydrolase, putative, expressed	down	100K
TCONS_00122049	up	LOC_Os05g33280	thylakoid lumen protein, putative, expressed	down	100K
TCONS_00122049	up	LOC_Os05g33290	uncharacterized conserved membrane protein specific to cyanobacteria, putative, expressed	down	100K
TCONS_00122049	up	LOC_Os05g33300	tat pathway signal sequence family protein, expressed	down	100K
TCONS_00122049	up	LOC_Os05g33310	oxidoreductase, 2OG-Fe oxygenase family protein, putative, expressed	down	100K
TCONS_00122049	up	LOC_Os05g33320	expressed protein	down	100K
TCONS_00122049	up	LOC_Os05g33360	transmembrane BAX inhibitor motif-containing protein, putative, expressed	down	100K
TCONS_00124659	up	LOC_Os05g44560	kinesin motor domain containing protein, expressed	down	100K
TCONS_00124659	up	LOC_Os05g44570	histidine-containing phosphotransfer protein, putative, expressed	down	100K
TCONS_00124659	up	LOC_Os05g44580	expressed protein	down	100K
TCONS_00124659	up	LOC_Os05g44590	ATP-dependent protease La, putative, expressed	down	100K
TCONS_00124659	up	LOC_Os05g44600	pectinesterase, putative, expressed	down	100K
TCONS_00124659	up	LOC_Os05g44610	expressed protein	down	100K
TCONS_00135099	up	LOC_Os06g23160	bacterial transferase hexapeptide domain containing protein, expressed	down	100K
TCONS_00143352	up	LOC_Os07g29500	retrotransposon protein, putative, unclassified, expressed	up	100K
TCONS_00143352	up	LOC_Os07g29600	zinc finger, C3HC4 type, domain containing protein, expressed	down	100K
TCONS_00146280	up	LOC_Os07g49460	response regulator receiver domain containing protein, expressed	down	100K
TCONS_00146280	up	LOC_Os07g49470	protein kinase APK1B, chloroplast precursor, putative, expressed	down	100K
TCONS_00146280	up	LOC_Os07g49520	2-oxoglutarate dehydrogenase E1 component, mitochondrial precursor, putative, expressed	down	100K
TCONS_00146280	up	LOC_Os07g49530	MYB family transcription factor, putative, expressed	down	100K
TCONS_00156337	up	LOC_Os08g22354	polyadenylate-binding protein, putative, expressed	down	100K
TCONS_00157392	up	LOC_Os08g30020	membrane protein, putative, expressed	down	10K
TCONS_00157392	up	LOC_Os08g30060	proton pump interactor, putative, expressed	down	100K
TCONS_00157392	up	LOC_Os08g30070	expressed protein	down	100K
TCONS_00157392	up	LOC_Os08g30080	1-aminocyclopropane-1-carboxylate oxidase homolog 4, putative, expressed	down	100K
TCONS_00170250	up	LOC_Os09g26700	choline/ethanolamine kinase, putative, expressed	down	100K
TCONS_00170250	up	LOC_Os09g26730	chaperonin, putative, expressed	down	100K
TCONS_00170250	up	LOC_Os09g26780	zinc-finger protein, putative, expressed	down	100K
TCONS_00170250	up	LOC_Os09g26800	polygalacturonase, putative, expressed	down	100K
TCONS_00170250	up	LOC_Os09g26820	exo70 exocyst complex subunit, putative, expressed	down	100K
TCONS_00045428	up	LOC_Os11g29490	plasma membrane ATPase, putative, expressed	down	100K
TCONS_00036063	up	LOC_Os11g29490	plasma membrane ATPase, putative, expressed	down	100K
TCONS_00045428	up	LOC_Os11g29500	expressed protein	down	100K
TCONS_00036063	up	LOC_Os11g29500	expressed protein	down	100K
TCONS_00054784	up	LOC_Os12g20390	expressed protein	down	100K
TCONS_00054784	up	LOC_Os12g20410	matrix attachment region binding protein, putative, expressed	down	100K
TCONS_00056266	up	LOC_Os12g31350	SSXT protein, putative, expressed	down	100K
TCONS_00056266	up	LOC_Os12g31370	DNA repair protein Rad51, putative, expressed	down	100K
TCONS_00056266	up	LOC_Os12g31380	initiation factor 2 subunit family domain containing protein, expressed	down	100K
TCONS_00051730	up	LOC_Os12g43640	receptor-like protein kinase HAIKU2 precursor, putative, expressed	down	100K
TCONS_00051730	up	LOC_Os12g43660	receptor-like protein kinase HAIKU2 precursor, putative, expressed	down	100K
TCONS_00051730	up	LOC_Os12g43664	FGGY family of carbohydrate kinases, putative, expressed	down	100K
TCONS_00051730	up	LOC_Os12g43720	early-responsive to dehydration protein-related, putative, expressed	down	100K
TCONS_00051730	up	LOC_Os12g43750	expressed protein	down	100K
TCONS_00011353	down	LOC_Os01g06920	resistance protein SlVe1 precursor, putative, expressed	down	1K
TCONS_00001806	down	LOC_Os01g13530	ABIL2, putative, expressed	down	10K
TCONS_00012999	down	LOC_Os01g16540	NEDD8-activating enzyme E1 catalytic subunit, putative, expressed	down	10K
TCONS_00013382	down	LOC_Os01g19330	MYB family transcription factor, putative, expressed	down	10K
TCONS_00013382	down	LOC_Os01g19400	expressed protein	down	100K
TCONS_00013382	down	LOC_Os01g19410	expressed protein	down	100K
TCONS_00013382	down	LOC_Os01g19450	ATP-citrate synthase subunit 1, putative, expressed	down	100K
TCONS_00002649	down	LOC_Os01g19470	nodal modulator 1 precursor, putative, expressed	down	100K
TCONS_00002650	down	LOC_Os01g19470	nodal modulator 1 precursor, putative, expressed	down	100K
TCONS_00002649	down	LOC_Os01g19480	kelch motif family protein, putative, expressed	down	100K
TCONS_00002650	down	LOC_Os01g19480	kelch motif family protein, putative, expressed	down	100K
TCONS_00002649	down	LOC_Os01g19490	pentatricopeptide, putative, expressed	down	100K
TCONS_00002650	down	LOC_Os01g19490	pentatricopeptide, putative, expressed	down	100K
TCONS_00002649	down	LOC_Os01g19548	pentatricopeptide, putative, expressed	down	100K
TCONS_00002650	down	LOC_Os01g19548	pentatricopeptide, putative, expressed	down	100K
TCONS_00013598	down	LOC_Os01g21170	expressed protein	down	1K
TCONS_00013598	down	LOC_Os01g21180	translation machinery-associated protein 20, putative, expressed	down	10K
TCONS_00013598	down	LOC_Os01g21250	late embryogenesis abundant protein, putative, expressed	down	100K
TCONS_00013598	down	LOC_Os01g21320	NAD dependent epimerase/dehydratase family domain containing protein, expressed	down	100K
TCONS_00013700	down	LOC_Os01g21780	expressed protein	down	100K
TCONS_00013700	down	LOC_Os01g21820	preprotein translocase subunit secA, chloroplast precursor, putative, expressed	down	100K
TCONS_00013700	down	LOC_Os01g21850	protein transport protein-related, putative, expressed	down	100K
TCONS_00013700	down	LOC_Os01g21860	AGAP010768-PA, putative, expressed	down	100K
TCONS_00004988	down	LOC_Os01g37260	OsFBX14 - F-box domain containing protein, expressed	down	100K
TCONS_00004988	down	LOC_Os01g37280	expressed protein	down	100K
TCONS_00021202	down	LOC_Os01g40260	WRKY77, expressed	down	100K
TCONS_00021202	down	LOC_Os01g40280	integral membrane protein, putative, expressed	down	100K
TCONS_00021202	down	LOC_Os01g40330	DUF630/DUF632 domains containing protein, putative, expressed	down	10K
TCONS_00021202	down	LOC_Os01g40340	SIT4 phosphatase-associated protein domain containing protein, expressed	down	10K
TCONS_00018085	down	LOC_Os01g53790	stress-induced protein, putative, expressed	down	100K
TCONS_00018085	down	LOC_Os01g53800	glutamate carboxypeptidase 2, putative, expressed	down	100K
TCONS_00018085	down	LOC_Os01g53810	peptidase, putative, expressed	down	100K
TCONS_00018085	down	LOC_Os01g53840	protein kinase family protein, putative, expressed	down	100K
TCONS_00018085	down	LOC_Os01g53880	OsIAA6 - Auxin-responsive Aux/IAA gene family member, expressed	down	10K
TCONS_00018085	down	LOC_Os01g53910	dehydrogenase, putative, expressed	down	100K
TCONS_00019573	down	LOC_Os01g63500	expressed protein	down	100K
TCONS_00019574	down	LOC_Os01g63500	expressed protein	down	100K
TCONS_00019573	down	LOC_Os01g63580	glycerol-3-phosphate acyltransferase, putative, expressed	down	10K
TCONS_00019574	down	LOC_Os01g63580	glycerol-3-phosphate acyltransferase, putative, expressed	down	10K
TCONS_00019573	down	LOC_Os01g63620	expressed protein	down	100K
TCONS_00019574	down	LOC_Os01g63620	expressed protein	down	100K
TCONS_00019863	down	LOC_Os01g65480	dnaJ domain containing protein, expressed	down	100K
TCONS_00019857	down	LOC_Os01g65480	dnaJ domain containing protein, expressed	down	100K
TCONS_00019863	down	LOC_Os01g65520	Sad1 / UNC-like C-terminal domain containing protein, putative, expressed	down	100K
TCONS_00019857	down	LOC_Os01g65520	Sad1 / UNC-like C-terminal domain containing protein, putative, expressed	down	100K
TCONS_00019863	down	LOC_Os01g65550	RNA recognition motif containing protein, putative, expressed	down	100K
TCONS_00019857	down	LOC_Os01g65550	RNA recognition motif containing protein, putative, expressed	down	10K
TCONS_00019863	down	LOC_Os01g65560	snRK1-interacting protein 1, putative, expressed	down	100K
TCONS_00019857	down	LOC_Os01g65560	snRK1-interacting protein 1, putative, expressed	down	100K
TCONS_00019863	down	LOC_Os01g65580	mitotic checkpoint family protein, putative, expressed	down	100K
TCONS_00019857	down	LOC_Os01g65580	mitotic checkpoint family protein, putative, expressed	down	100K
TCONS_00019863	down	LOC_Os01g65590	galactosyltransferase, putative, expressed	down	100K
TCONS_00019857	down	LOC_Os01g65590	galactosyltransferase, putative, expressed	down	100K
TCONS_00019863	down	LOC_Os01g65600	PHD-finger domain containing protein, putative, expressed	down	10K
TCONS_00019857	down	LOC_Os01g65600	PHD-finger domain containing protein, putative, expressed	down	100K
TCONS_00019863	down	LOC_Os01g65610	expressed protein	down	10K
TCONS_00019857	down	LOC_Os01g65610	expressed protein	down	100K
TCONS_00020216	down	LOC_Os01g67850	zinc finger, RING-type, putative, expressed	down	10K
TCONS_00020216	down	LOC_Os01g67860	fructose-bisphospate aldolase isozyme, putative, expressed	down	100K
TCONS_00020216	down	LOC_Os01g67950	ubiquitin family protein, putative, expressed	down	100K
TCONS_00020216	down	LOC_Os01g67960	GPI transamidase component PIG-S-related, putative, expressed	down	100K
TCONS_00020610	down	LOC_Os01g70670	BTBM1 - Bric-a-Brac, Tramtrack, Broad Complex BTB domain with Meprin and TRAF Homology MATH domain, expressed	down	100K
TCONS_00020610	down	LOC_Os01g70710	heavy metal-associated domain containing protein, expressed	down	100K
TCONS_00020610	down	LOC_Os01g70720	expressed protein	down	1K
TCONS_00020610	down	LOC_Os01g70740	expressed protein	down	10K
TCONS_00020610	down	LOC_Os01g70770	glutathione S-transferase, putative, expressed	down	100K
TCONS_00020610	down	LOC_Os01g70780	WD40-like domain containing protein, putative, expressed	down	100K
TCONS_00020610	down	LOC_Os01g70790	SRC2 protein, putative, expressed	down	100K
TCONS_00020610	down	LOC_Os01g70800	mitochondrial carrier protein, putative, expressed	down	100K
TCONS_00020610	down	LOC_Os01g70810	homeobox domain containing protein, expressed	down	100K
TCONS_00020610	down	LOC_Os01g70840	esterase, putative, expressed	down	100K
TCONS_00020807	down	LOC_Os01g71970	GRAS family transcription factor containing protein, expressed	down	100K
TCONS_00020807	down	LOC_Os01g71990	pyrroline-5-carboxylate reductase, putative, expressed	down	100K
TCONS_00020807	down	LOC_Os01g72000	armadillo repeat-containing protein, putative, expressed	down	10K
TCONS_00020807	down	LOC_Os01g72009	expressed protein	down	1K
TCONS_00020807	down	LOC_Os01g72020	BTBA3 - Bric-a-Brac,Tramtrack, Broad Complex BTB domain with Ankyrin repeat region, expressed	down	100K
TCONS_00020807	down	LOC_Os01g72049	retrotransposon, putative, centromere-specific, expressed	down	100K
TCONS_00010292	down	LOC_Os01g72430	NADPH quinone oxidoreductase, putative, expressed	down	100K
TCONS_00010292	down	LOC_Os01g72470	expressed protein	down	100K
TCONS_00010292	down	LOC_Os01g72480	zinc finger, C3HC4 type domain containing protein, expressed	down	10K
TCONS_00010292	down	LOC_Os01g72490	LRP1, putative, expressed	down	10K
TCONS_00010292	down	LOC_Os01g72510	eukaryotic aspartyl protease domain containing protein, expressed	down	100K
TCONS_00010292	down	LOC_Os01g72520	phosphoesterase family protein, putative, expressed	down	100K
TCONS_00010292	down	LOC_Os01g72530	OsCML31 - Calmodulin-related calcium sensor protein, expressed	down	100K
TCONS_00010292	down	LOC_Os01g72570	expressed protein	down	100K
TCONS_00062266	down	LOC_Os02g27480	membrane attack complex component/perforin/complement C9, putative, expressed	down	100K
TCONS_00063905	down	LOC_Os02g37830	protein kinase domain containing protein, expressed	down	100K
TCONS_00063882	down	LOC_Os02g37830	protein kinase domain containing protein, expressed	down	10K
TCONS_00063905	down	LOC_Os02g37834	expressed protein	down	100K
TCONS_00063882	down	LOC_Os02g37834	expressed protein	down	100K
TCONS_00063905	down	LOC_Os02g37850	expressed protein	down	100K
TCONS_00063882	down	LOC_Os02g37850	expressed protein	down	100K
TCONS_00063905	down	LOC_Os02g37856	expressed protein	down	100K
TCONS_00063882	down	LOC_Os02g37856	expressed protein	down	100K
TCONS_00063905	down	LOC_Os02g37862	60S ribosomal protein L6, putative, expressed	down	10K
TCONS_00063882	down	LOC_Os02g37862	60S ribosomal protein L6, putative, expressed	down	100K
TCONS_00063905	down	LOC_Os02g37870	Brix domain containing protein, putative, expressed	down	10K
TCONS_00063882	down	LOC_Os02g37870	Brix domain containing protein, putative, expressed	down	100K
TCONS_00072710	down	LOC_Os02g37910	expressed protein	down	100K
TCONS_00072710	down	LOC_Os02g37920	expressed protein	down	100K
TCONS_00072710	down	LOC_Os02g37930	hypoxia-responsive family protein, putative, expressed	down	100K
TCONS_00072710	down	LOC_Os02g37940	CRP12 - Cysteine-rich family protein precursor, expressed	down	100K
TCONS_00072710	down	LOC_Os02g38029	expressed protein	down	10K
TCONS_00072710	down	LOC_Os02g38040	leucine-rich repeat family protein, putative, expressed	down	10K
TCONS_00072710	down	LOC_Os02g38050	joka2, putative, expressed	down	100K
TCONS_00072710	down	LOC_Os02g38060	methyltransferase domain containing protein, expressed	down	100K
TCONS_00072710	down	LOC_Os02g38080	protein kinase domain containing protein, expressed	down	100K
TCONS_00064302	down	LOC_Os02g40514	h/ACA ribonucleoprotein complex subunit 3, putative, expressed	down	100K
TCONS_00073111	down	LOC_Os02g40514	h/ACA ribonucleoprotein complex subunit 3, putative, expressed	down	100K
TCONS_00064725	down	LOC_Os02g43600	50S ribosomal protein L19, chloroplast precursor, putative, expressed	down	100K
TCONS_00064725	down	LOC_Os02g43620	transporter, major facilitator family, putative, expressed	down	100K
TCONS_00064725	down	LOC_Os02g43660	plastocyanin-like domain containing protein, putative, expressed	down	10K
TCONS_00064725	down	LOC_Os02g43670	transferase family protein, putative, expressed	down	1K
TCONS_00064725	down	LOC_Os02g43690	ras-related protein, putative, expressed	down	100K
TCONS_00064725	down	LOC_Os02g43700	triacylglycerol lipase like protein, putative, expressed	down	100K
TCONS_00064725	down	LOC_Os02g43710	enoyl-CoA hydratase/isomerase family protein, putative, expressed	down	100K
TCONS_00064725	down	LOC_Os02g43720	enoyl-CoA hydratase/isomerase family protein, putative, expressed	down	100K
TCONS_00064725	down	LOC_Os02g43740	AGC_PVPK_like_kin82y.6 - ACG kinases include homologs to PKA, PKG and PKC, expressed	down	100K
TCONS_00064725	down	LOC_Os02g43750	transcription initiation factor, putative, expressed	down	100K
TCONS_00064920	down	LOC_Os02g44740	expressed protein	down	100K
TCONS_00064920	down	LOC_Os02g44770	uncharacterized mscS family protein, putative, expressed	down	100K
TCONS_00064920	down	LOC_Os02g44780	polyprenyl synthetase, putative, expressed	down	100K
TCONS_00064920	down	LOC_Os02g44810	tRNA pseudouridine synthase family protein, putative, expressed	down	100K
TCONS_00064920	down	LOC_Os02g44820	rho-GTPase-activating protein-related, putative, expressed	down	100K
TCONS_00064920	down	LOC_Os02g44860	GDSL-like lipase/acylhydrolase, putative, expressed	down	100K
TCONS_00064920	down	LOC_Os02g44870	dehydrin, putative, expressed	down	100K
TCONS_00064920	down	LOC_Os02g44880	expressed protein	down	100K
TCONS_00064920	down	LOC_Os02g44890	RNA-binding region RNP-1, putative, expressed	down	100K
TCONS_00074592	down	LOC_Os02g49760	potassium transporter, putative, expressed	down	100K
TCONS_00074588	down	LOC_Os02g49760	potassium transporter, putative, expressed	down	100K
TCONS_00074592	down	LOC_Os02g49770	NHL repeat-containing protein, putative, expressed	down	100K
TCONS_00074588	down	LOC_Os02g49770	NHL repeat-containing protein, putative, expressed	down	100K
TCONS_00074592	down	LOC_Os02g49780	expressed protein	down	100K
TCONS_00074588	down	LOC_Os02g49780	expressed protein	down	100K
TCONS_00074592	down	LOC_Os02g49800	eukaryotic aspartyl protease domain containing protein, expressed	down	100K
TCONS_00074588	down	LOC_Os02g49800	eukaryotic aspartyl protease domain containing protein, expressed	down	100K
TCONS_00074592	down	LOC_Os02g49820	RNA recognition motif family protein, expressed	down	100K
TCONS_00074588	down	LOC_Os02g49820	RNA recognition motif family protein, expressed	down	100K
TCONS_00074592	down	LOC_Os02g49830	pentatricopeptide, putative, expressed	down	100K
TCONS_00074588	down	LOC_Os02g49830	pentatricopeptide, putative, expressed	down	100K
TCONS_00074592	down	LOC_Os02g49850	plastocyanin-like domain containing protein, putative, expressed	down	100K
TCONS_00074588	down	LOC_Os02g49850	plastocyanin-like domain containing protein, putative, expressed	down	100K
TCONS_00074592	down	LOC_Os02g49870	expressed protein	down	100K
TCONS_00074588	down	LOC_Os02g49870	expressed protein	down	100K
TCONS_00074592	down	LOC_Os02g49880	CCT/B-box zinc finger protein, putative, expressed	down	100K
TCONS_00074588	down	LOC_Os02g49880	CCT/B-box zinc finger protein, putative, expressed	down	100K
TCONS_00066126	down	LOC_Os02g51770	TLD family protein, putative, expressed	down	100K
TCONS_00066126	down	LOC_Os02g51780	ribonuclease protein, putative, expressed	down	100K
TCONS_00066126	down	LOC_Os02g51810	expressed protein	down	100K
TCONS_00066126	down	LOC_Os02g51830	tRNA synthetase class II core domain containing protein, expressed	down	100K
TCONS_00066126	down	LOC_Os02g51840	expressed protein	down	100K
TCONS_00066126	down	LOC_Os02g51850	OsAPRL3 adenosine 5'-phosphosulfate reductase-like OsAPRL3, expressed	down	100K
TCONS_00066126	down	LOC_Os02g51860	dehydration response related protein, putative, expressed	down	100K
TCONS_00066126	down	LOC_Os02g51880	amine oxidase, putative, expressed	down	100K
TCONS_00066126	down	LOC_Os02g51890	RNA recognition motif containing protein, putative, expressed	down	100K
TCONS_00066126	down	LOC_Os02g51920	expressed protein	down	1K
TCONS_00076333	down	LOC_Os03g03290	receptor-like protein kinase At3g46290 precursor, putative, expressed	down	10K
TCONS_00085336	down	LOC_Os03g03810	DEF8 - Defensin and Defensin-like DEFL family, expressed	down	10K
TCONS_00085336	down	LOC_Os03g03820	adenylate kinase, putative, expressed	down	10K
TCONS_00086227	down	LOC_Os03g10180	expressed protein	down	1K
TCONS_00077305	down	LOC_Os03g10230	expressed protein	down	10K
TCONS_00078358	down	LOC_Os03g16850	dof zinc finger domain containing protein, putative, expressed	down	1K
TCONS_00087669	down	LOC_Os03g18770	wound-induced protein WI12, putative, expressed	down	100K
TCONS_00087669	down	LOC_Os03g18779	expressed protein	down	100K
TCONS_00087669	down	LOC_Os03g18790	SAG20, putative, expressed	down	100K
TCONS_00087669	down	LOC_Os03g18810	aminotransferase, classes I and II, domain containing protein, expressed	down	100K
TCONS_00087669	down	LOC_Os03g18820	glycosyltransferase, putative, expressed	down	100K
TCONS_00087669	down	LOC_Os03g18830	programmed cell death protein 2, putative, expressed	down	100K
TCONS_00087669	down	LOC_Os03g18840	NUC189 domain containing protein, expressed	down	100K
TCONS_00087669	down	LOC_Os03g18850	pathogenesis-related Bet v I family protein, putative, expressed	down	100K
TCONS_00087669	down	LOC_Os03g18870	heat shock protein DnaJ, putative, expressed	down	100K
TCONS_00087669	down	LOC_Os03g18890	glycosyl transferase 8 domain containing protein, putative, expressed	down	10K
TCONS_00087669	down	LOC_Os03g18910	COBRA-like protein 7 precursor, putative, expressed	down	10K
TCONS_00089185	down	LOC_Os03g29360	expressed protein	down	100K
TCONS_00089185	down	LOC_Os03g29460	60S ribosomal protein, putative, expressed	down	10K
TCONS_00089185	down	LOC_Os03g29470	transcription initiation factor IID, putative, expressed	down	10K
TCONS_00080455	down	LOC_Os03g31290	membrane-anchored ubiquitin-fold protein, putative, expressed	down	100K
TCONS_00080455	down	LOC_Os03g31300	chaperone protein clpB 1, putative, expressed	down	100K
TCONS_00080455	down	LOC_Os03g31310	circadian clock coupling factor-related, putative, expressed	down	100K
TCONS_00080455	down	LOC_Os03g31320	RING zinc finger protein-like, putative, expressed	down	100K
TCONS_00080455	down	LOC_Os03g31400	U-box domain-containing protein, putative, expressed	down	100K
TCONS_00080455	down	LOC_Os03g31410	expressed protein	down	100K
TCONS_00082404	down	LOC_Os03g46490	40S ribosomal protein S21, putative, expressed	down	100K
TCONS_00082404	down	LOC_Os03g46550	RGH1A, putative, expressed	down	100K
TCONS_00082404	down	LOC_Os03g46570	protein binding protein, putative, expressed	down	100K
TCONS_00082404	down	LOC_Os03g46600	acidic leucine-rich nuclear phosphoprotein 32-related protein 2, putative, expressed	down	100K
TCONS_00082404	down	LOC_Os03g46610	DEAD-box ATP-dependent RNA helicase, putative, expressed	down	100K
TCONS_00082404	down	LOC_Os03g46640	deoxyuridine 5-triphosphate nucleotidohydrolase, putative, expressed	down	100K
TCONS_00082404	down	LOC_Os03g46650	WD domain, G-beta repeat domain containing protein, expressed	down	100K
TCONS_00091755	down	LOC_Os03g48480	thioesterase family protein, putative, expressed	down	100K
TCONS_00091755	down	LOC_Os03g48490	centromere protein, putative, expressed	down	100K
TCONS_00084325	down	LOC_Os03g59580	hydrolase, NUDIX family, domain containing protein, expressed	down	10K
TCONS_00084325	down	LOC_Os03g59590	ATP/GTP/Ca++ binding protein, putative, expressed	down	100K
TCONS_00084325	down	LOC_Os03g59610	oxidoreductase, short chain dehydrogenase/reductase family protein, putative, expressed	down	100K
TCONS_00084325	down	LOC_Os03g59620	phospholipase, patatin family, putative, expressed	down	100K
TCONS_00084325	down	LOC_Os03g59640	magnesium-chelatase subunit chlD, chloroplast precursor, putative, expressed	down	100K
TCONS_00084325	down	LOC_Os03g59650	BRCA1 C Terminus domain containing protein, expressed	down	100K
TCONS_00084325	down	LOC_Os03g59660	clathrin adaptor complex small chain domain containing protein, expressed	down	100K
TCONS_00084325	down	LOC_Os03g59680	PAPA-1-like conserved region family protein, expressed	down	100K
TCONS_00084325	down	LOC_Os03g59700	peptidyl-prolyl cis-trans isomerase, putative, expressed	down	100K
TCONS_00084325	down	LOC_Os03g59710	RNA recognition motif containing protein, putative, expressed	down	100K
TCONS_00084697	down	LOC_Os03g62560	expressed protein	down	1K
TCONS_00084697	down	LOC_Os03g62580	vacuolar sorting protein, putative, expressed	down	10K
TCONS_00084697	down	LOC_Os03g62600	ras-related protein, putative, expressed	down	100K
TCONS_00084697	down	LOC_Os03g62620	late embryogenesis abundant protein, putative, expressed	down	100K
TCONS_00084697	down	LOC_Os03g62630	ribosomal protein S6, putative, expressed	down	100K
TCONS_00084697	down	LOC_Os03g62640	RNA-binding protein Luc7-like, putative, expressed	down	100K
TCONS_00084697	down	LOC_Os03g62650	ion channel DMI1-like, chloroplast precursor, putative, expressed	down	100K
TCONS_00084697	down	LOC_Os03g62660	transposon protein, putative, unclassified, expressed	down	100K
TCONS_00084697	down	LOC_Os03g62680	expressed protein	down	100K
TCONS_00084697	down	LOC_Os03g62700	protein kinase, putative, expressed	down	100K
TCONS_00084697	down	LOC_Os03g62720	exosome complex exonuclease, putative, expressed	down	100K
TCONS_00084697	down	LOC_Os03g62730	transposon protein, putative, unclassified, expressed	down	100K
TCONS_00084697	down	LOC_Os03g62740	GDSL-like lipase/acylhydrolase, putative, expressed	down	100K
TCONS_00097193	down	LOC_Os04g26330	expressed protein	down	1K
TCONS_00097933	down	LOC_Os04g31610	OsFBO3 - F-box and other domain containing protein, expressed	down	100K
TCONS_00097933	down	LOC_Os04g31620	retrotransposon protein, putative, unclassified, expressed	down	100K
TCONS_00097933	down	LOC_Os04g31690	expressed protein	down	100K
TCONS_00097933	down	LOC_Os04g31700	methylisocitrate lyase 2, putative, expressed	down	100K
TCONS_00097933	down	LOC_Os04g31730	expressed protein	down	10K
TCONS_00099152	down	LOC_Os04g39814	Os4bglu9 - beta-glucosidase homologue, similar to Os4Bglu12 exoglucanase/beta-glucosidase, expressed	down	100K
TCONS_00099152	down	LOC_Os04g39950	expressed protein	down	100K
TCONS_00099152	down	LOC_Os04g39980	gibberellin 20 oxidase 2, putative, expressed	down	100K
TCONS_00107610	down	LOC_Os04g41860	expressed protein	down	100K
TCONS_00107610	down	LOC_Os04g41900	expressed protein	down	100K
TCONS_00107610	down	LOC_Os04g41910	RNA recognition motif containing protein, putative, expressed	down	100K
TCONS_00107610	down	LOC_Os04g41920	protein FAM133, putative, expressed	down	100K
TCONS_00107610	down	LOC_Os04g41950	calcium-binding mitochondrial protein anon-60Da, putative, expressed	down	10K
TCONS_00107610	down	LOC_Os04g41960	NADP-dependent oxidoreductase, putative, expressed	down	10K
TCONS_00107610	down	LOC_Os04g41970	endoglucanase, putative, expressed	down	10K
TCONS_00107610	down	LOC_Os04g41990	autophagy-related protein 10, putative, expressed	down	100K
TCONS_00107610	down	LOC_Os04g42000	6,7-dimethyl-8-ribityllumazine synthase, chloroplast precursor, putative, expressed	down	100K
TCONS_00107610	down	LOC_Os04g42010	RNA binding protein, putative, expressed	down	100K
TCONS_00107610	down	LOC_Os04g42020	CCT/B-box zinc finger protein, putative, expressed	down	100K
TCONS_00100547	down	LOC_Os04g48820	deoxyribonuclease tatD, putative, expressed	down	100K
TCONS_00100547	down	LOC_Os04g48830	DUF623 domain containing protein, expressed	down	100K
TCONS_00100547	down	LOC_Os04g48840	expressed protein	down	100K
TCONS_00100547	down	LOC_Os04g48850	aminotransferase, classes I and II, domain containing protein, expressed	down	100K
TCONS_00100547	down	LOC_Os04g48940	uncharacterized mscS family protein, putative, expressed	down	100K
TCONS_00100547	down	LOC_Os04g48950	fringe-related protein, putative, expressed	down	100K
TCONS_00109605	down	LOC_Os04g54820	programmed cell death 2 C-terminal domain-containing protein, putative, expressed	down	100K
TCONS_00109605	down	LOC_Os04g54830	expressed protein	down	100K
TCONS_00109605	down	LOC_Os04g54840	DNA-directed RNA polymerase subunit, putative, expressed	down	10K
TCONS_00109605	down	LOC_Os04g54870	RNA recognition motif containing protein, putative, expressed	down	100K
TCONS_00109605	down	LOC_Os04g54940	ATEB1A-like microtubule associated protein, putative, expressed	down	100K
TCONS_00109668	down	LOC_Os04g55190	SPOC domain containing protein, putative, expressed	down	100K
TCONS_00109668	down	LOC_Os04g55210	chloride channel protein, putative, expressed	down	100K
TCONS_00109668	down	LOC_Os04g55220	C2 domain containing protein, expressed	down	10K
TCONS_00109668	down	LOC_Os04g55230	tetratricopeptide repeat domain containing protein, putative, expressed	down	10K
TCONS_00109668	down	LOC_Os04g55260	thiamine-repressible mitochondrial transport protein THI74, putative, expressed	down	100K
TCONS_00109668	down	LOC_Os04g55270	expressed protein	down	100K
TCONS_00109668	down	LOC_Os04g55290	G10 protein, putative, expressed	down	100K
TCONS_00110103	down	LOC_Os04g57760	expressed protein	down	10K
TCONS_00110103	down	LOC_Os04g57770	expressed protein	down	10K
TCONS_00110103	down	LOC_Os04g57780	tetratricopeptide repeat domain containing protein, expressed	down	10K
TCONS_00110103	down	LOC_Os04g57790	ubiquinone biosynthesis protein COQ4, putative, expressed	down	100K
TCONS_00110103	down	LOC_Os04g57800	BTBN13 - Bric-a-Brac, Tramtrack, Broad Complex BTB domain with non-phototropic hypocotyl 3 NPH3 and coiled-coil domains, expressed	down	100K
TCONS_00110103	down	LOC_Os04g57810	GA18008-PA, putative, expressed	down	100K
TCONS_00110103	down	LOC_Os04g57850	AMP-binding enzyme, putative, expressed	down	100K
TCONS_00110103	down	LOC_Os04g57870	expressed protein	down	100K
TCONS_00110103	down	LOC_Os04g57890	oligosaccharyl transferase, putative, expressed	down	100K
TCONS_00114088	down	LOC_Os05g28370	expressed protein	down	10K
TCONS_00114088	down	LOC_Os05g28500	ubiquitin family protein, putative, expressed	down	100K
TCONS_00114088	down	LOC_Os05g28510	importin subunit beta, putative, expressed	down	100K
TCONS_00121645	down	LOC_Os05g30750	anthranilate phosphoribosyltransferase, putative, expressed	down	100K
TCONS_00114394	down	LOC_Os05g30750	anthranilate phosphoribosyltransferase, putative, expressed	down	100K
TCONS_00121645	down	LOC_Os05g30760	esterase, putative, expressed	down	100K
TCONS_00114394	down	LOC_Os05g30760	esterase, putative, expressed	down	100K
TCONS_00121645	down	LOC_Os05g30800	26S proteasome non-ATPase regulatory subunit 14, putative, expressed	down	100K
TCONS_00114394	down	LOC_Os05g30800	26S proteasome non-ATPase regulatory subunit 14, putative, expressed	down	100K
TCONS_00121645	down	LOC_Os05g30810	expressed protein	down	100K
TCONS_00114394	down	LOC_Os05g30810	expressed protein	down	100K
TCONS_00121645	down	LOC_Os05g30820	protein kinase, putative, expressed	down	100K
TCONS_00114394	down	LOC_Os05g30820	protein kinase, putative, expressed	down	100K
TCONS_00121908	down	LOC_Os05g32420	expressed protein	down	100K
TCONS_00121908	down	LOC_Os05g32430	NLI interacting factor-like phosphatase, putative, expressed	down	100K
TCONS_00121908	down	LOC_Os05g32440	expressed protein	down	100K
TCONS_00121908	down	LOC_Os05g32460	VQ domain containing protein, putative, expressed	down	10K
TCONS_00121908	down	LOC_Os05g32474	expressed protein	down	100K
TCONS_00121908	down	LOC_Os05g32500	expressed protein	down	100K
TCONS_00114760	down	LOC_Os05g32960	expressed protein	down	100K
TCONS_00114762	down	LOC_Os05g32960	expressed protein	down	100K
TCONS_00114760	down	LOC_Os05g32970	expressed protein	down	10K
TCONS_00114762	down	LOC_Os05g32970	expressed protein	down	10K
TCONS_00114760	down	LOC_Os05g32990	expressed protein	down	1K
TCONS_00114762	down	LOC_Os05g32990	expressed protein	down	1K
TCONS_00114760	down	LOC_Os05g33000	E3 ubiquitin-protein ligase MGRN1, putative, expressed	down	1K
TCONS_00114762	down	LOC_Os05g33000	E3 ubiquitin-protein ligase MGRN1, putative, expressed	down	1K
TCONS_00114760	down	LOC_Os05g33020	preprotein translocase subunit secY, putative, expressed	down	10K
TCONS_00114762	down	LOC_Os05g33020	preprotein translocase subunit secY, putative, expressed	down	10K
TCONS_00114760	down	LOC_Os05g33030	kinesin motor domain containing protein, putative, expressed	down	100K
TCONS_00114762	down	LOC_Os05g33030	kinesin motor domain containing protein, putative, expressed	down	100K
TCONS_00114760	down	LOC_Os05g33040	cyclin, putative, expressed	down	100K
TCONS_00114762	down	LOC_Os05g33040	cyclin, putative, expressed	down	100K
TCONS_00114760	down	LOC_Os05g33050	ABTB1 - Armadillo repeats with a Bric-a-Brac, Tramtrack, Broad Complex BTB domain, expressed	down	100K
TCONS_00114762	down	LOC_Os05g33050	ABTB1 - Armadillo repeats with a Bric-a-Brac, Tramtrack, Broad Complex BTB domain, expressed	down	100K
TCONS_00114760	down	LOC_Os05g33080	serine/threonine-protein kinase, putative, expressed	down	100K
TCONS_00114762	down	LOC_Os05g33080	serine/threonine-protein kinase, putative, expressed	down	100K
TCONS_00115174	down	LOC_Os05g35230	expressed protein	down	100K
TCONS_00115174	down	LOC_Os05g35260	PB1 domain containing protein, expressed	down	100K
TCONS_00115174	down	LOC_Os05g35266	galactosyltransferase, putative, expressed	down	100K
TCONS_00115174	down	LOC_Os05g35290	phenylalanine ammonia-lyase, putative, expressed	down	100K
TCONS_00122900	down	LOC_Os05g38710	lipin, N-terminal conserved region family protein, expressed	down	100K
TCONS_00122900	down	LOC_Os05g38720	Lung seven transmembrane receptor domain containing protein, putative, expressed	down	100K
TCONS_00122900	down	LOC_Os05g38740	Core histone H2A/H2B/H3/H4 domain containing protein, putative, expressed	down	100K
TCONS_00123880	down	LOC_Os05g46210	OsPOP10 - Putative Prolyl Oligopeptidase homologue, expressed	down	100K
TCONS_00123880	down	LOC_Os05g46230	NAP domain containing protein, putative, expressed	down	100K
TCONS_00123880	down	LOC_Os05g46240	green ripe-like, putative, expressed	down	100K
TCONS_00123880	down	LOC_Os05g46250	DUF1230 domain containing protein, expressed	down	100K
TCONS_00123880	down	LOC_Os05g46260	exostosin, putative, expressed	down	100K
TCONS_00123880	down	LOC_Os05g46270	FEN1A - Putative flap endonuclease protein, expressed	down	100K
TCONS_00123880	down	LOC_Os05g46280	expressed protein	down	100K
TCONS_00123880	down	LOC_Os05g46290	T-complex protein, putative, expressed	down	100K
TCONS_00123880	down	LOC_Os05g46330	MYB family transcription factor, putative, expressed	down	100K
TCONS_00123880	down	LOC_Os05g46340	expressed protein	down	100K
TCONS_00123880	down	LOC_Os05g46360	possible lysine decarboxylase domain containing protein, expressed	down	100K
TCONS_00123880	down	LOC_Os05g46380	OsFBX174 - F-box domain containing protein, expressed	down	100K
TCONS_00117250	down	LOC_Os05g50600	OsSCP31 - Putative Serine Carboxypeptidase homologue, expressed	down	100K
TCONS_00117250	down	LOC_Os05g50654	mitochondrial import receptor subunit TOM7-1, putative, expressed	down	100K
TCONS_00117250	down	LOC_Os05g50660	PX domain containing protein, putative, expressed	down	100K
TCONS_00117250	down	LOC_Os05g50710	late embryogenesis abundant protein, putative, expressed	down	100K
TCONS_00117250	down	LOC_Os05g50730	expressed protein	down	100K
TCONS_00117250	down	LOC_Os05g50750	AAA family ATPase, putative, expressed	down	1K
TCONS_00124457	down	LOC_Os05g50800	expressed protein	down	100K
TCONS_00124457	down	LOC_Os05g50810	CAMK_CAMK_like.5 - CAMK includes calcium/calmodulin depedent protein kinases, expressed	down	100K
TCONS_00124457	down	LOC_Os05g50820	expressed protein	down	100K
TCONS_00124457	down	LOC_Os05g50840	mitochondrial carrier protein, putative, expressed	down	100K
TCONS_00132386	down	LOC_Os06g05050	OsWAK61 - OsWAK receptor-like protein kinase, expressed	down	1K
TCONS_00133736	down	LOC_Os06g13640	expressed protein	down	10K
TCONS_00134393	down	LOC_Os06g17950	NBS-LRR disease resistance protein, putative, expressed	down	100K
TCONS_00134393	down	LOC_Os06g18000	protein kinase domain containing protein, expressed	down	100K
TCONS_00134393	down	LOC_Os06g18020	expressed protein	down	100K
TCONS_00134514	down	LOC_Os06g19210	cadmium tolerance factor, putative, expressed	down	1K
TCONS_00134514	down	LOC_Os06g19310	transposon protein, putative, CACTA, En/Spm sub-class, expressed	up	100K
TCONS_00127756	down	LOC_Os06g22550	transducin family protein, putative, expressed	down	100K
TCONS_00127756	down	LOC_Os06g22650	VHS and GAT domain containing protein, expressed	down	100K
TCONS_00127756	down	LOC_Os06g22660	EMB1303, putative, expressed	down	100K
TCONS_00127756	down	LOC_Os06g22690	bundle sheath defective protein 2, putative, expressed	down	100K
TCONS_00127819	down	LOC_Os06g22820	cyclin-dependent kinase F-1, putative, expressed	down	100K
TCONS_00127819	down	LOC_Os06g22829	expressed protein	down	100K
TCONS_00127819	down	LOC_Os06g22870	OsIAA21 - Auxin-responsive Aux/IAA gene family member, expressed	down	100K
TCONS_00127819	down	LOC_Os06g22919	DEFL9 - Defensin and Defensin-like DEFL family, expressed	down	1K
TCONS_00135715	down	LOC_Os06g28630	expressed protein	down	10K
TCONS_00135715	down	LOC_Os06g28740	expressed protein	down	100K
TCONS_00130117	down	LOC_Os06g40020	DEAD-box ATP-dependent RNA helicase 52A, putative, expressed	down	100K
TCONS_00130117	down	LOC_Os06g40040	protein of unknown function domain containing protein, expressed	down	100K
TCONS_00130117	down	LOC_Os06g40050	mitochondrial carrier protein, putative, expressed	down	100K
TCONS_00130117	down	LOC_Os06g40060	glycosyltransferase family protein, putative, expressed	down	100K
TCONS_00130117	down	LOC_Os06g40080	heme oxygenase 1, putative, expressed	down	100K
TCONS_00130117	down	LOC_Os06g40150	AP2 domain containing protein, expressed	down	10K
TCONS_00137813	down	LOC_Os06g42430	expressed protein	down	100K
TCONS_00131142	down	LOC_Os06g46570	galactosyltransferase, putative, expressed	down	10K
TCONS_00131142	down	LOC_Os06g46600	DnaK family protein, putative, expressed	down	100K
TCONS_00131192	down	LOC_Os06g46770	ubiquitin family protein, putative, expressed	down	100K
TCONS_00131192	down	LOC_Os06g46799	peroxidase precursor, putative, expressed	down	100K
TCONS_00131192	down	LOC_Os06g46820	solute carrier family 35 member F5, putative, expressed	down	100K
TCONS_00131192	down	LOC_Os06g46880	surp module family protein, putative, expressed	down	10K
TCONS_00131192	down	LOC_Os06g46890	zinc finger C-x8-C-x5-C-x3-H type family protein, expressed	down	100K
TCONS_00131192	down	LOC_Os06g46900	phosphosulfolactate synthase-related protein, putative, expressed	down	100K
TCONS_00131192	down	LOC_Os06g46930	ribosomal protein L24, putative, expressed	down	100K
TCONS_00131192	down	LOC_Os06g46940	Os6bglu25 - beta-glucosidase homologue, similar to Os3bglu6, expressed	down	100K
TCONS_00131192	down	LOC_Os06g46990	expressed protein	down	100K
TCONS_00131605	down	LOC_Os06g49760	invertase/pectin methylesterase inhibitor family protein, putative, expressed	down	100K
TCONS_00131605	down	LOC_Os06g49770	LTPL86 - Protease inhibitor/seed storage/LTP family protein precursor, expressed	down	100K
TCONS_00131605	down	LOC_Os06g49780	expressed protein	down	100K
TCONS_00131605	down	LOC_Os06g49790	acyltransferase, putative, expressed	down	100K
TCONS_00131605	down	LOC_Os06g49800	ubiquitin interaction motif family protein, expressed	down	100K
TCONS_00131605	down	LOC_Os06g49810	glycosyl transferase family 8, putative, expressed	down	10K
TCONS_00131605	down	LOC_Os06g49840	OsMADS16 - MADS-box family gene with MIKCc type-box, expressed	down	100K
TCONS_00131605	down	LOC_Os06g49860	methyltransferase, putative, expressed	down	100K
TCONS_00131605	down	LOC_Os06g49870	tRNA-dihydrouridine synthase, putative, expressed	down	100K
TCONS_00146299	down	LOC_Os07g01114	expressed protein	down	1K
TCONS_00142862	down	LOC_Os07g26690	aquaporin protein, putative, expressed	down	100K
TCONS_00142863	down	LOC_Os07g26690	aquaporin protein, putative, expressed	down	100K
TCONS_00142862	down	LOC_Os07g26700	UPF0041 domain containing protein, putative, expressed	down	100K
TCONS_00142863	down	LOC_Os07g26700	UPF0041 domain containing protein, putative, expressed	down	100K
TCONS_00142862	down	LOC_Os07g26750	expressed protein	down	1K
TCONS_00142863	down	LOC_Os07g26750	expressed protein	down	1K
TCONS_00143952	down	LOC_Os07g33650	expressed protein	down	10K
TCONS_00143952	down	LOC_Os07g33670	patatin-like phospholipase family protein, expressed	down	100K
TCONS_00143952	down	LOC_Os07g33680	succinate dehydrogenase subunit 3, putative, expressed	down	100K
TCONS_00143952	down	LOC_Os07g33690	NBS-LRR type disease resistance protein Hom-F, putative, expressed	down	100K
TCONS_00143952	down	LOC_Os07g33730	NB-ARC domain containing protein, expressed	down	100K
TCONS_00143952	down	LOC_Os07g33740	vrga1, putative, expressed	down	100K
TCONS_00144592	down	LOC_Os07g38300	ribosome recycling factor, putative, expressed	down	10K
TCONS_00151530	down	LOC_Os07g38300	ribosome recycling factor, putative, expressed	down	10K
TCONS_00144592	down	LOC_Os07g38360	expressed protein	down	100K
TCONS_00151530	down	LOC_Os07g38360	expressed protein	down	100K
TCONS_00144592	down	LOC_Os07g38380	transmembrane protein 49, putative, expressed	down	100K
TCONS_00151530	down	LOC_Os07g38380	transmembrane protein 49, putative, expressed	down	100K
TCONS_00144592	down	LOC_Os07g38390	chalcone isomerase, putative, expressed	down	100K
TCONS_00151530	down	LOC_Os07g38390	chalcone isomerase, putative, expressed	down	100K
TCONS_00144592	down	LOC_Os07g38400	transporter family protein, putative, expressed	down	100K
TCONS_00151530	down	LOC_Os07g38400	transporter family protein, putative, expressed	down	100K
TCONS_00144592	down	LOC_Os07g38420	pre-mRNA-splicing factor, putative, expressed	down	100K
TCONS_00151530	down	LOC_Os07g38420	pre-mRNA-splicing factor, putative, expressed	down	100K
TCONS_00144592	down	LOC_Os07g38430	WD domain, G-beta repeat domain containing protein, expressed	down	100K
TCONS_00151530	down	LOC_Os07g38430	WD domain, G-beta repeat domain containing protein, expressed	down	100K
TCONS_00144592	down	LOC_Os07g38440	uncharacterized 50.6 kDa protein in the 5region of gyrA and gyrB, putative, expressed	down	100K
TCONS_00151530	down	LOC_Os07g38440	uncharacterized 50.6 kDa protein in the 5region of gyrA and gyrB, putative, expressed	down	100K
TCONS_00152586	down	LOC_Os07g46090	expressed protein	down	10K
TCONS_00152586	down	LOC_Os07g46160	MBTB14 - Bric-a-Brac, Tramtrack, Broad Complex BTB domain with Meprin and TRAF Homology MATH domain, expressed	down	100K
TCONS_00152586	down	LOC_Os07g46170	OsRhmbd13 - Putative Rhomboid homologue, expressed	down	100K
TCONS_00152586	down	LOC_Os07g46180	PWWP domain containing protein, expressed	down	100K
TCONS_00152586	down	LOC_Os07g46210	LTPL2 - Protease inhibitor/seed storage/LTP family protein precursor, expressed	up	100K
TCONS_00152586	down	LOC_Os07g46220	SNARE associated Golgi protein, putative, expressed	down	100K
TCONS_00152586	down	LOC_Os07g46240	choline transporter-related, putative, expressed	down	100K
TCONS_00154107	down	LOC_Os08g06880	expressed protein	down	10K
TCONS_00154108	down	LOC_Os08g06880	expressed protein	down	10K
TCONS_00164532	down	LOC_Os08g31700	UNE2, putative, expressed	down	100K
TCONS_00164529	down	LOC_Os08g31700	UNE2, putative, expressed	down	100K
TCONS_00164528	down	LOC_Os08g31700	UNE2, putative, expressed	down	100K
TCONS_00164531	down	LOC_Os08g31700	UNE2, putative, expressed	down	100K
TCONS_00164532	down	LOC_Os08g31750	methyltransferase, putative, expressed	down	100K
TCONS_00164529	down	LOC_Os08g31750	methyltransferase, putative, expressed	down	100K
TCONS_00164528	down	LOC_Os08g31750	methyltransferase, putative, expressed	down	100K
TCONS_00164531	down	LOC_Os08g31750	methyltransferase, putative, expressed	down	100K
TCONS_00164532	down	LOC_Os08g31760	expressed protein	down	100K
TCONS_00164529	down	LOC_Os08g31760	expressed protein	down	100K
TCONS_00164528	down	LOC_Os08g31760	expressed protein	down	100K
TCONS_00164531	down	LOC_Os08g31760	expressed protein	down	100K
TCONS_00158034	down	LOC_Os08g33350	expressed protein	down	100K
TCONS_00158034	down	LOC_Os08g33370	14-3-3 protein, putative, expressed	down	100K
TCONS_00158034	down	LOC_Os08g33380	expressed protein	down	100K
TCONS_00158034	down	LOC_Os08g33390	Regulator of chromosome condensation domain containing protein, expressed	down	100K
TCONS_00158034	down	LOC_Os08g33400	expressed protein	down	100K
TCONS_00158034	down	LOC_Os08g33420	agenet domain containing protein, expressed	down	100K
TCONS_00158034	down	LOC_Os08g33430	formin, putative, expressed	down	100K
TCONS_00158034	down	LOC_Os08g33440	2-oxo acid dehydrogenases acyltransferase domain containing protein, expressed	down	100K
TCONS_00158034	down	LOC_Os08g33460	expressed protein	down	100K
TCONS_00158059	down	LOC_Os08g33630	uncharacterized protein family UPF0016 domain containing protein, expressed	down	100K
TCONS_00158059	down	LOC_Os08g33640	expressed protein	down	100K
TCONS_00158059	down	LOC_Os08g33650	SET domain-containing protein, putative, expressed	down	10K
TCONS_00158059	down	LOC_Os08g33680	YGL010w, putative, expressed	down	100K
TCONS_00158059	down	LOC_Os08g33720	lactate/malate dehydrogenase, putative, expressed	down	100K
TCONS_00158059	down	LOC_Os08g33740	CSLA11 - cellulose synthase-like family A, expressed	down	100K
TCONS_00158059	down	LOC_Os08g33750	myb-like DNA-binding domain containing protein, expressed	down	100K
TCONS_00165289	down	LOC_Os08g36020	Disease resistance/zinc finger/chromosome condensation-like region protein, putative, expressed	down	100K
TCONS_00165289	down	LOC_Os08g36150	activator of 90 kDa heat shock protein ATPase homolog, putative, expressed	down	100K
TCONS_00159682	down	LOC_Os08g43180	expressed protein	down	100K
TCONS_00159682	down	LOC_Os08g43190	dehydrogenase, putative, expressed	down	100K
TCONS_00159682	down	LOC_Os08g43270	BAG domain-containing protein, putative, expressed	down	100K
TCONS_00159682	down	LOC_Os08g43320	OsRhmbd14 - Putative Rhomboid homologue, expressed	down	10K
TCONS_00159682	down	LOC_Os08g43334	HSF-type DNA-binding domain containing protein, expressed	down	10K
TCONS_00159682	down	LOC_Os08g43350	NC domain-containing protein, putative, expressed	down	100K
TCONS_00159682	down	LOC_Os08g43360	RNA recognition motif containing protein, putative, expressed	down	100K
TCONS_00159817	down	LOC_Os08g44200	ECT5, putative, expressed	down	100K
TCONS_00159817	down	LOC_Os08g44210	dihydroneopterin aldolase, putative, expressed	down	100K
TCONS_00159817	down	LOC_Os08g44230	zinc finger family protein, putative, expressed	down	100K
TCONS_00159817	down	LOC_Os08g44240	AAA-type ATPase family protein, putative, expressed	down	100K
TCONS_00159817	down	LOC_Os08g44250	fiber protein Fb14, putative, expressed	down	100K
TCONS_00159817	down	LOC_Os08g44260	inositol or phosphatidylinositol phosphatase/ phosphoric monoester hydrolase, putative, expressed	down	100K
TCONS_00159817	down	LOC_Os08g44280	protein-L-isoaspartate O-methyltransferase, putative, expressed	down	100K
TCONS_00159817	down	LOC_Os08g44290	RNA recognition motif containing protein, putative, expressed	down	100K
TCONS_00159817	down	LOC_Os08g44320	low molecular weight protein-tyrosine-phosphatase slr0328, putative, expressed	down	100K
TCONS_00159817	down	LOC_Os08g44330	peptidylprolyl isomerase domain and WD repeat-containing protein 1, putative, expressed	down	100K
TCONS_00159817	down	LOC_Os08g44340	monodehydroascorbate reductase, putative, expressed	down	100K
TCONS_00173558	down	LOC_Os09g12660	glucose-1-phosphate adenylyltransferase large subunit, chloroplast precursor, putative, expressed	down	10K
TCONS_00168626	down	LOC_Os09g15480	Ser/Thr-rich protein T10 in DGCR region, putative, expressed	down	10K
TCONS_00169196	down	LOC_Os09g19890	expressed protein	down	100K
TCONS_00169196	down	LOC_Os09g19910	expressed protein	down	100K
TCONS_00169196	down	LOC_Os09g19920	metallo-beta-lactamase family protein, putative, expressed	down	100K
TCONS_00169196	down	LOC_Os09g19930	HOTHEAD precursor, putative, expressed	down	10K
TCONS_00169196	down	LOC_Os09g19940	cwfJ-like family protein, putative, expressed	down	10K
TCONS_00169196	down	LOC_Os09g19970	expressed protein	down	100K
TCONS_00169196	down	LOC_Os09g19980	GTP binding protein, putative, expressed	down	100K
TCONS_00169196	down	LOC_Os09g20000	heavy metal-associated domain containing protein, expressed	down	100K
TCONS_00169196	down	LOC_Os09g20010	SNF1-related protein kinase regulatory subunit beta-2, putative, expressed	down	100K
TCONS_00169196	down	LOC_Os09g20024	expressed protein	down	100K
TCONS_00169196	down	LOC_Os09g20030	disease resistance RPP13-like protein 1, putative, expressed	down	100K
TCONS_00170235	down	LOC_Os09g26650	2Fe-2S iron-sulfur cluster binding domain containing protein, expressed	down	10K
TCONS_00175764	down	LOC_Os09g27340	ATPase, putative, expressed	down	10K
TCONS_00175764	down	LOC_Os09g27360	expressed protein	down	1K
TCONS_00175764	down	LOC_Os09g27370	Spc97 / Spc98 family protein, putative, expressed	down	10K
TCONS_00175764	down	LOC_Os09g27420	formate--tetrahydrofolate ligase, putative, expressed	down	100K
TCONS_00175764	down	LOC_Os09g27450	homeobox associated leucine zipper, putative, expressed	down	100K
TCONS_00170409	down	LOC_Os09g27650	ZOS9-14 - C2H2 zinc finger protein, expressed	down	100K
TCONS_00170409	down	LOC_Os09g27660	OsFBO21 - F-box and other domain containing protein, expressed	down	100K
TCONS_00170409	down	LOC_Os09g27670	expressed protein	down	100K
TCONS_00170409	down	LOC_Os09g27700	microtubule associated protein, putative, expressed	down	100K
TCONS_00170409	down	LOC_Os09g27744	expressed protein	up	100K
TCONS_00176477	down	LOC_Os09g32010	ternary complex factor MIP1, putative, expressed	down	100K
TCONS_00176477	down	LOC_Os09g32080	CHIT13 - Chitinase family protein precursor, expressed	down	100K
TCONS_00176477	down	LOC_Os09g32090	methyl-binding domain protein MBD, putative, expressed	down	100K
TCONS_00176477	down	LOC_Os09g32095	expressed protein	down	100K
TCONS_00176477	down	LOC_Os09g32150	expressed protein	down	100K
TCONS_00176477	down	LOC_Os09g32169	expressed protein	down	10K
TCONS_00176669	down	LOC_Os09g33720	protein transport protein Sec61, putative, expressed	down	100K
TCONS_00176669	down	LOC_Os09g33780	expressed protein	down	100K
TCONS_00176669	down	LOC_Os09g33790	snRK1-interacting protein 1, putative, expressed	down	10K
TCONS_00176669	down	LOC_Os09g33800	arabinogalactan protein, putative, expressed	down	10K
TCONS_00176669	down	LOC_Os09g33810	ankyrin repeat domain containing protein, putative, expressed	down	10K
TCONS_00176669	down	LOC_Os09g33820	lecithine cholesterol acyltransferase, putative, expressed	down	100K
TCONS_00176669	down	LOC_Os09g33860	protein kinase, putative, expressed	down	100K
TCONS_00176669	down	LOC_Os09g33870	RNA recognition motif containing protein, putative, expressed	down	100K
TCONS_00176859	down	LOC_Os09g35800	UDP-glucose 4-epimerase, putative, expressed	down	100K
TCONS_00176859	down	LOC_Os09g35830	RNA recognition motif containing protein, putative, expressed	down	100K
TCONS_00176859	down	LOC_Os09g35860	ras-related protein, putative, expressed	down	100K
TCONS_00176859	down	LOC_Os09g35880	B-box zinc finger family protein, putative, expressed	down	100K
TCONS_00176859	down	LOC_Os09g35890	kinesin motor domain containing protein, expressed	down	100K
TCONS_00176859	down	LOC_Os09g35900	expressed protein	down	100K
TCONS_00176859	down	LOC_Os09g35910	homeobox associated leucine zipper, putative, expressed	down	100K
TCONS_00176859	down	LOC_Os09g35920	mediator of RNA polymerase II transcription subunit 10, putative, expressed	down	100K
TCONS_00176859	down	LOC_Os09g35940	cytochrome P450, putative, expressed	down	10K
TCONS_00023646	down	LOC_Os10g21560	no apical meristem protein, putative, expressed	down	100K
TCONS_00023646	down	LOC_Os10g21660	FAD binding protein, putative, expressed	down	10K
TCONS_00029445	down	LOC_Os10g22950	calmodulin-binding transcription activator, putative, expressed	down	100K
TCONS_00029445	down	LOC_Os10g22960	hydrolase protein, putative, expressed	down	10K
TCONS_00029445	down	LOC_Os10g22980	leucine rich repeat domain containing protein, putative, expressed	down	100K
TCONS_00024388	down	LOC_Os10g27174	40S ribosomal protein S28, putative, expressed	down	100K
TCONS_00024388	down	LOC_Os10g27190	40S ribosomal protein S17, putative, expressed	down	100K
TCONS_00024388	down	LOC_Os10g27230	endonuclease/exonuclease/phosphatase family domain containing protein, expressed	down	100K
TCONS_00024388	down	LOC_Os10g27280	thaumatin, putative, expressed	down	10K
TCONS_00030068	down	LOC_Os10g28200	NAD dependent epimerase/dehydratase family protein, putative, expressed	down	10K
TCONS_00030068	down	LOC_Os10g28210	plant-specific domain TIGR01615 family protein, expressed	down	10K
TCONS_00030068	down	LOC_Os10g28230	Core histone H2A/H2B/H3/H4 domain containing protein, putative, expressed	down	100K
TCONS_00030068	down	LOC_Os10g28254	expressed protein	down	100K
TCONS_00025089	down	LOC_Os10g32520	expressed protein	down	10K
TCONS_00025089	down	LOC_Os10g32540	SAP domain containing protein, expressed	down	100K
TCONS_00025089	down	LOC_Os10g32550	T-complex protein, putative, expressed	down	100K
TCONS_00025116	down	LOC_Os10g32680	expressed protein	down	100K
TCONS_00025116	down	LOC_Os10g32710	WD domain, G-beta repeat domain containing protein, expressed	down	100K
TCONS_00025116	down	LOC_Os10g32740	zinc finger family protein, putative, expressed	up	100K
TCONS_00025116	down	LOC_Os10g32770	WD repeat-containing protein, putative, expressed	down	100K
TCONS_00025116	down	LOC_Os10g32820	60S ribosomal protein L21-2, putative, expressed	down	100K
TCONS_00026073	down	LOC_Os10g38890	expressed protein	down	100K
TCONS_00026073	down	LOC_Os10g38900	erythronate-4-phosphate dehydrogenase, putative, expressed	down	100K
TCONS_00026073	down	LOC_Os10g38910	expressed protein	down	100K
TCONS_00026073	down	LOC_Os10g38920	protein kinase domain containing protein, expressed	down	100K
TCONS_00026073	down	LOC_Os10g38930	shikimate/quinate 5-dehydrogenase, putative, expressed	down	100K
TCONS_00026073	down	LOC_Os10g38950	CGMC_MAPKCMGC_2_ERK.14 - CGMC includes CDA, MAPK, GSK3, and CLKC kinases, expressed	down	100K
TCONS_00026073	down	LOC_Os10g38970	ethylene-responsive element-binding protein, putative, expressed	down	100K
TCONS_00026073	down	LOC_Os10g38980	expressed protein	down	100K
TCONS_00031957	down	LOC_Os10g41150	aminotransferase, classes I and II, domain containing protein, expressed	down	100K
TCONS_00031957	down	LOC_Os10g41170	dehydrogenase, putative, expressed	down	100K
TCONS_00031957	down	LOC_Os10g41180	expressed protein	down	100K
TCONS_00031957	down	LOC_Os10g41190	transporter family protein, putative, expressed	down	10K
TCONS_00031957	down	LOC_Os10g41200	MYB family transcription factor, putative, expressed	down	10K
TCONS_00031957	down	LOC_Os10g41230	homeobox associated leucine zipper, putative, expressed	down	100K
TCONS_00031957	down	LOC_Os10g41250	glycoprotein, putative, expressed	down	100K
TCONS_00031957	down	LOC_Os10g41260	MYB family transcription factor, putative, expressed	down	100K
TCONS_00031957	down	LOC_Os10g41310	DUF630/DUF632 domains containing protein, putative, expressed	down	100K
TCONS_00026552	down	LOC_Os10g41820	dynamin family protein, putative, expressed	down	100K
TCONS_00026552	down	LOC_Os10g41870	expressed protein	down	1K
TCONS_00026552	down	LOC_Os10g41930	haloacid dehalogenase-like hydrolase family protein, putative, expressed	down	100K
TCONS_00026552	down	LOC_Os10g41940	expressed protein	down	100K
TCONS_00026552	down	LOC_Os10g41960	eukaryotic translation initiation factor 3 subunit B, putative, expressed	down	100K
TCONS_00026552	down	LOC_Os10g41970	methyltransferase, putative, expressed	down	100K
TCONS_00026633	down	LOC_Os10g42410	zinc-binding protein, putative, expressed	down	100K
TCONS_00026633	down	LOC_Os10g42420	GTPase-activating protein, putative, expressed	down	100K
TCONS_00026633	down	LOC_Os10g42430	transcription factor MYC7E, putative, expressed	down	10K
TCONS_00038184	down	LOC_Os11g43320	NBS-LRR type disease resistance protein, putative, expressed	down	100K
TCONS_00038184	down	LOC_Os11g43390	expressed protein	down	10K
TCONS_00045242	down	LOC_Os11g45790	NB-ARC domain containing protein, expressed	down	10K
TCONS_00054519	down	LOC_Os12g18550	expressed protein	down	100K
TCONS_00054519	down	LOC_Os12g18630	expressed protein	down	10K
TCONS_00054519	down	LOC_Os12g18640	pentatricopeptide, putative, expressed	down	10K
TCONS_00054519	down	LOC_Os12g18650	Regulator of chromosome condensation domain containing protein, expressed	down	10K
TCONS_00054890	down	LOC_Os12g22090	expressed protein	down	100K
TCONS_00054890	down	LOC_Os12g22145	expressed protein	down	100K
TCONS_00055981	down	LOC_Os12g29520	auxin response factor, putative, expressed	down	100K
TCONS_00049558	down	LOC_Os12g30060	prefoldin subunit, putative, expressed	down	100K
TCONS_00056433	down	LOC_Os12g32180	cornichon protein, putative, expressed	down	100K
TCONS_00056433	down	LOC_Os12g32230	molybdenum cofactor biosynthesis protein 1, putative, expressed	down	1K
TCONS_00056433	down	LOC_Os12g32240	eukaryotic translation initiation factor 5A, putative, expressed	down	100K
TCONS_00056433	down	LOC_Os12g32250	WRKY96, expressed	down	100K
TCONS_00056433	down	LOC_Os12g32280	SWIB/MDM2 domain containing protein, expressed	down	100K
TCONS_00056433	down	LOC_Os12g32290	expressed protein	down	100K
TCONS_00056707	down	LOC_Os12g34330	protein binding protein, putative, expressed	down	10K
TCONS_00056707	down	LOC_Os12g34340	pentatricopeptide, putative, expressed	down	1K
TCONS_00056707	down	LOC_Os12g34350	expressed protein	down	10K
TCONS_00056707	down	LOC_Os12g34370	adaptor complexes medium subunit family protein, expressed	down	100K
TCONS_00056707	down	LOC_Os12g34440	expressed protein	down	100K
TCONS_00056707	down	LOC_Os12g34460	auxin-binding protein 4 precursor, putative, expressed	down	100K
TCONS_00056707	down	LOC_Os12g34510	Core histone H2A/H2B/H3/H4 domain containing protein, putative, expressed	down	100K
TCONS_00056707	down	LOC_Os12g34524	peroxidase precursor, putative, expressed	down	100K
TCONS_00050804	down	LOC_Os12g37939	unc-93 homolog A, putative, expressed	down	100K
TCONS_00050804	down	LOC_Os12g37960	diaminopimelate epimerase, chloroplast precursor, putative, expressed	down	10K
TCONS_00050804	down	LOC_Os12g37970	MYB family transcription factor, putative, expressed	down	1K
TCONS_00050804	down	LOC_Os12g38000	60S ribosomal protein L8, putative, expressed	down	100K
TCONS_00057589	down	LOC_Os12g39860	phosphoribosyl transferase, putative, expressed	down	100K
TCONS_00057589	down	LOC_Os12g39970	expressed protein	down	100K
TCONS_00057684	down	LOC_Os12g40380	expressed protein	down	10K
TCONS_00057684	down	LOC_Os12g40419	protein kinase domain containing protein, expressed	down	10K
TCONS_00057684	down	LOC_Os12g40460	zinc finger, C3HC4 type domain containing protein, expressed	down	100K
TCONS_00057684	down	LOC_Os12g40470	DC1 domain-containing protein, putative, expressed	down	100K
TCONS_00057684	down	LOC_Os12g40480	H-BTB9 - Bric-a-Brac, Tramtrack, Broad Complex BTB domain with H family conserved sequence, expressed	down	100K
TCONS_00057684	down	LOC_Os12g40490	LIM domain-containing protein, putative, expressed	down	100K
TCONS_00057684	down	LOC_Os12g40500	expressed protein	down	100K
TCONS_00057684	down	LOC_Os12g40510	calcineurin B, putative, expressed	down	100K
TCONS_00057684	down	LOC_Os12g40540	FAD dependent oxidoreductase, putative, expressed	down	100K
TCONS_00057684	down	LOC_Os12g40550	peptidase, putative, expressed	down	100K
TCONS_00057684	down	LOC_Os12g40560	KH domain containing protein, putative, expressed	down	100K
TCONS_00051420	down	LOC_Os12g41590	oxidoreductase, short chain dehydrogenase/reductase family domain containing protein, expressed	down	100K
TCONS_00051420	down	LOC_Os12g41620	WD domain, G-beta repeat domain containing protein, expressed	down	100K
TCONS_00051420	down	LOC_Os12g41640	expressed protein	up	100K
TCONS_00051420	down	LOC_Os12g41660	expressed protein	down	10K
TCONS_00013186	up	LOC_Os01g18060	sugar transporter superfamily, putative, expressed	down	100K
TCONS_00013186	up	LOC_Os01g18070	bacterial transferase hexapeptide domain containing protein, expressed	down	100K
TCONS_00013186	up	LOC_Os01g18100	OsRhmbd3 - Putative Rhomboid homologue, expressed	down	100K
TCONS_00013186	up	LOC_Os01g18120	cinnamoyl CoA reductase, putative, expressed	down	100K
TCONS_00013186	up	LOC_Os01g18170	Cupin domain containing protein, expressed	down	100K
TCONS_00013186	up	LOC_Os01g18190	transposon protein, putative, CACTA, En/Spm sub-class, expressed	up	10K
TCONS_00013186	up	LOC_Os01g18210	peptidyl-prolyl cis-trans isomerase, putative, expressed	down	100K
TCONS_00003331	up	LOC_Os01g24490	expressed protein	down	100K
TCONS_00003331	up	LOC_Os01g24680	3-hydroxyacyl-CoA dehydrogenase, putative, expressed	down	100K
TCONS_00003331	up	LOC_Os01g24690	60S ribosomal protein L23A, putative, expressed	down	100K
TCONS_00014462	up	LOC_Os01g28134	expressed protein	down	100K
TCONS_00014479	up	LOC_Os01g28134	expressed protein	down	100K
TCONS_00014462	up	LOC_Os01g28150	OsFBX6 - F-box domain containing protein, expressed	down	100K
TCONS_00014479	up	LOC_Os01g28150	OsFBX6 - F-box domain containing protein, expressed	down	100K
TCONS_00004054	up	LOC_Os01g30950	retrotransposon protein, putative, unclassified, expressed	up	100K
TCONS_00004059	up	LOC_Os01g30950	retrotransposon protein, putative, unclassified, expressed	up	100K
TCONS_00004060	up	LOC_Os01g30950	retrotransposon protein, putative, unclassified, expressed	up	100K
TCONS_00014686	up	LOC_Os01g30950	retrotransposon protein, putative, unclassified, expressed	up	100K
TCONS_00014690	up	LOC_Os01g30950	retrotransposon protein, putative, unclassified, expressed	up	100K
TCONS_00014821	up	LOC_Os01g31610	tyrosyl-tRNA synthetase, putative, expressed	down	100K
TCONS_00014821	up	LOC_Os01g31629	expressed protein	down	100K
TCONS_00014821	up	LOC_Os01g31680	uncharacterized protein sll0194, putative, expressed	down	100K
TCONS_00014821	up	LOC_Os01g31690	oxygen-evolving enhancer protein 1, chloroplast precursor, putative, expressed	down	100K
TCONS_00014821	up	LOC_Os01g31770	oxidoreductase, 2OG-Fe oxygenase family protein, putative, expressed	down	100K
TCONS_00004454	up	LOC_Os01g33940	expressed protein	down	100K
TCONS_00015141	up	LOC_Os01g33940	expressed protein	down	100K
TCONS_00004516	up	LOC_Os01g34330	BAH domain containing protein, expressed	down	100K
TCONS_00004516	up	LOC_Os01g34350	RNA-dependent RNA polymerase, putative, expressed	down	10K
TCONS_00004516	up	LOC_Os01g34390	prenyltransferase, putative, expressed	down	100K
TCONS_00005378	up	LOC_Os01g40050	peptidyl-prolyl cis-trans isomerase, putative, expressed	down	100K
TCONS_00016993	up	LOC_Os01g46400	expressed protein	down	100K
TCONS_00016993	up	LOC_Os01g46500	OsFBX21 - F-box domain containing protein, expressed	down	100K
TCONS_00016993	up	LOC_Os01g46510	peptidase S8 and S53, subtilisin, kexin, sedolisin, putative, expressed	down	100K
TCONS_00018693	up	LOC_Os01g57610	OsGH3.1 - Probable indole-3-acetic acid-amido synthetase, expressed	down	100K
TCONS_00018693	up	LOC_Os01g57630	pentatricopeptide containing protein, putative, expressed	down	100K
TCONS_00018693	up	LOC_Os01g57650	ZOS1-12 - C2H2 zinc finger protein, expressed	down	100K
TCONS_00018693	up	LOC_Os01g57710	membrane protein, putative, expressed	down	100K
TCONS_00018693	up	LOC_Os01g57720	expressed protein	down	100K
TCONS_00018693	up	LOC_Os01g57730	peroxidase precursor, putative, expressed	down	100K
TCONS_00018693	up	LOC_Os01g57740	expressed protein	down	100K
TCONS_00009576	up	LOC_Os01g67360	methyltransferase, putative, expressed	down	100K
TCONS_00009581	up	LOC_Os01g67360	methyltransferase, putative, expressed	down	100K
TCONS_00009575	up	LOC_Os01g67360	methyltransferase, putative, expressed	down	10K
TCONS_00009576	up	LOC_Os01g67370	expressed protein	down	100K
TCONS_00009581	up	LOC_Os01g67370	expressed protein	down	10K
TCONS_00009575	up	LOC_Os01g67370	expressed protein	down	100K
TCONS_00009576	up	LOC_Os01g67420	lipase, putative, expressed	down	100K
TCONS_00009581	up	LOC_Os01g67420	lipase, putative, expressed	down	100K
TCONS_00009575	up	LOC_Os01g67420	lipase, putative, expressed	down	100K
TCONS_00061641	up	LOC_Os02g22370	expressed protein	down	100K
TCONS_00061641	up	LOC_Os02g22374	expressed protein	down	100K
TCONS_00061641	up	LOC_Os02g22380	glycosyltransferase protein, putative, expressed	down	10K
TCONS_00061687	up	LOC_Os02g22820	expressed protein	down	100K
TCONS_00061690	up	LOC_Os02g22820	expressed protein	down	100K
TCONS_00070416	up	LOC_Os02g22820	expressed protein	down	100K
TCONS_00062571	up	LOC_Os02g29480	RNA-binding protein-like, putative, expressed	down	100K
TCONS_00062571	up	LOC_Os02g29530	glycosyl transferase 8 domain containing protein, putative, expressed	down	10K
TCONS_00062571	up	LOC_Os02g29550	AP2 domain containing protein, expressed	down	100K
TCONS_00074030	up	LOC_Os02g46120	regulatory protein, putative, expressed	down	100K
TCONS_00074030	up	LOC_Os02g46130	tRNA synthetases class II domain containing protein, expressed	down	100K
TCONS_00074030	up	LOC_Os02g46150	GAMM1 protein-like, putative, expressed	down	100K
TCONS_00074030	up	LOC_Os02g46210	DUF581 domain containing protein, expressed	down	100K
TCONS_00074030	up	LOC_Os02g46220	expressed protein	down	100K
TCONS_00075645	up	LOC_Os02g56840	OsFBX70 - F-box domain containing protein, expressed	down	100K
TCONS_00075645	up	LOC_Os02g56850	glutathione reductase, putative, expressed	down	100K
TCONS_00075645	up	LOC_Os02g56860	3-ketoacyl-CoA synthase, putative, expressed	down	10K
TCONS_00075645	up	LOC_Os02g56880	transcriptional corepressor LEUNIG, putative, expressed	down	100K
TCONS_00075645	up	LOC_Os02g56900	thioredoxin family protein, putative, expressed	down	100K
TCONS_00075853	up	LOC_Os02g58180	expressed protein	down	100K
TCONS_00075853	up	LOC_Os02g58210	jmjC domain containing protein, expressed	down	100K
TCONS_00075853	up	LOC_Os02g58250	expressed protein	down	10K
TCONS_00075853	up	LOC_Os02g58340	oligopeptidase, putative, expressed	down	100K
TCONS_00085696	up	LOC_Os03g06120	PLAC8 family protein, expressed	down	10K
TCONS_00079444	up	LOC_Os03g23980	NAD dependent epimerase/dehydratase family protein, putative, expressed	down	100K
TCONS_00079444	up	LOC_Os03g24020	ribosomal protein L6, putative, expressed	down	100K
TCONS_00079444	up	LOC_Os03g24030	glutaredoxin, putative, expressed	down	100K
TCONS_00079444	up	LOC_Os03g24040	seven in absentia protein family domain containing protein, expressed	down	100K
TCONS_00079444	up	LOC_Os03g24060	tetratricopeptide repeat containing protein, putative, expressed	down	100K
TCONS_00088483	up	LOC_Os03g24450	OsPOP8 - Putative Prolyl Oligopeptidase homologue, expressed	down	100K
TCONS_00088483	up	LOC_Os03g24460	aminotransferase domain containing protein, putative, expressed	down	100K
TCONS_00088483	up	LOC_Os03g24520	Mo25, putative, expressed	down	100K
TCONS_00089124	up	LOC_Os03g28940	ZIM domain containing protein, putative, expressed	down	100K
TCONS_00080142	up	LOC_Os03g28940	ZIM domain containing protein, putative, expressed	down	100K
TCONS_00089763	up	LOC_Os03g34280	expressed protein	down	100K
TCONS_00089763	up	LOC_Os03g34300	TMS membrane protein/tumour differentially expressed protein, putative, expressed	down	100K
TCONS_00089763	up	LOC_Os03g34310	expressed protein	down	100K
TCONS_00090127	up	LOC_Os03g38010	nuf2 family protein, expressed	down	100K
TCONS_00090127	up	LOC_Os03g38020	mps one binder kinase activator-like 1A, putative, expressed	down	100K
TCONS_00090127	up	LOC_Os03g38170	expressed protein	down	100K
TCONS_00081268	up	LOC_Os03g38740	Dicer, putative, expressed	down	100K
TCONS_00081268	up	LOC_Os03g38790	expressed protein	down	100K
TCONS_00081463	up	LOC_Os03g40540	cytochrome P450, putative, expressed	down	100K
TCONS_00081463	up	LOC_Os03g40650	bromodomain associated family protein, expressed	down	100K
TCONS_00082504	up	LOC_Os03g47270	GCRP4 - Glycine and cysteine rich family protein precursor, expressed	down	100K
TCONS_00082504	up	LOC_Os03g47280	VQ domain containing protein, putative, expressed	down	100K
TCONS_00082705	up	LOC_Os03g48480	thioesterase family protein, putative, expressed	down	100K
TCONS_00082705	up	LOC_Os03g48490	centromere protein, putative, expressed	down	100K
TCONS_00094299	up	LOC_Os04g03710	OsSub36 - Putative Subtilisin homologue, expressed	up	10K
TCONS_00104743	up	LOC_Os04g21950	WRKY51, expressed	down	10K
TCONS_00105108	up	LOC_Os04g24140	ribose-5-phosphate isomerase A, putative, expressed	down	100K
TCONS_00105108	up	LOC_Os04g24170	RNA recognition motif containing protein, putative, expressed	down	100K
TCONS_00105108	up	LOC_Os04g24180	heat shock protein binding protein, putative, expressed	down	100K
TCONS_00105108	up	LOC_Os04g24220	OsWAK32 - OsWAK receptor-like protein kinase, expressed	down	100K
TCONS_00106068	up	LOC_Os04g31610	OsFBO3 - F-box and other domain containing protein, expressed	down	100K
TCONS_00106068	up	LOC_Os04g31620	retrotransposon protein, putative, unclassified, expressed	down	100K
TCONS_00106068	up	LOC_Os04g31690	expressed protein	down	100K
TCONS_00106068	up	LOC_Os04g31700	methylisocitrate lyase 2, putative, expressed	down	100K
TCONS_00106068	up	LOC_Os04g31730	expressed protein	down	10K
TCONS_00106715	up	LOC_Os04g35380	expressed protein	down	100K
TCONS_00106715	up	LOC_Os04g35390	expressed protein	down	100K
TCONS_00106715	up	LOC_Os04g35410	expressed protein	down	100K
TCONS_00106715	up	LOC_Os04g35420	helicase conserved C-terminal domain containing protein, expressed	down	100K
TCONS_00106715	up	LOC_Os04g35480	CDK5RAP1, putative, expressed	down	100K
TCONS_00109119	up	LOC_Os04g51820	OsHKT1;1 - Na+ transporter, expressed	down	100K
TCONS_00109119	up	LOC_Os04g51860	transposon protein, putative, CACTA, En/Spm sub-class, expressed	up	10K
TCONS_00109284	up	LOC_Os04g52660	expressed protein	down	10K
TCONS_00101047	up	LOC_Os04g52660	expressed protein	down	10K
TCONS_00109284	up	LOC_Os04g52670	OsSAUR21 - Auxin-responsive SAUR gene family member, expressed	down	100K
TCONS_00101047	up	LOC_Os04g52670	OsSAUR21 - Auxin-responsive SAUR gene family member, expressed	down	100K
TCONS_00109284	up	LOC_Os04g52690	AAA family ATPase, putative, expressed	down	100K
TCONS_00101047	up	LOC_Os04g52690	AAA family ATPase, putative, expressed	down	100K
TCONS_00109284	up	LOC_Os04g52710	imidazoleglycerol-phosphate dehydratase, putative, expressed	down	100K
TCONS_00101047	up	LOC_Os04g52710	imidazoleglycerol-phosphate dehydratase, putative, expressed	down	100K
TCONS_00109584	up	LOC_Os04g54474	transcription factor, putative, expressed	down	100K
TCONS_00109584	up	LOC_Os04g54510	mTERF family protein, expressed	down	100K
TCONS_00109584	up	LOC_Os04g54560	transferase family protein, putative, expressed	down	100K
TCONS_00109584	up	LOC_Os04g54564	expressed protein	down	100K
TCONS_00109584	up	LOC_Os04g54590	expressed protein	down	100K
TCONS_00109584	up	LOC_Os04g54630	expressed protein	down	100K
TCONS_00109584	up	LOC_Os04g54640	peptidase, cysteine peptidase active site, putative, expressed	down	100K
TCONS_00109682	up	LOC_Os04g55190	SPOC domain containing protein, putative, expressed	down	100K
TCONS_00109684	up	LOC_Os04g55190	SPOC domain containing protein, putative, expressed	down	100K
TCONS_00109682	up	LOC_Os04g55210	chloride channel protein, putative, expressed	down	100K
TCONS_00109684	up	LOC_Os04g55210	chloride channel protein, putative, expressed	down	100K
TCONS_00109682	up	LOC_Os04g55220	C2 domain containing protein, expressed	down	100K
TCONS_00109684	up	LOC_Os04g55220	C2 domain containing protein, expressed	down	100K
TCONS_00109682	up	LOC_Os04g55230	tetratricopeptide repeat domain containing protein, putative, expressed	down	100K
TCONS_00109684	up	LOC_Os04g55230	tetratricopeptide repeat domain containing protein, putative, expressed	down	100K
TCONS_00109682	up	LOC_Os04g55260	thiamine-repressible mitochondrial transport protein THI74, putative, expressed	down	100K
TCONS_00109684	up	LOC_Os04g55260	thiamine-repressible mitochondrial transport protein THI74, putative, expressed	down	100K
TCONS_00109682	up	LOC_Os04g55270	expressed protein	down	100K
TCONS_00109684	up	LOC_Os04g55270	expressed protein	down	100K
TCONS_00109682	up	LOC_Os04g55290	G10 protein, putative, expressed	down	100K
TCONS_00109684	up	LOC_Os04g55290	G10 protein, putative, expressed	down	100K
TCONS_00109794	up	LOC_Os04g55920	zinc-finger protein, putative, expressed	down	100K
TCONS_00109794	up	LOC_Os04g55930	expressed protein	down	100K
TCONS_00109794	up	LOC_Os04g55940	sodium/calcium exchanger protein, putative, expressed	down	100K
TCONS_00109794	up	LOC_Os04g55960	NADPH reductase, putative, expressed	down	100K
TCONS_00109794	up	LOC_Os04g56030	glycine-rich cell wall structural protein precursor, putative, expressed	down	100K
TCONS_00109794	up	LOC_Os04g56070	COP9 signalosome complex subunit 5b, putative, expressed	down	100K
TCONS_00101673	up	LOC_Os04g56390	expressed protein	down	10K
TCONS_00101673	up	LOC_Os04g56440	ENT domain containing protein, expressed	down	100K
TCONS_00101673	up	LOC_Os04g56470	amino acid transporter, putative, expressed	down	100K
TCONS_00101673	up	LOC_Os04g56480	pelota, putative, expressed	down	100K
TCONS_00101673	up	LOC_Os04g56510	ABC1 family domain containing protein, putative, expressed	down	100K
TCONS_00112193	up	LOC_Os05g14150	polygalacturonase precursor, putative, expressed	down	10K
TCONS_00112193	up	LOC_Os05g14160	expressed protein	down	10K
TCONS_00120381	up	LOC_Os05g21180	phosphatidic acid phosphatase-related, putative, expressed	down	100K
TCONS_00120412	up	LOC_Os05g22260	crooked neck, putative, expressed	down	100K
TCONS_00120412	up	LOC_Os05g22370	N-acetylglucosaminyl transferase component, putative, expressed	down	100K
TCONS_00113307	up	LOC_Os05g23320	expressed protein	down	10K
TCONS_00113307	up	LOC_Os05g23393	expressed protein	down	100K
TCONS_00120761	up	LOC_Os05g24684	structural constituent of ribosome, putative, expressed	down	100K
TCONS_00123688	up	LOC_Os05g44760	hexokinase, putative, expressed	down	100K
TCONS_00123688	up	LOC_Os05g44770	receptor-like protein kinase 5 precursor, putative, expressed	down	100K
TCONS_00123688	up	LOC_Os05g44800	expressed protein	down	100K
TCONS_00123688	up	LOC_Os05g44810	OsIAA18 - Auxin-responsive Aux/IAA gene family member, expressed	down	100K
TCONS_00123688	up	LOC_Os05g44900	expressed protein	down	100K
TCONS_00123688	up	LOC_Os05g44910	dual specificity protein phosphatase, putative, expressed	down	100K
TCONS_00116707	up	LOC_Os05g46720	phosphatidylinositol transfer, putative, expressed	down	100K
TCONS_00116707	up	LOC_Os05g46740	regulator of chromosome condensation, putative, expressed	down	100K
TCONS_00116707	up	LOC_Os05g46760	STE_MEKK_ste11_MAP3K.19 - STE kinases include homologs to sterile 7, sterile 11 and sterile 20 from yeast, expressed	down	100K
TCONS_00116707	up	LOC_Os05g46770	expressed protein	down	100K
TCONS_00116707	up	LOC_Os05g46780	transposon protein, putative, CACTA, En/Spm sub-class, expressed	down	100K
TCONS_00124453	up	LOC_Os05g50800	expressed protein	down	100K
TCONS_00124453	up	LOC_Os05g50810	CAMK_CAMK_like.5 - CAMK includes calcium/calmodulin depedent protein kinases, expressed	down	100K
TCONS_00124453	up	LOC_Os05g50820	expressed protein	down	100K
TCONS_00124453	up	LOC_Os05g50840	mitochondrial carrier protein, putative, expressed	down	100K
TCONS_00117429	up	LOC_Os05g51790	RecF/RecN/SMC N terminal domain containing protein, expressed	down	100K
TCONS_00117429	up	LOC_Os05g51830	ZOS5-12 - C2H2 zinc finger protein, expressed	down	100K
TCONS_00117429	up	LOC_Os05g51850	AT hook-containing DNA-binding protein, putative, expressed	down	100K
TCONS_00127549	up	LOC_Os06g21000	transposon protein, putative, CACTA, En/Spm sub-class, expressed	up	10K
TCONS_00127549	up	LOC_Os06g21080	retrotransposon protein, putative, unclassified	up	100K
TCONS_00127549	up	LOC_Os06g21120	expressed protein	down	100K
TCONS_00136012	up	LOC_Os06g30470	expressed protein	down	100K
TCONS_00136012	up	LOC_Os06g30480	expressed protein	down	100K
TCONS_00129064	up	LOC_Os06g33080	peroxidase precursor, putative, expressed	up	100K
TCONS_00129064	up	LOC_Os06g33100	peroxidase precursor, putative, expressed	up	10K
TCONS_00139309	up	LOC_Os06g36220	OsFBX198 - F-box domain containing protein, expressed	down	10K
TCONS_00139309	up	LOC_Os06g36270	receptor-like protein kinase 5 precursor, putative, expressed	down	100K
TCONS_00139309	up	LOC_Os06g36320	receptor-like protein kinase 5 precursor, putative, expressed	down	100K
TCONS_00141756	up	LOC_Os07g17360	transposon protein, putative, unclassified, expressed	down	100K
TCONS_00148760	up	LOC_Os07g17360	transposon protein, putative, unclassified, expressed	down	100K
TCONS_00141756	up	LOC_Os07g17390	PsbP, putative, expressed	down	100K
TCONS_00148760	up	LOC_Os07g17390	PsbP, putative, expressed	down	100K
TCONS_00149307	up	LOC_Os07g22720	2-oxo acid dehydrogenases acyltransferase domain containing protein, expressed	down	100K
TCONS_00149307	up	LOC_Os07g22730	AP2 domain containing protein, expressed	down	100K
TCONS_00149307	up	LOC_Os07g22770	AP2 domain containing protein, expressed	down	100K
TCONS_00149731	up	LOC_Os07g25680	protein kinase domain containing protein, expressed	down	10K
TCONS_00149731	up	LOC_Os07g25690	subtilisin N-terminal Region family protein, expressed	down	100K
TCONS_00149731	up	LOC_Os07g25700	expressed protein	down	100K
TCONS_00149731	up	LOC_Os07g25710	myb-like DNA-binding domain containing protein, expressed	down	100K
TCONS_00149731	up	LOC_Os07g25730	expressed protein	down	100K
TCONS_00150611	up	LOC_Os07g31840	leucine-rich repeat family protein, putative, expressed	down	100K
TCONS_00150611	up	LOC_Os07g31850	zinc finger, C3HC4 type domain containing protein, expressed	down	100K
TCONS_00150611	up	LOC_Os07g31884	MATE efflux family protein, putative, expressed	down	100K
TCONS_00150876	up	LOC_Os07g33650	expressed protein	down	100K
TCONS_00150876	up	LOC_Os07g33670	patatin-like phospholipase family protein, expressed	down	100K
TCONS_00150876	up	LOC_Os07g33680	succinate dehydrogenase subunit 3, putative, expressed	down	100K
TCONS_00150876	up	LOC_Os07g33690	NBS-LRR type disease resistance protein Hom-F, putative, expressed	down	10K
TCONS_00150876	up	LOC_Os07g33730	NB-ARC domain containing protein, expressed	down	100K
TCONS_00150876	up	LOC_Os07g33740	vrga1, putative, expressed	down	100K
TCONS_00151023	up	LOC_Os07g34720	harpin-induced protein 1 domain containing protein, expressed	down	100K
TCONS_00144129	up	LOC_Os07g34720	harpin-induced protein 1 domain containing protein, expressed	down	100K
TCONS_00151023	up	LOC_Os07g34730	acyltransferase, putative, expressed	down	100K
TCONS_00144129	up	LOC_Os07g34730	acyltransferase, putative, expressed	down	100K
TCONS_00151023	up	LOC_Os07g34740	NUC153 domain containing protein, expressed	down	100K
TCONS_00144129	up	LOC_Os07g34740	NUC153 domain containing protein, expressed	down	100K
TCONS_00151707	up	LOC_Os07g39560	RNA recognition motif containing protein, putative, expressed	down	100K
TCONS_00151707	up	LOC_Os07g39590	spotted leaf 11, putative, expressed	down	100K
TCONS_00151707	up	LOC_Os07g39620	C2 domain containing protein, putative, expressed	down	10K
TCONS_00151707	up	LOC_Os07g39630	calcium-binding protein, putative, expressed	down	100K
TCONS_00151707	up	LOC_Os07g39680	UV-induced protein uvi15, putative, expressed	down	100K
TCONS_00151707	up	LOC_Os07g39690	GCN5-related N-acetyltransferase, putative, expressed	down	100K
TCONS_00151707	up	LOC_Os07g39700	expressed protein	down	100K
TCONS_00151707	up	LOC_Os07g39710	NADH dehydrogenase iron-sulfur protein 4, mitochondrial precursor, putative, expressed	down	100K
TCONS_00152589	up	LOC_Os07g46090	expressed protein	down	10K
TCONS_00152589	up	LOC_Os07g46160	MBTB14 - Bric-a-Brac, Tramtrack, Broad Complex BTB domain with Meprin and TRAF Homology MATH domain, expressed	down	100K
TCONS_00152589	up	LOC_Os07g46170	OsRhmbd13 - Putative Rhomboid homologue, expressed	down	100K
TCONS_00152589	up	LOC_Os07g46180	PWWP domain containing protein, expressed	down	100K
TCONS_00152589	up	LOC_Os07g46210	LTPL2 - Protease inhibitor/seed storage/LTP family protein precursor, expressed	up	100K
TCONS_00152589	up	LOC_Os07g46220	SNARE associated Golgi protein, putative, expressed	down	100K
TCONS_00152589	up	LOC_Os07g46240	choline transporter-related, putative, expressed	down	100K
TCONS_00164046	up	LOC_Os08g28784	expressed protein	down	10K
TCONS_00164046	up	LOC_Os08g28860	hydrolase, NUDIX family, domain containing protein, expressed	down	100K
TCONS_00164046	up	LOC_Os08g28870	receptor-like protein kinase 5 precursor, putative, expressed	down	100K
TCONS_00164046	up	LOC_Os08g28880	patatin, putative, expressed	down	100K
TCONS_00164110	up	LOC_Os08g29100	SAM domain family protein, expressed	down	100K
TCONS_00164110	up	LOC_Os08g29110	thioredoxin, putative, expressed	down	100K
TCONS_00164110	up	LOC_Os08g29124	expressed protein	down	100K
TCONS_00164110	up	LOC_Os08g29150	phospholipid-transporting ATPase, putative, expressed	down	100K
TCONS_00164110	up	LOC_Os08g29160	5-AMP-activated protein kinase beta-1 subunit-related, putative, expressed	down	100K
TCONS_00165212	up	LOC_Os08g35710	expressed protein	down	100K
TCONS_00165212	up	LOC_Os08g35740	12-oxophytodienoate reductase, putative, expressed	down	100K
TCONS_00159457	up	LOC_Os08g41830	sulfite oxidase, putative, expressed	down	100K
TCONS_00159457	up	LOC_Os08g41840	expressed protein	down	100K
TCONS_00159457	up	LOC_Os08g41850	expressed protein	down	100K
TCONS_00159457	up	LOC_Os08g41880	nucleotide pyrophosphatase/phosphodiesterase, putative, expressed	down	100K
TCONS_00159457	up	LOC_Os08g41900	expressed protein	down	100K
TCONS_00159457	up	LOC_Os08g41910	Sua5/YciO/YrdC/YwlC family protein, putative, expressed	down	100K
TCONS_00159457	up	LOC_Os08g41940	OsSPL16 - SBP-box gene family member, expressed	down	100K
TCONS_00167608	up	LOC_Os09g08910	ATP synthase, putative, expressed	up	10K
TCONS_00172993	up	LOC_Os09g08910	ATP synthase, putative, expressed	up	10K
TCONS_00167931	up	LOC_Os09g11240	expressed protein	down	10K
TCONS_00167931	up	LOC_Os09g11250	co-chaperone GrpE protein, putative, expressed	down	10K
TCONS_00169516	up	LOC_Os09g21689	expressed protein	down	100K
TCONS_00169516	up	LOC_Os09g21710	AN1-like zinc finger domain containing protein, expressed	down	100K
TCONS_00169516	up	LOC_Os09g21740	armadillo/beta-catenin repeat family protein, putative, expressed	down	100K
TCONS_00169516	up	LOC_Os09g21760	proteasome subunit, putative, expressed	down	100K
TCONS_00169516	up	LOC_Os09g21770	ES43 protein, putative, expressed	down	100K
TCONS_00169516	up	LOC_Os09g21780	expressed protein	down	100K
TCONS_00177419	up	LOC_Os09g26830	lung seven transmembrane domain containing protein, putative, expressed	down	100K
TCONS_00177419	up	LOC_Os09g26870	BRCA1 C Terminus domain containing protein, expressed	down	100K
TCONS_00177419	up	LOC_Os09g26880	aldehyde dehydrogenase, putative, expressed	down	100K
TCONS_00177419	up	LOC_Os09g26900	ctr copper transporter family protein, putative, expressed	down	10K
TCONS_00177419	up	LOC_Os09g26920	OsSub57 - Putative Subtilisin homologue, expressed	down	10K
TCONS_00177419	up	LOC_Os09g26960	cytochrome P450, putative, expressed	down	100K
TCONS_00023882	up	LOC_Os10g23204	CutA, chloroplast precursor, putative, expressed	down	100K
TCONS_00023882	up	LOC_Os10g23220	GIL1, putative, expressed	down	100K
TCONS_00024153	up	LOC_Os10g26050	methionyl-tRNA synthetase, putative, expressed	down	100K
TCONS_00030753	up	LOC_Os10g32880	WD domain, G-beta repeat domain containing protein, expressed	down	100K
TCONS_00030753	up	LOC_Os10g32920	ribosomal protein, putative, expressed	down	100K
TCONS_00030753	up	LOC_Os10g32960	peroxisome assembly protein 12, putative, expressed	down	10K
TCONS_00030753	up	LOC_Os10g32970	eukaryotic translation initiation factor, putative, expressed	down	10K
TCONS_00035100	up	LOC_Os11g22449	expressed protein	up	100K
TCONS_00035212	up	LOC_Os11g23790	expressed protein	down	100K
TCONS_00035213	up	LOC_Os11g23790	expressed protein	down	100K
TCONS_00042209	up	LOC_Os11g26250	transposon protein, putative, CACTA, En/Spm sub-class, expressed	up	1K
TCONS_00042329	up	LOC_Os11g26990	expressed protein	down	100K
TCONS_00035714	up	LOC_Os11g26990	expressed protein	down	100K
TCONS_00036301	up	LOC_Os11g31110	expressed protein	down	100K
TCONS_00036301	up	LOC_Os11g31190	nodulin MtN3 family protein, putative, expressed	down	100K
TCONS_00043221	up	LOC_Os11g32720	zinc knuckle domain containing protein, expressed	down	100K
TCONS_00043221	up	LOC_Os11g32759	expressed protein	down	100K
TCONS_00043221	up	LOC_Os11g32780	expressed protein	down	100K
TCONS_00043221	up	LOC_Os11g32810	Leucine Rich Repeat family protein, expressed	down	100K
TCONS_00043770	up	LOC_Os11g36240	pectinesterase, putative, expressed	down	100K
TCONS_00037226	up	LOC_Os11g37490	expressed protein	down	100K
TCONS_00037226	up	LOC_Os11g37510	ribosomal protein L4, putative, expressed	down	100K
TCONS_00037226	up	LOC_Os11g37520	BTBT3 - Bric-a-Brac, Tramtrack, Broad Complex BTB domain with tetratricopeptide repeats, expressed	down	100K
TCONS_00037226	up	LOC_Os11g37560	expressed protein	down	100K
TCONS_00038266	up	LOC_Os11g43750	polygalacturonase, putative, expressed	down	100K
TCONS_00044959	up	LOC_Os11g43750	polygalacturonase, putative, expressed	down	100K
TCONS_00038266	up	LOC_Os11g43820	myristoyl-acyl carrier protein thioesterase, chloroplast precursor, putative, expressed	down	10K
TCONS_00044959	up	LOC_Os11g43820	myristoyl-acyl carrier protein thioesterase, chloroplast precursor, putative, expressed	down	10K
TCONS_00038266	up	LOC_Os11g43860	sodium/calcium exchanger protein, putative, expressed	down	100K
TCONS_00044959	up	LOC_Os11g43860	sodium/calcium exchanger protein, putative, expressed	down	100K
TCONS_00054676	up	LOC_Os12g19590	WD domain, G-beta repeat domain containing protein, expressed	down	10K
TCONS_00054740	up	LOC_Os12g20310	sarcoma antigen NY-SAR-91, putative, expressed	down	100K
TCONS_00054740	up	LOC_Os12g20324	cyclin-A1, putative, expressed	down	100K
TCONS_00048233	up	LOC_Os12g20390	expressed protein	down	100K
TCONS_00048235	up	LOC_Os12g20390	expressed protein	down	100K
TCONS_00054780	up	LOC_Os12g20390	expressed protein	down	100K
TCONS_00054785	up	LOC_Os12g20390	expressed protein	down	100K
TCONS_00048233	up	LOC_Os12g20410	matrix attachment region binding protein, putative, expressed	down	100K
TCONS_00048235	up	LOC_Os12g20410	matrix attachment region binding protein, putative, expressed	down	100K
TCONS_00054780	up	LOC_Os12g20410	matrix attachment region binding protein, putative, expressed	down	100K
TCONS_00054785	up	LOC_Os12g20410	matrix attachment region binding protein, putative, expressed	down	100K
TCONS_00048239	up	LOC_Os12g21500	exosome complex exonuclease, putative, expressed	down	100K
TCONS_00048240	up	LOC_Os12g21500	exosome complex exonuclease, putative, expressed	down	100K
TCONS_00048241	up	LOC_Os12g21500	exosome complex exonuclease, putative, expressed	down	100K
TCONS_00054786	up	LOC_Os12g21500	exosome complex exonuclease, putative, expressed	down	100K
TCONS_00054788	up	LOC_Os12g21500	exosome complex exonuclease, putative, expressed	down	100K
TCONS_00048539	up	LOC_Os12g23600	expressed protein	up	100K
TCONS_00048562	up	LOC_Os12g23754	expressed protein	down	100K
TCONS_00048562	up	LOC_Os12g23760	growth regulator related protein, putative, expressed	down	100K
TCONS_00056668	up	LOC_Os12g33958	NADH-ubiquinone oxidoreductase 49 kDa subunit, putative, expressed	up	10K
TCONS_00056682	up	LOC_Os12g34092	ribosomal protein S2, putative, expressed	up	100K
TCONS_00056682	up	LOC_Os12g34094	NADH-ubiquinone oxidoreductase chain 4, putative, expressed	up	100K
TCONS_00056682	up	LOC_Os12g34096	expressed protein	up	100K
TCONS_00056682	up	LOC_Os12g34104	hypothetical protein	up	10K
TCONS_00056682	up	LOC_Os12g34124	mitochondrial ribosomal protein S3, putative, expressed	up	100K
TCONS_00056682	up	LOC_Os12g34148	expressed protein	up	100K
TCONS_00050612	up	LOC_Os12g36740	splicing factor, arginine/serine-rich 18, putative, expressed	down	100K
TCONS_00050612	up	LOC_Os12g36760	expressed protein	down	100K
TCONS_00050612	up	LOC_Os12g36770	lipase class 3 family protein, putative, expressed	down	100K
TCONS_00057180	up	LOC_Os12g37260	lipoxygenase 2.1, chloroplast precursor, putative, expressed	down	100K
TCONS_00050944	up	LOC_Os12g38750	nucleotide pyrophosphatase/phosphodiesterase, putative, expressed	down	100K
TCONS_00050944	up	LOC_Os12g38780	diacylglycerol kinase 1, putative, expressed	down	100K
TCONS_00050944	up	LOC_Os12g38790	targeting protein for Xklp2 containing protein, expressed	down	100K
TCONS_00050944	up	LOC_Os12g38800	RNA recognition motif containing protein, putative, expressed	down	100K
TCONS_00050944	up	LOC_Os12g38850	DUF1336 domain containing protein, expressed	down	100K
TCONS_00050944	up	LOC_Os12g38860	transposon protein, putative, unclassified, expressed	down	100K
TCONS_00050944	up	LOC_Os12g38870	expressed protein	down	100K
TCONS_00057443	up	LOC_Os12g38880	tetratricopeptide-like helical, putative, expressed	down	100K
TCONS_00057443	up	LOC_Os12g38900	chorismate mutase, chloroplast precursor, putative, expressed	down	100K
TCONS_00057443	up	LOC_Os12g38920	heparanase-like protein precursor, putative, expressed	down	100K
TCONS_00057443	up	LOC_Os12g38930	glycosyl transferase 8 domain containing protein, putative, expressed	down	100K
TCONS_00057443	up	LOC_Os12g38950	zinc finger, C2H2 type family protein, expressed	down	100K
TCONS_00057443	up	LOC_Os12g38960	ZOS12-07 - C2H2 zinc finger protein, expressed	down	100K
TCONS_00057443	up	LOC_Os12g38970	VIP4, putative, expressed	down	100K
TCONS_00058140	up	LOC_Os12g43363	fatty acid hydroxylase, putative, expressed	down	100K
TCONS_00051694	up	LOC_Os12g43363	fatty acid hydroxylase, putative, expressed	down	100K
TCONS_00058140	up	LOC_Os12g43370	peptidase, M24 family protein, putative, expressed	down	100K
TCONS_00051694	up	LOC_Os12g43370	peptidase, M24 family protein, putative, expressed	down	100K
TCONS_00058140	up	LOC_Os12g43440	thaumatin, putative, expressed	up	10K
TCONS_00051694	up	LOC_Os12g43440	thaumatin, putative, expressed	up	10K
TCONS_00058140	up	LOC_Os12g43520	cbbY protein-related, putative, expressed	down	100K
TCONS_00051694	up	LOC_Os12g43520	cbbY protein-related, putative, expressed	down	100K

## Sheet: Table S13
Table S13. The potential target genes of differentially expressed lncRNAs detected by trans-regulation.
Differentially expressed lncRNAs in anthers	Regulation	Gene ID	Description	Regulation	Energy		Differentially expressed lncRNAs in ovaries	Regulation	Gene ID	Description	Regulation	Energy
TCONS_00055980	down	LOC_Os01g01450	stress responsive protein, putative, expressed	down	-52.03		TCONS_00009576	up	LOC_Os11g24060	permease domain containing protein, putative, expressed	down	-52.4
TCONS_00068868	down	LOC_Os01g02020	acetyl-CoA acetyltransferase, cytosolic, putative, expressed	down	-51.35		TCONS_00009576	up	LOC_Os07g22930	starch synthase, putative, expressed	up	-51.98		Up: up-regulated in autotetraploid rice
TCONS_00055980	down	LOC_Os01g04190	transporter family protein, putative, expressed	down	-51.32		TCONS_00161115	up	LOC_Os02g36590	CPuORF19 - conserved peptide uORF-containing transcript, expressed	down	-57.69		Down: down-regulated in autotetraploid rice
TCONS_00055980	down	LOC_Os01g04200	metallo-beta-lactamase family protein, putative, expressed	down	-56.93		TCONS_00161115	up	LOC_Os05g37970	universal stress protein domain containing protein, putative, expressed	down	-52.3
TCONS_00111916	down	LOC_Os01g04950	peptide transporter PTR2, putative, expressed	down	-50.13		TCONS_00009576	up	LOC_Os02g03710	UP-9A, putative, expressed	down	-54.57
TCONS_00044170	down	LOC_Os01g05800	inner membrane protein, putative, expressed	down	-53.92		TCONS_00161115	up	LOC_Os09g08700	expressed protein	up	-54.55
TCONS_00055980	down	LOC_Os01g05800	inner membrane protein, putative, expressed	down	-50.46		TCONS_00115107	down	LOC_Os01g02150	sulfated surface glycoprotein 185 precursor, putative, expressed	down	-51.53
TCONS_00057811	down	LOC_Os01g05800	inner membrane protein, putative, expressed	down	-53.17		TCONS_00115107	down	LOC_Os01g08560	DnaK family protein, putative, expressed	down	-51.32
TCONS_00055980	down	LOC_Os01g06640	basic helix-loop-helix, putative, expressed	down	-53.76		TCONS_00115107	down	LOC_Os01g19970	MYB family transcription factor, putative, expressed	down	-52.19
TCONS_00055980	down	LOC_Os01g07300	uncharacterized 50.6 kDa protein in the 5region of gyrA and gyrB, putative, expressed	down	-55.73		TCONS_00134306	down	LOC_Os01g47460	expressed protein	down	-53.7
TCONS_00055980	down	LOC_Os01g07850	glyoxalase family protein, putative, expressed	down	-58.66		TCONS_00134306	down	LOC_Os01g51260	MYB family transcription factor, putative, expressed	up	-53.76
TCONS_00055980	down	LOC_Os01g08560	DnaK family protein, putative, expressed	down	-56.67		TCONS_00134306	down	LOC_Os01g55240	gibberellin 2-beta-dioxygenase, putative, expressed	down	-52.78
TCONS_00140760	down	LOC_Os01g08560	DnaK family protein, putative, expressed	down	-52.44		TCONS_00134306	down	LOC_Os01g63210	SOUL heme-binding protein, putative, expressed	up	-51.33
TCONS_00044170	down	LOC_Os01g09430	expressed protein	down	-53.23		TCONS_00134306	down	LOC_Os01g03750	expressed protein	up	-53.77
TCONS_00130461	down	LOC_Os01g09430	expressed protein	down	-51.12		TCONS_00134306	down	LOC_Os01g08270	aminotransferase, classes I and II, domain containing protein, expressed	down	-57.28
TCONS_00044170	down	LOC_Os01g09450	OsIAA2 - Auxin-responsive Aux/IAA gene family member, expressed	down	-50.5		TCONS_00118009	down	LOC_Os01g12570	3-methyl-2-oxobutanoate hydroxymethyltransferase, putative, expressed	down	-52.65
TCONS_00055980	down	LOC_Os01g09450	OsIAA2 - Auxin-responsive Aux/IAA gene family member, expressed	down	-58.3		TCONS_00134306	down	LOC_Os01g31940	purine permease, putative, expressed	down	-57.66
TCONS_00111916	down	LOC_Os01g09450	OsIAA2 - Auxin-responsive Aux/IAA gene family member, expressed	down	-55.54		TCONS_00118009	down	LOC_Os01g31980	MATE efflux family protein, putative, expressed	down	-51.6
TCONS_00068868	down	LOC_Os01g09450	OsIAA2 - Auxin-responsive Aux/IAA gene family member, expressed	down	-59.28		TCONS_00134306	down	LOC_Os01g51840	IQ calmodulin-binding motif family protein, putative, expressed	up	-54.02
TCONS_00055980	down	LOC_Os01g09850	ZOS1-04 - C2H2 zinc finger protein, expressed	down	-59.57		TCONS_00134306	down	LOC_Os01g70570	acyltransferase, putative, expressed	down	-65.24
TCONS_00121884	down	LOC_Os01g09850	ZOS1-04 - C2H2 zinc finger protein, expressed	down	-51.34		TCONS_00115107	down	LOC_Os10g07450	expressed protein	up	-59.93
TCONS_00111916	down	LOC_Os01g10850	peroxidase precursor, putative, expressed	down	-51.35		TCONS_00020611	down	LOC_Os11g03300	NAC domain transcription factor, putative, expressed	down	-52.68
TCONS_00021436	down	LOC_Os01g12690	plant-specific domain TIGR01568 family protein, expressed	down	-51.75		TCONS_00134306	down	LOC_Os11g29900	expressed protein	down	-54.1
TCONS_00055980	down	LOC_Os01g12690	plant-specific domain TIGR01568 family protein, expressed	down	-58.56		TCONS_00059362	down	LOC_Os11g39990	patatin, putative, expressed	down	-52.53
TCONS_00055980	down	LOC_Os01g12720	protein kinase domain containing protein, expressed	down	-52.2		TCONS_00115107	down	LOC_Os11g11330	retrotransposon protein, putative, unclassified, expressed	up	-64.49
TCONS_00055980	down	LOC_Os01g12860	MYB family transcription factor, putative, expressed	down	-56.38		TCONS_00020611	down	LOC_Os12g24020	rhodanese-like domain containing protein, putative, expressed	down	-51.75
TCONS_00057811	down	LOC_Os01g12860	MYB family transcription factor, putative, expressed	down	-53.29		TCONS_00134306	down	LOC_Os12g38150	osmotin, putative, expressed	down	-57.16
TCONS_00044170	down	LOC_Os01g13030	OsIAA3 - Auxin-responsive Aux/IAA gene family member, expressed	down	-57.59		TCONS_00118009	down	LOC_Os12g02250	STE_PAK_Ste20_Slob_Wnk.3 - STE kinases include homologs to sterile 7, sterile 11 and sterile 20 from yeast, expressed	down	-52.01
TCONS_00130461	down	LOC_Os01g13030	OsIAA3 - Auxin-responsive Aux/IAA gene family member, expressed	down	-51.93		TCONS_00115107	down	LOC_Os12g06080	expressed protein	down	-61.38
TCONS_00130461	down	LOC_Os01g13120	aquaporin protein, putative, expressed	down	-50.01		TCONS_00020611	down	LOC_Os12g36210	inhibitor I family protein, putative, expressed	down	-51.4
TCONS_00055980	down	LOC_Os01g13130	aquaporin protein, putative, expressed	down	-66.43		TCONS_00134306	down	LOC_Os02g01590	glycosyl hydrolases, putative, expressed	down	-62.41
TCONS_00068868	down	LOC_Os01g13130	aquaporin protein, putative, expressed	down	-50.75		TCONS_00020611	down	LOC_Os02g05020	hypothetical protein	up	-52.89
TCONS_00055980	down	LOC_Os01g13690	ligA, putative, expressed	down	-57.27		TCONS_00020611	down	LOC_Os02g14760	CID11, putative, expressed	down	-58.43
TCONS_00068868	down	LOC_Os01g13690	ligA, putative, expressed	down	-51.11		TCONS_00134306	down	LOC_Os02g17390	3-hydroxyacyl-CoA dehydrogenase, putative, expressed	down	-59.79
TCONS_00055980	down	LOC_Os01g13760	dnaJ domain containing protein, expressed	down	-52.34		TCONS_00115107	down	LOC_Os02g51670	ethylene-responsive transcription factor, putative, expressed	down	-51.94
TCONS_00068868	down	LOC_Os01g13800	receptor-like protein kinase 5 precursor, putative, expressed	down	-50.14		TCONS_00134306	down	LOC_Os02g54640	glutamate receptor, putative, expressed	up	-51.35
TCONS_00055980	down	LOC_Os01g14440	WRKY1, expressed	down	-54		TCONS_00134306	down	LOC_Os02g41630	phenylalanine ammonia-lyase, putative, expressed	down	-52.61
TCONS_00068868	down	LOC_Os01g14514	expressed protein	down	-51.16		TCONS_00134306	down	LOC_Os02g49420	fasciclin-like arabinogalactan precursor protein, putative, expressed	up	-52.9
TCONS_00044170	down	LOC_Os01g15000	lipase, putative, expressed	down	-50.58		TCONS_00020611	down	LOC_Os02g56310	calcium-dependent protein kinase isoform AK1, putative, expressed	down	-56.35
TCONS_00057811	down	LOC_Os01g15000	lipase, putative, expressed	down	-51.03		TCONS_00115107	down	LOC_Os02g58020	ABC transporter, ATP-binding protein, putative, expressed	down	-53.6
TCONS_00130461	down	LOC_Os01g15000	lipase, putative, expressed	down	-51.3		TCONS_00134306	down	LOC_Os03g02710	hydroxymethylglutaryl-CoA synthase, putative, expressed	down	-64.53
TCONS_00111916	down	LOC_Os01g15990	expressed protein	down	-50.63		TCONS_00134306	down	LOC_Os03g03810	DEF8 - Defensin and Defensin-like DEFL family, expressed	down	-57.56
TCONS_00130461	down	LOC_Os01g15990	expressed protein	down	-51.81		TCONS_00134306	down	LOC_Os03g06190	3-5 exonuclease family protein, putative, expressed	down	-57.95
TCONS_00055980	down	LOC_Os01g16450	peroxidase precursor, putative, expressed	down	-50.27		TCONS_00134306	down	LOC_Os03g08320	ZIM domain containing protein, putative, expressed	down	-60.96
TCONS_00055980	down	LOC_Os01g19170	polygalacturonase, putative, expressed	down	-53.68		TCONS_00020611	down	LOC_Os03g20120	glycosyl transferase 8 domain containing protein, putative, expressed	up	-52.12
TCONS_00055980	down	LOC_Os01g19694	Homeobox domain containing protein, expressed	down	-52.95		TCONS_00134306	down	LOC_Os03g31550	aldehyde oxidase, putative, expressed	down	-56.64
TCONS_00044170	down	LOC_Os01g20780	anther-specific protein SF18 precursor, putative, expressed	down	-52.1		TCONS_00020611	down	LOC_Os03g14990	chorismate synthase 2, chloroplast precursor, putative, expressed	down	-58.43
TCONS_00130461	down	LOC_Os01g20780	anther-specific protein SF18 precursor, putative, expressed	down	-54.84		TCONS_00020611	down	LOC_Os03g42130	gibberellin 20 oxidase 2, putative, expressed	down	-52.45
TCONS_00055980	down	LOC_Os01g20830	heavy metal-associated domain containing protein, expressed	down	-52.12		TCONS_00020611	down	LOC_Os03g48180	peptide transporter PTR2, putative, expressed	down	-51.55
TCONS_00111916	down	LOC_Os01g22230	peroxidase precursor, putative, expressed	down	-50.97		TCONS_00134306	down	LOC_Os03g60840	BBTI13 - Bowman-Birk type bran trypsin inhibitor precursor, expressed	down	-53.44
TCONS_00044170	down	LOC_Os01g24070	GATA zinc finger domain containing protein, expressed	down	-53.05		TCONS_00134306	down	LOC_Os03g61490	expressed protein	down	-59.47
TCONS_00055980	down	LOC_Os01g24764	expressed protein	down	-51.6		TCONS_00118009	down	LOC_Os04g40100	BTBN11 - Bric-a-Brac, Tramtrack, Broad Complex BTB domain with non-phototropic hypocotyl 3 NPH3 domain, expressed	down	-51.75
TCONS_00130461	down	LOC_Os01g27020	transposon protein, putative, unclassified, expressed	up	-50.03		TCONS_00134306	down	LOC_Os04g52450	aminotransferase, putative, expressed	down	-51.69
TCONS_00091337	down	LOC_Os01g27050	flavin-containing monooxygenase family protein, putative, expressed	up	-54.09		TCONS_00134306	down	LOC_Os04g56470	amino acid transporter, putative, expressed	down	-63.7
TCONS_00111916	down	LOC_Os01g27050	flavin-containing monooxygenase family protein, putative, expressed	up	-54.84		TCONS_00059362	down	LOC_Os04g56470	amino acid transporter, putative, expressed	down	-51.61
TCONS_00055980	down	LOC_Os01g35789	expressed protein	down	-56.64		TCONS_00134306	down	LOC_Os04g58200	protochlorophyllide reductase A, chloroplast precursor, putative, expressed	up	-67.23
TCONS_00044170	down	LOC_Os01g36240	peroxidase precursor, putative, expressed	down	-55.97		TCONS_00118009	down	LOC_Os04g47520	growth regulator related protein, putative, expressed	down	-54.57
TCONS_00044170	down	LOC_Os01g37832	thioredoxin, putative, expressed	down	-51.88		TCONS_00134306	down	LOC_Os04g55520	AP2 domain containing protein, expressed	down	-64.55
TCONS_00055980	down	LOC_Os01g37832	thioredoxin, putative, expressed	down	-54.67		TCONS_00134306	down	LOC_Os04g57300	phosphatidylinositol 3- and 4-kinase family protein, putative, expressed	down	-64.7
TCONS_00068868	down	LOC_Os01g38970	carbamoyl-phosphate synthase large chain, putative, expressed	down	-53.12		TCONS_00020611	down	LOC_Os05g11950	GDSL-like lipase/acylhydrolase, putative, expressed	down	-53.5
TCONS_00044170	down	LOC_Os01g39110	ZOS1-10 - C2H2 zinc finger protein, expressed	down	-50.62		TCONS_00134306	down	LOC_Os05g03480	acyl-coenzyme A dehydrogenase, mitochondrial precursor, putative, expressed	down	-51.48
TCONS_00111916	down	LOC_Os01g39110	ZOS1-10 - C2H2 zinc finger protein, expressed	down	-51.13		TCONS_00134306	down	LOC_Os05g27780	expressed protein	down	-60.2
TCONS_00044170	down	LOC_Os01g41190	glycine-rich protein, putative, expressed	down	-52.88		TCONS_00134306	down	LOC_Os05g32474	expressed protein	down	-54.34
TCONS_00055980	down	LOC_Os01g41190	glycine-rich protein, putative, expressed	down	-53.32		TCONS_00115107	down	LOC_Os06g06050	OsFBL27 - F-box domain and LRR containing protein, expressed	down	-52.35
TCONS_00140760	down	LOC_Os01g41190	glycine-rich protein, putative, expressed	down	-50.34		TCONS_00115107	down	LOC_Os06g10650	tyrosine phosphatase family protein, putative, expressed	down	-56.39
TCONS_00055980	down	LOC_Os01g41550	aspartic proteinase, putative, expressed	down	-51.63		TCONS_00118009	down	LOC_Os06g44300	WAX2, putative, expressed	down	-56.68
TCONS_00055980	down	LOC_Os01g42190	heat shock protein DnaJ, putative, expressed	down	-51.89		TCONS_00020611	down	LOC_Os06g04930	expressed protein	down	-51.87
TCONS_00068868	down	LOC_Os01g42190	heat shock protein DnaJ, putative, expressed	down	-50.26		TCONS_00020611	down	LOC_Os06g05000	early nodulin 93 ENOD93 protein, putative, expressed	down	-51.75
TCONS_00044170	down	LOC_Os01g43160	polygalacturonase, putative, expressed	down	-54.58		TCONS_00020611	down	LOC_Os06g30370	osMFT1 MFT-Like1 homologous to Mother of FT and TFL1 gene; contains Pfam profile PF01161: Phosphatidylethanolamine-binding protein, expressed	down	-60.13
TCONS_00121884	down	LOC_Os01g43160	polygalacturonase, putative, expressed	down	-52.16		TCONS_00134306	down	LOC_Os07g34570	FAD dependent oxidoreductase domain containing protein, expressed	down	-63.77
TCONS_00055980	down	LOC_Os01g43480	AAA-type ATPase family protein, putative, expressed	down	-54.39		TCONS_00115107	down	LOC_Os07g34570	FAD dependent oxidoreductase domain containing protein, expressed	down	-51.5
TCONS_00140760	down	LOC_Os01g43480	AAA-type ATPase family protein, putative, expressed	down	-50.14		TCONS_00134306	down	LOC_Os07g48090	CAMK_KIN1/SNF1/Nim1_like.30 - CAMK includes calcium/calmodulin depedent protein kinases, expressed	down	-56.73
TCONS_00055980	down	LOC_Os01g44050	siroheme synthase, putative, expressed	down	-57.27		TCONS_00020611	down	LOC_Os08g33740	CSLA11 - cellulose synthase-like family A, expressed	down	-56.81
TCONS_00055980	down	LOC_Os01g45090	MYB family transcription factor, putative, expressed	down	-54.84		TCONS_00115107	down	LOC_Os08g02700	fructose-bisphospate aldolase isozyme, putative, expressed	down	-51.33
TCONS_00057811	down	LOC_Os01g45380	protein kinase domain containing protein, expressed	down	-50.44		TCONS_00115107	down	LOC_Os08g08440	expressed protein	down	-59.61
TCONS_00055980	down	LOC_Os01g45550	auxin efflux carrier component, putative, expressed	down	-57.83		TCONS_00118009	down	LOC_Os08g30080	1-aminocyclopropane-1-carboxylate oxidase homolog 4, putative, expressed	up	-51.59
TCONS_00130461	down	LOC_Os01g45550	auxin efflux carrier component, putative, expressed	down	-53.23		TCONS_00134306	down	LOC_Os08g37840	phosphate-induced protein 1 conserved region domain containing protein, expressed	down	-57.41
TCONS_00111916	down	LOC_Os01g47460	expressed protein	down	-56.03		TCONS_00134306	down	LOC_Os09g16910	cysteine desulfurase 1, mitochondrial precursor, putative, expressed	down	-58.78
TCONS_00055980	down	LOC_Os01g50860	chloride transporter, chloride channel family, putative, expressed	down	-63.32		TCONS_00134306	down	LOC_Os09g32470	membrane protein, putative, expressed	up	-51.46
TCONS_00111916	down	LOC_Os01g50860	chloride transporter, chloride channel family, putative, expressed	down	-51.07		TCONS_00020611	down	LOC_Os03g55530	HLS, putative, expressed	down	-52.26
TCONS_00140760	down	LOC_Os01g50860	chloride transporter, chloride channel family, putative, expressed	down	-51.82		TCONS_00134306	down	LOC_Os03g63450	snRK1-interacting protein 1, putative, expressed	down	-54.64
TCONS_00068868	down	LOC_Os01g50860	chloride transporter, chloride channel family, putative, expressed	down	-55.29		TCONS_00134306	down	LOC_Os07g03230	eukaryotic translation initiation factor 3 subunit C, putative, expressed	down	-54.74
TCONS_00055980	down	LOC_Os01g50940	helix-loop-helix DNA-binding domain containing protein, expressed	down	-55.48		TCONS_00020611	down	LOC_Os07g46852	sex determination protein tasselseed-2, putative, expressed	down	-59.63
TCONS_00055980	down	LOC_Os01g51250	mitochondrial carrier protein, putative, expressed	down	-51.94		TCONS_00134306	down	LOC_Os04g33200	heparan-alpha-glucosaminide N-acetyltransferase, putative, expressed	up	-54.35
TCONS_00068868	down	LOC_Os01g51390	mitochondrial-processing peptidase subunit, mitochondrial precursor, putative, expressed	down	-54.34		TCONS_00118009	down	LOC_Os01g53220	HSF-type DNA-binding domain containing protein, expressed	down	-53.72
TCONS_00068868	down	LOC_Os01g51410	glycine dehydrogenase, putative, expressed	down	-52.16		TCONS_00134306	down	LOC_Os03g18850	pathogenesis-related Bet v I family protein, putative, expressed	down	-57.87
TCONS_00111916	down	LOC_Os01g52130	sulfate transporter, putative, expressed	down	-51.51		TCONS_00134306	down	LOC_Os05g05290	expressed protein	down	-56.5
TCONS_00111916	down	LOC_Os01g52480	senescence-associated protein, putative, expressed	down	-51.26		TCONS_00134306	down	LOC_Os02g46260	OsSCP9 - Putative Serine Carboxypeptidase homologue, expressed	up	-51.82
TCONS_00044170	down	LOC_Os01g52920	expressed protein	down	-55.18		TCONS_00115107	down	LOC_Os02g46260	OsSCP9 - Putative Serine Carboxypeptidase homologue, expressed	up	-51.32
TCONS_00091337	down	LOC_Os01g52920	expressed protein	down	-59.32		TCONS_00115107	down	LOC_Os04g49360	OsFBX149 - F-box domain containing protein, expressed	down	-56.81
TCONS_00055980	down	LOC_Os01g53160	DUF623 domain containing protein, expressed	down	-60.61		TCONS_00020611	down	LOC_Os07g39900	interferon-related developmental regulator, putative, expressed	down	-52.19
TCONS_00130461	down	LOC_Os01g53160	DUF623 domain containing protein, expressed	down	-52.87		TCONS_00134306	down	LOC_Os01g06320	MYB family transcription factor, putative, expressed	down	-51.45
TCONS_00055980	down	LOC_Os01g53220	HSF-type DNA-binding domain containing protein, expressed	down	-60.75		TCONS_00134306	down	LOC_Os07g28614	expressed protein	down	-53.73
TCONS_00055980	down	LOC_Os01g54090	expressed protein	down	-50.8		TCONS_00064544	down	LOC_Os12g39630	CAMK_CAMK_like.49 - CAMK includes calcium/calmodulin depedent protein kinases, expressed	down	-55.09
TCONS_00095132	down	LOC_Os01g54090	expressed protein	down	-50.36		TCONS_00134306	down	LOC_Os05g36990	ATOFP18/OFP18, putative, expressed	up	-65.7
TCONS_00130461	down	LOC_Os01g54090	expressed protein	down	-51.35		TCONS_00134306	down	LOC_Os03g03550	bZIP family transcription factor, putative, expressed	up	-52.12
TCONS_00055980	down	LOC_Os01g54340	plant-specific domain TIGR01615 family protein, expressed	down	-55.32		TCONS_00134306	down	LOC_Os11g26790	dehydrin, putative, expressed	down	-54.1
TCONS_00140760	down	LOC_Os01g54340	plant-specific domain TIGR01615 family protein, expressed	down	-51.32		TCONS_00134306	down	LOC_Os07g02100	flavin-containing monooxygenase family protein, putative, expressed	up	-62.12
TCONS_00055980	down	LOC_Os01g54550	HSF-type DNA-binding domain containing protein, expressed	down	-50.5		TCONS_00118009	down	LOC_Os02g54130	heat shock protein DnaJ, putative, expressed	down	-56.72
TCONS_00111916	down	LOC_Os01g54550	HSF-type DNA-binding domain containing protein, expressed	down	-59.96		TCONS_00118009	down	LOC_Os11g38260	PAP fibrillin family domain containing protein, expressed	down	-51.39
TCONS_00130461	down	LOC_Os01g54550	HSF-type DNA-binding domain containing protein, expressed	down	-50.78		TCONS_00134306	down	LOC_Os03g47190	expressed protein	up	-69.53
TCONS_00140760	down	LOC_Os01g54550	HSF-type DNA-binding domain containing protein, expressed	down	-51.31		TCONS_00115107	down	LOC_Os03g15600	expressed protein	down	-51.53
TCONS_00055980	down	LOC_Os01g54580	transporter family protein, putative, expressed	down	-52.08		TCONS_00134306	down	LOC_Os03g13614	transcription factor, putative, expressed	down	-64.58
TCONS_00111916	down	LOC_Os01g54890	ethylene-responsive transcription factor 2, putative, expressed	down	-52.7		TCONS_00134306	down	LOC_Os05g49620	WRKY19, expressed	up	-65.02
TCONS_00130461	down	LOC_Os01g54890	ethylene-responsive transcription factor 2, putative, expressed	down	-62.1		TCONS_00020611	down	LOC_Os05g44570	histidine-containing phosphotransfer protein, putative, expressed	down	-62.85
TCONS_00055980	down	LOC_Os01g55150	bZIP transcription factor domain containing protein, expressed	down	-51.53		TCONS_00134306	down	LOC_Os05g07810	universal stress protein domain containing protein, putative, expressed	down	-61.39
TCONS_00055980	down	LOC_Os01g55240	gibberellin 2-beta-dioxygenase, putative, expressed	down	-51.24		TCONS_00115107	down	LOC_Os12g06840	ATEXO70C2, putative, expressed	up	-55.99
TCONS_00057811	down	LOC_Os01g55240	gibberellin 2-beta-dioxygenase, putative, expressed	down	-53.98		TCONS_00115107	down	LOC_Os06g34830	amino acid permease family protein, putative, expressed	down	-57.76
TCONS_00130461	down	LOC_Os01g55240	gibberellin 2-beta-dioxygenase, putative, expressed	down	-52.07		TCONS_00134306	down	LOC_Os04g46400	AP2 domain containing protein, expressed	down	-63.71
TCONS_00130461	down	LOC_Os01g55410	expressed protein	down	-51.18		TCONS_00115107	down	LOC_Os11g06020	homeobox domain containing protein, expressed	down	-51.86
TCONS_00055980	down	LOC_Os01g56000	RNA recognition motif containing protein, expressed	down	-52.13		TCONS_00020611	down	LOC_Os10g30150	universal stress protein domain containing protein, putative, expressed	down	-59.62
TCONS_00111916	down	LOC_Os01g56000	RNA recognition motif containing protein, expressed	down	-50.81		TCONS_00064544	down	LOC_Os07g36820	uncharacterized Cys-rich domain containing protein, putative, expressed	down	-55.15
TCONS_00055980	down	LOC_Os01g57073	insulin-degrading enzyme, putative, expressed	down	-51.95		TCONS_00134306	down	LOC_Os07g36820	uncharacterized Cys-rich domain containing protein, putative, expressed	down	-60.7
TCONS_00057811	down	LOC_Os01g57770	OsPOP4 - Putative Prolyl Oligopeptidase homologue, expressed	down	-56.51		TCONS_00115107	down	LOC_Os03g64130	avr9/Cf-9 rapidly elicited protein, putative, expressed	up	-57.21
TCONS_00055980	down	LOC_Os01g57880	plastocyanin-like domain containing protein, putative, expressed	down	-59.84		TCONS_00115107	down	LOC_Os04g59200	peroxidase precursor, putative, expressed	down	-53.56
TCONS_00055980	down	LOC_Os01g58020	ribulose bisphosphate carboxylase large chain precursor, putative, expressed	up	-53.11		TCONS_00020611	down	LOC_Os09g19970	expressed protein	down	-53.93
TCONS_00068868	down	LOC_Os01g60770	expansin precursor, putative, expressed	down	-51.67		TCONS_00134306	down	LOC_Os07g42924	dehydrogenase, putative, expressed	up	-54.91
TCONS_00044170	down	LOC_Os01g61230	dihydroflavonol-4-reductase, putative, expressed	down	-51.52		TCONS_00118009	down	LOC_Os02g54130	heat shock protein DnaJ, putative, expressed	down	-56.72
TCONS_00111916	down	LOC_Os01g61610	flavonol synthase/flavanone 3-hydroxylase, putative, expressed	down	-50.58		TCONS_00134306	down	LOC_Os11g37759	stripe rust resistance protein Yr10, putative, expressed	down	-52.19
TCONS_00055980	down	LOC_Os01g61680	expressed protein	down	-56.82		TCONS_00020611	down	LOC_Os09g39930	tyrosine protein kinase domain containing protein, putative, expressed	down	-56.56
TCONS_00055980	down	LOC_Os01g61930	SAC3/GANP family protein, putative, expressed	down	-53.42		TCONS_00134306	down	LOC_Os08g29600	seed maturation protein PM41, putative, expressed	down	-63.75
TCONS_00055980	down	LOC_Os01g62900	amino acid kinase, putative, expressed	down	-55.4		TCONS_00115107	down	LOC_Os11g43934	pentatricopeptide, putative, expressed	down	-52.25
TCONS_00055980	down	LOC_Os01g63620	expressed protein	down	-63.2		TCONS_00134306	down	LOC_Os02g55770	expressed protein	down	-55.67
TCONS_00068868	down	LOC_Os01g63620	expressed protein	down	-51.16		TCONS_00134306	down	LOC_Os02g43660	plastocyanin-like domain containing protein, putative, expressed	down	-52.03
TCONS_00055980	down	LOC_Os01g64170	glycosyl hydrolases family 17, putative, expressed	down	-53.4		TCONS_00134306	down	LOC_Os01g34630	retrotransposon protein, putative, Ty1-copia subclass, expressed	down	-56.39
TCONS_00111916	down	LOC_Os01g64250	hemerythrin family protein, expressed	down	-52.46		TCONS_00118009	down	LOC_Os12g39620	disease resistance protein, putative, expressed	down	-52.91
TCONS_00044170	down	LOC_Os01g64360	MYB family transcription factor, putative, expressed	down	-53.34		TCONS_00115107	down	LOC_Os01g72490	LRP1, putative, expressed	down	-56.57
TCONS_00055980	down	LOC_Os01g64360	MYB family transcription factor, putative, expressed	down	-51.35		TCONS_00134306	down	LOC_Os08g34700	GDU1, putative, expressed	down	-67.72
TCONS_00044170	down	LOC_Os01g65110	POT family protein, expressed	down	-52.59		TCONS_00020611	down	LOC_Os08g16120	disease resistance protein RPM1, putative, expressed	down	-51.6
TCONS_00091337	down	LOC_Os01g65110	POT family protein, expressed	down	-50		TCONS_00115107	down	LOC_Os02g22020	MYB family transcription factor, putative, expressed	down	-57.58
TCONS_00068868	down	LOC_Os01g65110	POT family protein, expressed	down	-51.04		TCONS_00134306	down	LOC_Os09g32200	mitochondrial carrier protein, putative, expressed	down	-52.69
TCONS_00130461	down	LOC_Os01g67170	expressed protein	down	-50.92		TCONS_00020611	down	LOC_Os12g32580	expressed protein	down	-52.93
TCONS_00055980	down	LOC_Os01g67480	helix-loop-helix DNA-binding domain containing protein, expressed	down	-57.93		TCONS_00134306	down	LOC_Os04g40630	BTBZ4 - Bric-a-Brac, Tramtrack, Broad Complex BTB domain with TAZ zinc finger and Calmodulin-binding domains, expressed	down	-57.01
TCONS_00057811	down	LOC_Os01g67480	helix-loop-helix DNA-binding domain containing protein, expressed	down	-50.01		TCONS_00115107	down	LOC_Os10g05860	POEI7 - Pollen Ole e I allergen and extensin family protein precursor, putative, expressed	down	-54.45
TCONS_00111916	down	LOC_Os01g67480	helix-loop-helix DNA-binding domain containing protein, expressed	down	-54.17		TCONS_00134306	down	LOC_Os04g46200	oleosin, putative, expressed	down	-56.85
TCONS_00055980	down	LOC_Os01g69120	uncharacterized RNA methyltransferase pc1998, putative, expressed	down	-53.15		TCONS_00134306	down	LOC_Os03g48710	expressed protein	down	-54.93
TCONS_00130461	down	LOC_Os01g69120	uncharacterized RNA methyltransferase pc1998, putative, expressed	down	-52.06		TCONS_00020611	down	LOC_Os03g52720	magnesium-dependent phosphatase 1, putative, expressed	up	-51.51
TCONS_00055980	down	LOC_Os01g70110	No apical meristem protein, putative, expressed	down	-57.15		TCONS_00134306	down	LOC_Os01g03890	DUF260 domain containing protein, putative, expressed	down	-54.67
TCONS_00095132	down	LOC_Os01g70110	No apical meristem protein, putative, expressed	down	-50.24		TCONS_00020611	down	LOC_Os07g09450	heat shock protein DnaJ, putative, expressed	down	-52.01
TCONS_00111916	down	LOC_Os01g70110	No apical meristem protein, putative, expressed	down	-51.17		TCONS_00115107	down	LOC_Os04g44354	UDP-glucoronosyl and UDP-glucosyl transferase domain containing protein, expressed	down	-52.57
TCONS_00055980	down	LOC_Os01g70220	histone-lysine N-methyltransferase, putative, expressed	down	-55.3		TCONS_00134306	down	LOC_Os05g48960	splicing factor U2AF, putative, expressed	down	-54.31
TCONS_00068868	down	LOC_Os01g70270	auxin response factor, putative, expressed	down	-55.17		TCONS_00020611	down	LOC_Os05g10620	no apical meristem protein, putative, expressed	up	-54.49
TCONS_00055980	down	LOC_Os01g70810	homeobox domain containing protein, expressed	down	-50.36		TCONS_00134306	down	LOC_Os11g37670	expressed protein	up	-52.56
TCONS_00055980	down	LOC_Os01g72080	calmodulin-like protein 1, putative, expressed	down	-50.94		TCONS_00020611	down	LOC_Os02g54130	heat shock protein DnaJ, putative, expressed	down	-52.68
TCONS_00044170	down	LOC_Os01g72834	RNA recognition motif containing protein, putative, expressed	down	-53.5		TCONS_00020611	down	LOC_Os10g08780	expressed protein	down	-54.35
TCONS_00055980	down	LOC_Os01g72834	RNA recognition motif containing protein, putative, expressed	down	-52.02		TCONS_00020611	down	LOC_Os05g35440	serine hydroxymethyltransferase, mitochondrial precursor, putative, expressed	down	-62.71
TCONS_00091337	down	LOC_Os01g72834	RNA recognition motif containing protein, putative, expressed	down	-50.84		TCONS_00134306	down	LOC_Os04g47480	DUF630/DUF632 domains containing protein, putative, expressed	up	-65.04
TCONS_00068868	down	LOC_Os01g73110	expressed protein	down	-54.15		TCONS_00134306	down	LOC_Os07g44610	pyrrolidone-carboxylate peptidase, putative, expressed	down	-55.97
TCONS_00044170	down	LOC_Os01g73200	peroxidase precursor, putative, expressed	down	-55.51		TCONS_00134306	down	LOC_Os02g40260	uncharacterized protein At4g06744 precursor, putative, expressed	up	-55.66
TCONS_00055980	down	LOC_Os01g73200	peroxidase precursor, putative, expressed	down	-58.72		TCONS_00115107	down	LOC_Os04g40990	malate synthase, glyoxysomal, putative, expressed	down	-52.8
TCONS_00055980	down	LOC_Os01g73620	expressed protein	down	-56.13		TCONS_00134306	down	LOC_Os10g31240	plant protein of unknown function domain containing protein, expressed	up	-56.39
TCONS_00055980	down	LOC_Os01g01790	expressed protein	down	-58.29		TCONS_00115107	down	LOC_Os07g43700	lactate/malate dehydrogenase, putative, expressed	down	-52.61
TCONS_00068868	down	LOC_Os01g02040	retrotransposon protein, putative, unclassified, expressed	down	-58.2		TCONS_00134306	down	LOC_Os02g01020	expressed protein	down	-58.38
TCONS_00095132	down	LOC_Os01g02720	elongation factor Tu, putative, expressed	down	-53.86		TCONS_00020611	down	LOC_Os05g49490	expressed protein	up	-54.2
TCONS_00055980	down	LOC_Os01g02910	glycosyltransferase, putative, expressed	down	-54.39		TCONS_00115107	down	LOC_Os08g10070	protein kinase, putative, expressed	down	-58.1
TCONS_00130461	down	LOC_Os01g02940	glycosyltransferase protein, putative, expressed	down	-52.9		TCONS_00115107	down	LOC_Os11g31440	expressed protein	up	-56.71
TCONS_00021436	down	LOC_Os01g03110	expressed protein	down	-50.29		TCONS_00115107	down	LOC_Os07g29310	OsSAUR30 - Auxin-responsive SAUR gene family member, expressed	down	-53.33
TCONS_00044170	down	LOC_Os01g04630	muconate cycloisomerase, putative, expressed	down	-55.45		TCONS_00115107	down	LOC_Os04g38940	integral membrane protein, putative, expressed	down	-54.33
TCONS_00055980	down	LOC_Os01g04630	muconate cycloisomerase, putative, expressed	down	-64.4		TCONS_00019924	up	LOC_Os12g29220	nodulin MtN3 family protein, putative, expressed	down	-56.54
TCONS_00111916	down	LOC_Os01g04630	muconate cycloisomerase, putative, expressed	down	-57.93		TCONS_00019924	up	LOC_Os02g14760	CID11, putative, expressed	down	-54.03
TCONS_00044170	down	LOC_Os01g04650	PB1 domain containing protein, expressed	down	-51.05		TCONS_00019924	up	LOC_Os02g51710	wound/stress protein, putative, expressed	down	-53.8
TCONS_00068868	down	LOC_Os01g04650	PB1 domain containing protein, expressed	down	-53.85		TCONS_00019924	up	LOC_Os02g09340	expressed protein	down	-51.92
TCONS_00055980	down	LOC_Os01g04814	vacuolar protein sorting-associating protein 4B, putative, expressed	down	-62.64		TCONS_00019924	up	LOC_Os02g42950	YABBY domain containing protein, putative, expressed	down	-52.41
TCONS_00111916	down	LOC_Os01g04814	vacuolar protein sorting-associating protein 4B, putative, expressed	down	-53.75		TCONS_00019924	up	LOC_Os02g51060	CSLA6 - cellulose synthase-like family A; mannan synthase, expressed	up	-51.94
TCONS_00068868	down	LOC_Os01g04814	vacuolar protein sorting-associating protein 4B, putative, expressed	down	-54.35		TCONS_00019924	up	LOC_Os02g52670	AP2 domain containing protein, expressed	up	-53.5
TCONS_00095132	down	LOC_Os01g04930	MYB family transcription factor, putative, expressed	down	-50.73		TCONS_00019924	up	LOC_Os03g04770	beta-amylase, putative, expressed	up	-58.47
TCONS_00055980	down	LOC_Os01g06560	transcription factor HBP-1b, putative, expressed	down	-54.84		TCONS_00019924	up	LOC_Os03g45779	expressed protein	down	-52.23
TCONS_00068868	down	LOC_Os01g06600	glutaryl-CoA dehydrogenase, mitochondrial precursor, putative, expressed	down	-52.96		TCONS_00019924	up	LOC_Os03g61490	expressed protein	down	-52.7
TCONS_00130461	down	LOC_Os01g07370	KIP1, putative, expressed	down	-50.79		TCONS_00019924	up	LOC_Os04g38026	transporter family protein, putative, expressed	down	-51.75
TCONS_00055980	down	LOC_Os01g07970	expressed protein	down	-53.1		TCONS_00019924	up	LOC_Os04g43800	phenylalanine ammonia-lyase, putative, expressed	up	-53.18
TCONS_00057811	down	LOC_Os01g07970	expressed protein	down	-50.39		TCONS_00019924	up	LOC_Os04g49620	DUF581 domain containing protein, expressed	up	-57.92
TCONS_00044170	down	LOC_Os01g08380	transferase family protein, putative, expressed	down	-53.43		TCONS_00019924	up	LOC_Os05g06460	dihydrolipoyl dehydrogenase, putative, expressed	down	-61.28
TCONS_00044170	down	LOC_Os01g08710	WRKY102, expressed	down	-52.32		TCONS_00019924	up	LOC_Os05g15510	cellulase, putative, expressed	up	-51.53
TCONS_00055980	down	LOC_Os01g08710	WRKY102, expressed	down	-50.75		TCONS_00019924	up	LOC_Os06g07030	AP2 domain containing protein, expressed	down	-61.26
TCONS_00055980	down	LOC_Os01g08890	expressed protein	down	-54.87		TCONS_00019924	up	LOC_Os07g44140	cytochrome P450 72A1, putative, expressed	up	-51.63
TCONS_00057811	down	LOC_Os01g08930	DEAD-box ATP-dependent RNA helicase, putative, expressed	down	-50.59		TCONS_00019924	up	LOC_Os09g21230	AMP-binding enzyme, putative, expressed	down	-60.29
TCONS_00140760	down	LOC_Os01g09620	zinc finger/CCCH transcription factor, putative, expressed	down	-53.62		TCONS_00019924	up	LOC_Os09g29660	white-brown complex homolog protein 11, putative, expressed	down	-54.18
TCONS_00130461	down	LOC_Os01g10950	peptide-N4-asparagine amidase A, putative, expressed	down	-53.57		TCONS_00019924	up	LOC_Os05g29050	phospholipase D p1, putative, expressed	down	-63.1
TCONS_00055980	down	LOC_Os01g11946	ABC transporter, ATP-binding protein, putative, expressed	down	-53.53		TCONS_00019924	up	LOC_Os02g39080	expressed protein	down	-51.84
TCONS_00068868	down	LOC_Os01g11946	ABC transporter, ATP-binding protein, putative, expressed	down	-56.55		TCONS_00019924	up	LOC_Os02g15640	CAPIP1, putative, expressed	up	-60.5
TCONS_00091337	down	LOC_Os01g12520	mitochondrial carrier protein, putative, expressed	down	-54.21		TCONS_00019924	up	LOC_Os08g16820	retrotransposon protein, putative, SINE subclass, expressed	up	-55.66
TCONS_00111916	down	LOC_Os01g12520	mitochondrial carrier protein, putative, expressed	down	-55		TCONS_00019924	up	LOC_Os04g52200	RNA recognition motif containing protein, putative, expressed	down	-64.17
TCONS_00044170	down	LOC_Os01g12660	AAA-type ATPase family protein, putative, expressed	down	-54.93		TCONS_00019924	up	LOC_Os08g41390	peptidyl-prolyl isomerase, putative, expressed	down	-52.33
TCONS_00055980	down	LOC_Os01g12660	AAA-type ATPase family protein, putative, expressed	down	-57.14		TCONS_00019924	up	LOC_Os04g33150	desiccation-related protein PCC13-62 precursor, putative, expressed	down	-52.49
TCONS_00068868	down	LOC_Os01g12660	AAA-type ATPase family protein, putative, expressed	down	-56.41		TCONS_00019924	up	LOC_Os10g29620	tyrosine protein kinase domain containing protein, putative, expressed	down	-55.19
TCONS_00044170	down	LOC_Os01g16040	mitochondrial carrier protein, putative, expressed	down	-61.36		TCONS_00019924	up	LOC_Os09g19970	expressed protein	down	-59.83
TCONS_00055980	down	LOC_Os01g16040	mitochondrial carrier protein, putative, expressed	down	-61.64		TCONS_00019924	up	LOC_Os02g31140	major ampullate spidroin 2-2, putative, expressed	up	-52.6
TCONS_00091337	down	LOC_Os01g16040	mitochondrial carrier protein, putative, expressed	down	-56.41		TCONS_00019924	up	LOC_Os03g16460	expressed protein	down	-62.78
TCONS_00140760	down	LOC_Os01g16040	mitochondrial carrier protein, putative, expressed	down	-51.66		TCONS_00019924	up	LOC_Os08g37290	basic helix-loop-helix, putative, expressed	up	-54.18
TCONS_00055980	down	LOC_Os01g17214	major facilitator superfamily antiporter, putative, expressed	down	-60.49		TCONS_00019924	up	LOC_Os08g13014	expressed protein	down	-63.23
TCONS_00055980	down	LOC_Os01g20190	transposon protein, putative, CACTA, En/Spm sub-class, expressed	up	-50.87		TCONS_00019924	up	LOC_Os09g32200	mitochondrial carrier protein, putative, expressed	down	-62.1
TCONS_00044170	down	LOC_Os01g20206	methyltransferase, putative, expressed	down	-51.21		TCONS_00019924	up	LOC_Os02g57250	OsIAA10 - Auxin-responsive Aux/IAA gene family member, expressed	up	-61.23
TCONS_00055980	down	LOC_Os01g21250	late embryogenesis abundant protein, putative, expressed	down	-55.91		TCONS_00019924	up	LOC_Os07g30670	2Fe-2S iron-sulfur cluster binding domain containing protein, expressed	down	-51.64
TCONS_00091337	down	LOC_Os01g23870	expressed protein	down	-50.12		TCONS_00019924	up	LOC_Os03g13050	E2F-related protein, putative, expressed	down	-51.59
TCONS_00130461	down	LOC_Os01g25540	RALFL6 - Rapid ALkalinization Factor RALF family protein precursor, expressed	down	-55.36		TCONS_00019924	up	LOC_Os03g63390	plastocyanin-like domain containing protein, putative, expressed	up	-63.66
TCONS_00055980	down	LOC_Os01g26940	transposon protein, putative, CACTA, En/Spm sub-class, expressed	up	-50.39		TCONS_00019924	up	LOC_Os11g14230	uncharacterized protein yqxC, putative, expressed	down	-54.26
TCONS_00055980	down	LOC_Os01g31680	uncharacterized protein sll0194, putative, expressed	down	-63.23		TCONS_00019924	up	LOC_Os08g19210	expressed protein	down	-52.57
TCONS_00111916	down	LOC_Os01g31980	MATE efflux family protein, putative, expressed	down	-56.25		TCONS_00019924	up	LOC_Os06g01590	lactate/malate dehydrogenase, putative, expressed	up	-52.61
TCONS_00140760	down	LOC_Os01g32090	PPR repeat domain containing protein, putative, expressed	down	-50.77		TCONS_00019924	up	LOC_Os10g30850	zinc finger, RING-type, putative, expressed	down	-56.36
TCONS_00068868	down	LOC_Os01g32090	PPR repeat domain containing protein, putative, expressed	down	-50.78		TCONS_00019924	up	LOC_Os07g02100	flavin-containing monooxygenase family protein, putative, expressed	up	-58.46
TCONS_00055980	down	LOC_Os01g32750	TATA binding protein-associated factor, putative, expressed	down	-62.36		TCONS_00019924	up	LOC_Os04g57700	expressed protein	up	-54.45
TCONS_00121884	down	LOC_Os01g32770	DUF260 domain containing protein, putative, expressed	down	-58.72		TCONS_00019924	up	LOC_Os09g17600	membrane protein, putative, expressed	down	-53.81
TCONS_00130461	down	LOC_Os01g36080	protein phosphatase 2C containing protein, expressed	down	-51.99		TCONS_00019924	up	LOC_Os04g39814	Os4bglu9 - beta-glucosidase homologue, similar to Os4Bglu12 exoglucanase/beta-glucosidase, expressed	down	-51.8
TCONS_00044170	down	LOC_Os01g38530	ELF3 protein, putative, expressed	down	-55.78		TCONS_00121908	down	LOC_Os01g02020	acetyl-CoA acetyltransferase, cytosolic, putative, expressed	down	-60.76
TCONS_00055980	down	LOC_Os01g38530	ELF3 protein, putative, expressed	down	-53.54		TCONS_00023646	down	LOC_Os01g02020	acetyl-CoA acetyltransferase, cytosolic, putative, expressed	down	-53.09
TCONS_00111916	down	LOC_Os01g38530	ELF3 protein, putative, expressed	down	-54.91		TCONS_00121908	down	LOC_Os01g02150	sulfated surface glycoprotein 185 precursor, putative, expressed	down	-67.12
TCONS_00068868	down	LOC_Os01g38530	ELF3 protein, putative, expressed	down	-50.55		TCONS_00121908	down	LOC_Os01g04280	calmodulin binding protein, putative, expressed	up	-51.63
TCONS_00055980	down	LOC_Os01g40550	hsp20/alpha crystallin family protein, putative, expressed	down	-51.07		TCONS_00121908	down	LOC_Os01g07300	uncharacterized 50.6 kDa protein in the 5region of gyrA and gyrB, putative, expressed	down	-76.64
TCONS_00111916	down	LOC_Os01g40550	hsp20/alpha crystallin family protein, putative, expressed	down	-52.61		TCONS_00037710	down	LOC_Os01g12810	retrotransposon protein, putative, unclassified, expressed	up	-52.63
TCONS_00044170	down	LOC_Os01g40980	helicase, putative, expressed	down	-60.48		TCONS_00121908	down	LOC_Os01g14410	early light-induced protein, chloroplast precursor, putative, expressed	up	-62.33
TCONS_00055980	down	LOC_Os01g40980	helicase, putative, expressed	down	-54.52		TCONS_00121908	down	LOC_Os01g15990	expressed protein	down	-72.88
TCONS_00111916	down	LOC_Os01g40980	helicase, putative, expressed	down	-54.55		TCONS_00121908	down	LOC_Os01g19330	MYB family transcription factor, putative, expressed	up	-98.16
TCONS_00140760	down	LOC_Os01g40980	helicase, putative, expressed	down	-50.21		TCONS_00121908	down	LOC_Os01g19694	Homeobox domain containing protein, expressed	up	-62.11
TCONS_00068868	down	LOC_Os01g40980	helicase, putative, expressed	down	-51.08		TCONS_00144592	down	LOC_Os01g22630	ECT protein, putative, expressed	down	-55.19
TCONS_00055980	down	LOC_Os01g42140	expressed protein	down	-58.66		TCONS_00037710	down	LOC_Os01g27750	bifunctional 3-dehydroquinate dehydratase/shikimate dehydrogenase,chloroplast precursor, putative, expressed	down	-71.43
TCONS_00130461	down	LOC_Os01g42140	expressed protein	down	-52.21		TCONS_00121908	down	LOC_Os01g39860	1-aminocyclopropane-1-carboxylate oxidase protein, putative, expressed	up	-52.59
TCONS_00068868	down	LOC_Os01g42140	expressed protein	down	-62.01		TCONS_00121908	down	LOC_Os01g41900	Myb transcription factor, putative, expressed	down	-53.48
TCONS_00044170	down	LOC_Os01g42850	ThiF family domain containing protein, putative, expressed	down	-51.13		TCONS_00144592	down	LOC_Os01g41900	Myb transcription factor, putative, expressed	down	-55.64
TCONS_00055980	down	LOC_Os01g42850	ThiF family domain containing protein, putative, expressed	down	-63.01		TCONS_00121908	down	LOC_Os01g42190	heat shock protein DnaJ, putative, expressed	down	-58.62
TCONS_00130461	down	LOC_Os01g42850	ThiF family domain containing protein, putative, expressed	down	-55.87		TCONS_00121908	down	LOC_Os01g45250	DUF1645 domain containing protein, putative, expressed	down	-64.06
TCONS_00140760	down	LOC_Os01g42850	ThiF family domain containing protein, putative, expressed	down	-52.15		TCONS_00076332	down	LOC_Os01g46290	lipase, putative, expressed	up	-57.54
TCONS_00055980	down	LOC_Os01g42870	transferase family protein, putative, expressed	down	-53.65		TCONS_00121908	down	LOC_Os01g47050	OsFBK1 - F-box domain and kelch repeat containing protein, expressed	down	-66.95
TCONS_00111916	down	LOC_Os01g42870	transferase family protein, putative, expressed	down	-52.75		TCONS_00114760	down	LOC_Os01g57770	OsPOP4 - Putative Prolyl Oligopeptidase homologue, expressed	down	-54.57
TCONS_00055980	down	LOC_Os01g47430	protein of unknown function DUF1296 domain containing protein, expressed	down	-64.06		TCONS_00121908	down	LOC_Os01g58790	GHMP kinases ATP-binding protein, putative, expressed	down	-55.69
TCONS_00091337	down	LOC_Os01g47430	protein of unknown function DUF1296 domain containing protein, expressed	down	-50.03		TCONS_00121908	down	LOC_Os01g58890	cysteine proteinase inhibitor precursor protein, putative, expressed	down	-56.11
TCONS_00111916	down	LOC_Os01g47430	protein of unknown function DUF1296 domain containing protein, expressed	down	-58.66		TCONS_00144592	down	LOC_Os01g58890	cysteine proteinase inhibitor precursor protein, putative, expressed	down	-61.7
TCONS_00044170	down	LOC_Os01g48060	auxin response factor, putative, expressed	down	-53.11		TCONS_00121908	down	LOC_Os01g60260	KH domain containing protein, putative, expressed	down	-71.75
TCONS_00055980	down	LOC_Os01g48060	auxin response factor, putative, expressed	down	-53.01		TCONS_00023646	down	LOC_Os01g60260	KH domain containing protein, putative, expressed	down	-53.27
TCONS_00055980	down	LOC_Os01g48440	glycosyltransferase family 43 protein, putative, expressed	down	-57.86		TCONS_00074589	down	LOC_Os01g60640	WRKY21, expressed	down	-52.57
TCONS_00055980	down	LOC_Os01g48680	two pore calcium channel protein 1, putative, expressed	down	-56.3		TCONS_00114760	down	LOC_Os01g60640	WRKY21, expressed	down	-54.2
TCONS_00140760	down	LOC_Os01g48680	two pore calcium channel protein 1, putative, expressed	down	-51.73		TCONS_00114760	down	LOC_Os01g64250	hemerythrin family protein, expressed	down	-52.71
TCONS_00121884	down	LOC_Os01g49360	FAD-binding and arabino-lactone oxidase domains containing protein, putative, expressed	down	-50.99		TCONS_00121908	down	LOC_Os01g67480	helix-loop-helix DNA-binding domain containing protein, expressed	down	-80.83
TCONS_00044170	down	LOC_Os01g49670	cytidylyltransferase domain containing protein, expressed	down	-53.64		TCONS_00023646	down	LOC_Os01g67850	zinc finger, RING-type, putative, expressed	down	-52.66
TCONS_00111916	down	LOC_Os01g50410	STE_MEKK_ste11_MAP3K.6 - STE kinases include homologs to sterile 7, sterile 11 and sterile 20 from yeast, expressed	down	-50.33		TCONS_00076332	down	LOC_Os01g69830	OsSPL2 - SBP-box gene family member, expressed	down	-59.6
TCONS_00140760	down	LOC_Os01g50420	STE_MEKK_ste11_MAP3K.7 - STE kinases include homologs to sterile 7, sterile 11 and sterile 20 from yeast, expressed	down	-53.17		TCONS_00121908	down	LOC_Os01g72570	expressed protein	down	-63.46
TCONS_00055980	down	LOC_Os01g50910	late embryogenesis abundant protein, group 3, putative, expressed	down	-51.97		TCONS_00037710	down	LOC_Os01g73530	ABC transporter, ATP-binding protein, putative, expressed	down	-68.05
TCONS_00044170	down	LOC_Os01g51040	transmembrane protein 16K, putative, expressed	down	-51.63		TCONS_00121908	down	LOC_Os01g73770	dehydration-responsive element-binding protein, putative, expressed	up	-68.74
TCONS_00055980	down	LOC_Os01g51690	WRKY26, expressed	down	-54.51		TCONS_00144592	down	LOC_Os01g73770	dehydration-responsive element-binding protein, putative, expressed	up	-59.34
TCONS_00130461	down	LOC_Os01g51690	WRKY26, expressed	down	-50.47		TCONS_00095761	down	LOC_Os01g08440	UDP-glucoronosyl and UDP-glucosyl transferase domain containing protein, expressed	down	-55.12
TCONS_00055980	down	LOC_Os01g52230	phosphoethanolamine/phosphocholine phosphatase, putative, expressed	down	-51.42		TCONS_00114760	down	LOC_Os01g10110	cytokinin dehydrogenase precursor, putative, expressed	down	-55.81
TCONS_00130461	down	LOC_Os01g53210	metal transporter Nramp3, putative, expressed	down	-51.86		TCONS_00121908	down	LOC_Os01g15300	zinc finger helicase family protein, putative, expressed	up	-53.24
TCONS_00111916	down	LOC_Os01g53800	glutamate carboxypeptidase 2, putative, expressed	down	-52.45		TCONS_00121908	down	LOC_Os01g16170	PQ loop repeat domain containing protein, expressed	down	-53.56
TCONS_00068868	down	LOC_Os01g53800	glutamate carboxypeptidase 2, putative, expressed	down	-54.03		TCONS_00121908	down	LOC_Os01g31980	MATE efflux family protein, putative, expressed	down	-67.53
TCONS_00055980	down	LOC_Os01g53990	pectinesterase, putative, expressed	down	-61.15		TCONS_00023646	down	LOC_Os01g31980	MATE efflux family protein, putative, expressed	down	-53.77
TCONS_00121884	down	LOC_Os01g53990	pectinesterase, putative, expressed	down	-51.11		TCONS_00121908	down	LOC_Os01g40310	expressed protein	up	-64.68
TCONS_00044170	down	LOC_Os01g55040	1,3-beta-glucan synthase component, putative, expressed	down	-51.22		TCONS_00142863	down	LOC_Os01g51840	IQ calmodulin-binding motif family protein, putative, expressed	up	-52.93
TCONS_00055980	down	LOC_Os01g55040	1,3-beta-glucan synthase component, putative, expressed	down	-50.22		TCONS_00142862	down	LOC_Os01g51840	IQ calmodulin-binding motif family protein, putative, expressed	up	-52.93
TCONS_00057811	down	LOC_Os01g55040	1,3-beta-glucan synthase component, putative, expressed	down	-57.2		TCONS_00121908	down	LOC_Os01g55370	expressed protein	down	-67.82
TCONS_00121884	down	LOC_Os01g55040	1,3-beta-glucan synthase component, putative, expressed	down	-52.22		TCONS_00114760	down	LOC_Os01g72100	OsCML10 - Calmodulin-related calcium sensor protein, expressed	up	-56.04
TCONS_00055980	down	LOC_Os01g55050	protein of unknown function DUF1421 domain containing protein, expressed	down	-51.94		TCONS_00121908	down	LOC_Os01g74020	MYB family transcription factor, putative, expressed	down	-64.72
TCONS_00055980	down	LOC_Os01g55280	expressed protein	down	-52.08		TCONS_00037710	down	LOC_Os01g74020	MYB family transcription factor, putative, expressed	down	-54.12
TCONS_00095132	down	LOC_Os01g55280	expressed protein	down	-53.41		TCONS_00142863	down	LOC_Os10g14011	expressed protein	down	-52.85
TCONS_00055980	down	LOC_Os01g55360	phosphatidate cytidylyltransferase, putative, expressed	down	-50.76		TCONS_00076332	down	LOC_Os10g30540	lectin-like receptor kinase, putative, expressed	up	-52.55
TCONS_00095132	down	LOC_Os01g55370	expressed protein	down	-50.32		TCONS_00074589	down	LOC_Os10g32970	eukaryotic translation initiation factor, putative, expressed	down	-52.88
TCONS_00068868	down	LOC_Os01g55560	ABIL3, putative, expressed	down	-51.9		TCONS_00114760	down	LOC_Os10g35720	OsGrx_S17 - glutaredoxin subgroup II, expressed	down	-54.23
TCONS_00055980	down	LOC_Os01g55650	phospholipase, patatin family, putative, expressed	down	-54.12		TCONS_00121908	down	LOC_Os10g35770	E2F-related protein, putative, expressed	down	-53.88
TCONS_00130461	down	LOC_Os01g55650	phospholipase, patatin family, putative, expressed	down	-50.63		TCONS_00076332	down	LOC_Os10g36260	expressed protein	down	-52.11
TCONS_00055980	down	LOC_Os01g56150	OsProCP1 - Putative Lysosomal Pro-x Carboxypeptidase homologue, expressed	down	-56.73		TCONS_00121908	down	LOC_Os10g39140	flavonol synthase/flavanone 3-hydroxylase, putative, expressed	down	-86.78
TCONS_00055980	down	LOC_Os01g56810	cytokinin dehydrogenase precursor, putative, expressed	down	-52.35		TCONS_00121908	down	LOC_Os10g39770	zinc finger, C3HC4 type, domain containing protein, expressed	down	-64.92
TCONS_00044170	down	LOC_Os01g60020	NAC domain transcription factor, putative, expressed	down	-57.83		TCONS_00121908	down	LOC_Os10g01110	OsSCP44 - Putative Serine Carboxypeptidase homologue, expressed	down	-56.75
TCONS_00111916	down	LOC_Os01g60020	NAC domain transcription factor, putative, expressed	down	-53.11		TCONS_00114760	down	LOC_Os10g32740	zinc finger family protein, putative, expressed	up	-54.3
TCONS_00021436	down	LOC_Os01g60440	HEAT repeat family protein, putative, expressed	down	-53.6		TCONS_00121908	down	LOC_Os10g39450	RING-H2 finger protein, putative, expressed	down	-57.66
TCONS_00055980	down	LOC_Os01g60440	HEAT repeat family protein, putative, expressed	down	-58.83		TCONS_00121908	down	LOC_Os11g02540	WRKY50, expressed	down	-51.62
TCONS_00140760	down	LOC_Os01g60600	WRKY108, expressed	down	-52.39		TCONS_00121908	down	LOC_Os11g04420	AIG2-like family domain containing protein, expressed	down	-65.29
TCONS_00068868	down	LOC_Os01g60600	WRKY108, expressed	down	-53.57		TCONS_00023646	down	LOC_Os11g04420	AIG2-like family domain containing protein, expressed	down	-52.27
TCONS_00055980	down	LOC_Os01g60650	non-green plastid inner envelope membrane protein, putative, expressed	down	-51.3		TCONS_00121908	down	LOC_Os11g06720	abscisic stress-ripening, putative, expressed	down	-70.85
TCONS_00068868	down	LOC_Os01g60650	non-green plastid inner envelope membrane protein, putative, expressed	down	-57.15		TCONS_00054234	down	LOC_Os11g11330	retrotransposon protein, putative, unclassified, expressed	up	-54.13
TCONS_00055980	down	LOC_Os01g60730	RING-H2 finger protein, putative, expressed	down	-52.08		TCONS_00121908	down	LOC_Os11g18730	glycosyl hydrolase family 3 protein, putative, expressed	down	-53.85
TCONS_00091337	down	LOC_Os01g60730	RING-H2 finger protein, putative, expressed	down	-50.98		TCONS_00076332	down	LOC_Os11g18730	glycosyl hydrolase family 3 protein, putative, expressed	down	-52.39
TCONS_00055980	down	LOC_Os01g61010	nodulin, putative, expressed	down	-54.42		TCONS_00121908	down	LOC_Os11g45740	MYB family transcription factor, putative, expressed	down	-57.92
TCONS_00055980	down	LOC_Os01g61330	ankyrin homolog precursor, putative, expressed	down	-60.79		TCONS_00121908	down	LOC_Os11g47600	glycosyl hydrolase, putative, expressed	down	-67.95
TCONS_00111916	down	LOC_Os01g61990	ankyrin repeat-containing protein, putative, expressed	down	-52.05		TCONS_00076332	down	LOC_Os11g47600	glycosyl hydrolase, putative, expressed	down	-52.87
TCONS_00130461	down	LOC_Os01g61990	ankyrin repeat-containing protein, putative, expressed	down	-56.38		TCONS_00121908	down	LOC_Os12g05210	expressed protein	down	-69.43
TCONS_00044170	down	LOC_Os01g62070	cation efflux family protein, putative, expressed	down	-51.26		TCONS_00121908	down	LOC_Os12g06410	U-box domain-containing protein, putative, expressed	down	-64.88
TCONS_00055980	down	LOC_Os01g62200	domain of unknown function DUF966 domain containing protein, expressed	down	-51.75		TCONS_00121908	down	LOC_Os12g39320	DUF221 domain containing protein, expressed	down	-70.77
TCONS_00068868	down	LOC_Os01g62260	thaumatin, putative, expressed	down	-51.61		TCONS_00121908	down	LOC_Os12g41250	methylcrotonoyl-CoA carboxylase subunit alpha, mitochondrial precursor, putative, expressed	down	-70.84
TCONS_00055980	down	LOC_Os01g62920	homeodomain protein, putative, expressed	down	-66.98		TCONS_00121908	down	LOC_Os12g43640	receptor-like protein kinase HAIKU2 precursor, putative, expressed	down	-61.23
TCONS_00055980	down	LOC_Os01g63270	alpha-glucan phosphorylast isozyme, putative, expressed	down	-57.96		TCONS_00114760	down	LOC_Os12g43640	receptor-like protein kinase HAIKU2 precursor, putative, expressed	down	-68.65
TCONS_00111916	down	LOC_Os01g63310	DUF740 domain containing protein, expressed	down	-51.42		TCONS_00121908	down	LOC_Os12g08810	VTC2, putative, expressed	down	-52.63
TCONS_00140760	down	LOC_Os01g63310	DUF740 domain containing protein, expressed	down	-51.71		TCONS_00076332	down	LOC_Os12g08920	peroxidase precursor, putative, expressed	up	-51.5
TCONS_00055980	down	LOC_Os01g64030	OsFBL5 - F-box domain and LRR containing protein, expressed	down	-56.32		TCONS_00121908	down	LOC_Os12g30030	IscA-like iron-sulfur assembly protein, mitochondrial precursor, putative, expressed	down	-54.09
TCONS_00091337	down	LOC_Os01g64030	OsFBL5 - F-box domain and LRR containing protein, expressed	down	-50.62		TCONS_00121908	down	LOC_Os12g34148	expressed protein	up	-52.52
TCONS_00055980	down	LOC_Os01g64540	anthocyanidin 3-O-glucosyltransferase, putative, expressed	down	-50.07		TCONS_00037710	down	LOC_Os12g36220	inhibitor I family protein, putative, expressed	down	-54.08
TCONS_00095132	down	LOC_Os01g64790	AP2 domain containing protein, expressed	down	-56.88		TCONS_00121908	down	LOC_Os12g37260	lipoxygenase 2.1, chloroplast precursor, putative, expressed	down	-77.97
TCONS_00068868	down	LOC_Os01g65230	AGC_AGC_other_PDK1_Pk61C.1 - ACG kinases include homologs to PKA, PKG and PKC, expressed	down	-62.47		TCONS_00144592	down	LOC_Os12g37260	lipoxygenase 2.1, chloroplast precursor, putative, expressed	down	-58.23
TCONS_00068868	down	LOC_Os01g65560	snRK1-interacting protein 1, putative, expressed	down	-55.18		TCONS_00121908	down	LOC_Os02g03410	CAMK_CAMK_like.12 - CAMK includes calcium/calmodulin depedent protein kinases, expressed	up	-53.8
TCONS_00055980	down	LOC_Os01g65920	F-box/LRR-repeat protein 2, putative, expressed	down	-50.8		TCONS_00121908	down	LOC_Os02g05020	hypothetical protein	up	-68.63
TCONS_00044170	down	LOC_Os01g66010	amino acid transporter, putative, expressed	down	-53.59		TCONS_00121908	down	LOC_Os02g27400	OsFBX49 - F-box domain containing protein, expressed	down	-74.34
TCONS_00057811	down	LOC_Os01g66010	amino acid transporter, putative, expressed	down	-62.18		TCONS_00023646	down	LOC_Os02g27400	OsFBX49 - F-box domain containing protein, expressed	down	-52.55
TCONS_00091337	down	LOC_Os01g66010	amino acid transporter, putative, expressed	down	-52.1		TCONS_00121908	down	LOC_Os02g41520	glycosyl transferase 8 domain containing protein, putative, expressed	down	-66.5
TCONS_00055980	down	LOC_Os01g66120	No apical meristem protein, putative, expressed	down	-58.18		TCONS_00023646	down	LOC_Os02g41520	glycosyl transferase 8 domain containing protein, putative, expressed	down	-64.64
TCONS_00130461	down	LOC_Os01g66120	No apical meristem protein, putative, expressed	down	-53.35		TCONS_00121908	down	LOC_Os02g43330	homeobox associated leucine zipper, putative, expressed	down	-54.71
TCONS_00055980	down	LOC_Os01g66190	expressed protein	down	-51.34		TCONS_00114760	down	LOC_Os02g49700	homeobox associated leucine zipper, putative, expressed	down	-57.92
TCONS_00068637	down	LOC_Os01g66190	expressed protein	down	-50.43		TCONS_00144592	down	LOC_Os02g51080	FAD binding domain containing protein, expressed	up	-59.23
TCONS_00044170	down	LOC_Os01g66940	kinase, pfkB family, putative, expressed	down	-52.98		TCONS_00142863	down	LOC_Os02g51670	ethylene-responsive transcription factor, putative, expressed	down	-55.58
TCONS_00130461	down	LOC_Os01g66940	kinase, pfkB family, putative, expressed	down	-56.7		TCONS_00121908	down	LOC_Os02g52210	zinc finger, C3HC4 type domain containing protein, expressed	up	-56.97
TCONS_00044170	down	LOC_Os01g67240	formin-like protein 1 precursor, putative, expressed	down	-53.78		TCONS_00121908	down	LOC_Os02g53180	1-aminocyclopropane-1-carboxylate oxidase protein, putative, expressed	down	-75.48
TCONS_00055980	down	LOC_Os01g67240	formin-like protein 1 precursor, putative, expressed	down	-57.89		TCONS_00121908	down	LOC_Os02g56850	glutathione reductase, putative, expressed	down	-53.49
TCONS_00057811	down	LOC_Os01g67240	formin-like protein 1 precursor, putative, expressed	down	-50.87		TCONS_00076332	down	LOC_Os02g57350	expressed protein	up	-52.54
TCONS_00130461	down	LOC_Os01g67240	formin-like protein 1 precursor, putative, expressed	down	-51.52		TCONS_00121908	down	LOC_Os02g07160	glyoxalase family protein, putative, expressed	down	-79.13
TCONS_00068868	down	LOC_Os01g68060	copine, putative, expressed	down	-52.14		TCONS_00037710	down	LOC_Os02g19820	nodulin MtN3 family protein, putative, expressed	down	-55.15
TCONS_00055980	down	LOC_Os01g69270	OsFBO2 - F-box and other domain containing protein, expressed	down	-52.48		TCONS_00151530	down	LOC_Os02g37830	protein kinase domain containing protein, expressed	down	-51.4
TCONS_00130461	down	LOC_Os01g69270	OsFBO2 - F-box and other domain containing protein, expressed	down	-50.56		TCONS_00037710	down	LOC_Os02g40040	expressed protein	down	-79.74
TCONS_00068868	down	LOC_Os01g69270	OsFBO2 - F-box and other domain containing protein, expressed	down	-53.79		TCONS_00144592	down	LOC_Os02g40840	alcohol oxidase, putative, expressed	down	-53.71
TCONS_00055980	down	LOC_Os01g70580	thiamin pyrophosphokinase 1, putative, expressed	down	-52.05		TCONS_00121908	down	LOC_Os02g41670	phenylalanine ammonia-lyase, putative, expressed	up	-53.65
TCONS_00068868	down	LOC_Os01g70580	thiamin pyrophosphokinase 1, putative, expressed	down	-54.83		TCONS_00142862	down	LOC_Os02g42950	YABBY domain containing protein, putative, expressed	down	-56.96
TCONS_00055980	down	LOC_Os01g70970	protein kinase, putative, expressed	down	-55.15		TCONS_00121908	down	LOC_Os02g45710	zinc finger, C3HC4 type domain containing protein, expressed	up	-61.36
TCONS_00068868	down	LOC_Os01g72490	LRP1, putative, expressed	down	-50.44		TCONS_00121908	down	LOC_Os02g46460	peptide transporter PTR2, putative, expressed	down	-56.94
TCONS_00055980	down	LOC_Os01g73080	expressed protein	down	-51.88		TCONS_00121908	down	LOC_Os02g46980	pentatricopeptide, putative, expressed	up	-73.72
TCONS_00021436	down	LOC_Os01g74030	pumilio-family RNA binding protein, putative, expressed	down	-50.9		TCONS_00144592	down	LOC_Os02g46980	pentatricopeptide, putative, expressed	up	-52.87
TCONS_00121884	down	LOC_Os01g74030	pumilio-family RNA binding protein, putative, expressed	down	-51.97		TCONS_00121908	down	LOC_Os02g54600	STE_MEK_ste7_MAP2K.5 - STE kinases include homologs to sterile 7, sterile 11 and sterile 20 from yeast, expressed	down	-70.09
TCONS_00068868	down	LOC_Os01g74530	protein phosphatase 2C, putative, expressed	down	-53.4		TCONS_00121908	down	LOC_Os02g55410	MCM5 - Putative minichromosome maintenance MCM complex subunit 5, expressed	up	-57.99
TCONS_00055980	down	LOC_Os01g74610	zinc finger, C3HC4 type domain containing protein, expressed	down	-59.2		TCONS_00144592	down	LOC_Os02g55410	MCM5 - Putative minichromosome maintenance MCM complex subunit 5, expressed	up	-55.81
TCONS_00057811	down	LOC_Os10g05069	lysosomal alpha-mannosidase precursor, putative, expressed	down	-55.36		TCONS_00121908	down	LOC_Os02g56310	calcium-dependent protein kinase isoform AK1, putative, expressed	down	-52.82
TCONS_00055980	down	LOC_Os10g13630	expressed protein	down	-51.12		TCONS_00121908	down	LOC_Os03g01014	expressed protein	up	-53.07
TCONS_00068868	down	LOC_Os10g13940	MATE efflux protein, putative, expressed	down	-50.65		TCONS_00142863	down	LOC_Os03g02710	hydroxymethylglutaryl-CoA synthase, putative, expressed	down	-53.02
TCONS_00055980	down	LOC_Os10g14011	expressed protein	down	-51.65		TCONS_00142862	down	LOC_Os03g02710	hydroxymethylglutaryl-CoA synthase, putative, expressed	down	-53.02
TCONS_00130461	down	LOC_Os10g14011	expressed protein	down	-50.7		TCONS_00121908	down	LOC_Os03g04650	cytochrome P450 protein, putative, expressed	down	-61.87
TCONS_00068868	down	LOC_Os10g20230	expressed protein	down	-52.58		TCONS_00121908	down	LOC_Os03g06200	aminotransferase, putative, expressed	down	-68.2
TCONS_00055980	down	LOC_Os10g21268	ribulose bisphosphate carboxylase large chain precursor, putative, expressed	up	-53.11		TCONS_00121908	down	LOC_Os03g12820	ATP8, putative, expressed	down	-52.54
TCONS_00055980	down	LOC_Os10g21360	N-dimethylguanosine tRNA methyltransferase, putative, expressed	down	-50.74		TCONS_00144592	down	LOC_Os03g15960	hsp20/alpha crystallin family protein, putative, expressed	down	-59.41
TCONS_00111916	down	LOC_Os10g22630	expressed protein	down	-57.14		TCONS_00144592	down	LOC_Os03g16620	transposon protein, putative, unclassified, expressed	up	-59.21
TCONS_00068868	down	LOC_Os10g22630	expressed protein	down	-50.61		TCONS_00121908	down	LOC_Os03g16670	haloacid dehalogenase-like hydrolase family protein, putative, expressed	down	-57.08
TCONS_00044170	down	LOC_Os10g22780	expressed protein	down	-57.91		TCONS_00114760	down	LOC_Os03g18740	oxidoreductase, short chain dehydrogenase/reductase family, putative, expressed	up	-54.81
TCONS_00057811	down	LOC_Os10g22980	leucine rich repeat domain containing protein, putative, expressed	down	-53.46		TCONS_00121908	down	LOC_Os03g38950	chloroplast post-illumination chlorophyll fluorescence increase protein, putative, expressed	down	-75.2
TCONS_00068868	down	LOC_Os10g22980	leucine rich repeat domain containing protein, putative, expressed	down	-54.4		TCONS_00142863	down	LOC_Os03g43720	transporter family protein, putative, expressed	down	-53.78
TCONS_00044170	down	LOC_Os10g25450	OsSub60 - Putative Subtilisin homologue, expressed	down	-53.87		TCONS_00114760	down	LOC_Os03g55420	peroxidase precursor, putative, expressed	down	-51.92
TCONS_00044170	down	LOC_Os10g26500	homeobox associated leucine zipper, putative, expressed	down	-57.6		TCONS_00121908	down	LOC_Os03g61960	2Fe-2S iron-sulfur cluster binding domain containing protein, expressed	down	-63.61
TCONS_00055980	down	LOC_Os10g26500	homeobox associated leucine zipper, putative, expressed	down	-59.15		TCONS_00144592	down	LOC_Os03g61960	2Fe-2S iron-sulfur cluster binding domain containing protein, expressed	down	-58.59
TCONS_00091337	down	LOC_Os10g26500	homeobox associated leucine zipper, putative, expressed	down	-55.36		TCONS_00121908	down	LOC_Os03g63860	DANA2, putative, expressed	down	-72.01
TCONS_00121884	down	LOC_Os10g26500	homeobox associated leucine zipper, putative, expressed	down	-52.15		TCONS_00121908	down	LOC_Os03g05290	aquaporin protein, putative, expressed	down	-61.8
TCONS_00055980	down	LOC_Os10g28254	expressed protein	down	-51.51		TCONS_00114760	down	LOC_Os03g07480	sucrose transporter, putativ, expressed	down	-51.6
TCONS_00130461	down	LOC_Os10g30150	universal stress protein domain containing protein, putative, expressed	down	-50.09		TCONS_00037710	down	LOC_Os03g08470	AP2 domain containing protein, expressed	down	-55.51
TCONS_00130461	down	LOC_Os10g30450	heavy-metal-associated domain-containing protein, putative, expressed	down	-51.27		TCONS_00121908	down	LOC_Os03g14990	chorismate synthase 2, chloroplast precursor, putative, expressed	down	-77.28
TCONS_00044170	down	LOC_Os10g30910	transmembrane protein-related, putative, expressed	down	-56.5		TCONS_00121908	down	LOC_Os03g15920	expressed protein	down	-66.55
TCONS_00055980	down	LOC_Os10g30910	transmembrane protein-related, putative, expressed	down	-50.22		TCONS_00121908	down	LOC_Os03g18870	heat shock protein DnaJ, putative, expressed	down	-58.65
TCONS_00140760	down	LOC_Os10g30910	transmembrane protein-related, putative, expressed	down	-50.49		TCONS_00023646	down	LOC_Os03g18870	heat shock protein DnaJ, putative, expressed	down	-55.83
TCONS_00068868	down	LOC_Os10g30910	transmembrane protein-related, putative, expressed	down	-53.83		TCONS_00037710	down	LOC_Os03g18870	heat shock protein DnaJ, putative, expressed	down	-70.45
TCONS_00055980	down	LOC_Os10g31950	3-ketoacyl-CoA thiolase, peroxisomal precursor, putative, expressed	down	-59.8		TCONS_00114760	down	LOC_Os03g18870	heat shock protein DnaJ, putative, expressed	down	-62.79
TCONS_00091337	down	LOC_Os10g31950	3-ketoacyl-CoA thiolase, peroxisomal precursor, putative, expressed	down	-51.53		TCONS_00121908	down	LOC_Os03g20680	late embryogenesis abundant protein 1, putative, expressed	down	-61.23
TCONS_00055980	down	LOC_Os10g32540	SAP domain containing protein, expressed	down	-52.45		TCONS_00142863	down	LOC_Os03g22420	AAA-type ATPase family protein, putative, expressed	down	-63.08
TCONS_00068868	down	LOC_Os10g32540	SAP domain containing protein, expressed	down	-53.04		TCONS_00121908	down	LOC_Os03g41200	retrotransposon protein, putative, unclassified, expressed	down	-59.19
TCONS_00111916	down	LOC_Os10g32960	peroxisome assembly protein 12, putative, expressed	down	-53.97		TCONS_00142862	down	LOC_Os03g45779	expressed protein	down	-59.83
TCONS_00140760	down	LOC_Os10g33040	receptor-like protein kinase precursor, putative, expressed	down	-54.08		TCONS_00121908	down	LOC_Os03g48180	peptide transporter PTR2, putative, expressed	down	-62.8
TCONS_00140760	down	LOC_Os10g33960	START domain containing protein, expressed	down	-52.27		TCONS_00114760	down	LOC_Os03g51650	membrane protein, putative, expressed	down	-58.57
TCONS_00055980	down	LOC_Os10g35560	expressed protein	down	-53.42		TCONS_00142862	down	LOC_Os03g60840	BBTI13 - Bowman-Birk type bran trypsin inhibitor precursor, expressed	down	-53.89
TCONS_00091337	down	LOC_Os10g35560	expressed protein	down	-54.46		TCONS_00121908	down	LOC_Os03g60880	nucleobase-ascorbate transporter, putative, expressed	up	-53.38
TCONS_00140760	down	LOC_Os10g35630	cystathionin beta synthase protein, putative, expressed	down	-50.34		TCONS_00037710	down	LOC_Os03g64190	la domain containing protein, putative, expressed	down	-54.67
TCONS_00055980	down	LOC_Os10g35770	E2F-related protein, putative, expressed	down	-53.05		TCONS_00121908	down	LOC_Os04g24140	ribose-5-phosphate isomerase A, putative, expressed	down	-63.08
TCONS_00140760	down	LOC_Os10g35770	E2F-related protein, putative, expressed	down	-50.49		TCONS_00114760	down	LOC_Os04g39010	heavy metal associated domain containing protein, expressed	down	-56.25
TCONS_00044170	down	LOC_Os10g36260	expressed protein	down	-52.05		TCONS_00121908	down	LOC_Os04g40100	BTBN11 - Bric-a-Brac, Tramtrack, Broad Complex BTB domain with non-phototropic hypocotyl 3 NPH3 domain, expressed	down	-59.57
TCONS_00091337	down	LOC_Os10g36260	expressed protein	down	-51.86		TCONS_00076332	down	LOC_Os04g40100	BTBN11 - Bric-a-Brac, Tramtrack, Broad Complex BTB domain with non-phototropic hypocotyl 3 NPH3 domain, expressed	down	-51.54
TCONS_00044170	down	LOC_Os10g37210	FAD dependent oxidoreductase domain containing protein, expressed	down	-53.84		TCONS_00074589	down	LOC_Os04g41540	OsCML22 - Calmodulin-related calcium sensor protein, expressed	up	-51.32
TCONS_00111916	down	LOC_Os10g38580	glutathione S-transferase, putative, expressed	down	-50.54		TCONS_00037710	down	LOC_Os04g47220	aquaporin protein, putative, expressed	down	-56.17
TCONS_00068868	down	LOC_Os10g38900	erythronate-4-phosphate dehydrogenase, putative, expressed	down	-51.44		TCONS_00076332	down	LOC_Os04g56470	amino acid transporter, putative, expressed	down	-51.82
TCONS_00111916	down	LOC_Os10g39670	protein kinase family protein, putative, expressed	down	-51.67		TCONS_00121908	down	LOC_Os04g59520	anthranilate phosphoribosyltransferase, putative, expressed	down	-67.69
TCONS_00055980	down	LOC_Os10g39760	WD domain, G-beta repeat domain containing protein, expressed	down	-55.95		TCONS_00121908	down	LOC_Os04g33080	protein phosphatase 2C, putative, expressed	down	-56.28
TCONS_00057811	down	LOC_Os10g39770	zinc finger, C3HC4 type, domain containing protein, expressed	down	-52.64		TCONS_00121908	down	LOC_Os04g33820	OsFBX132 - F-box domain containing protein, expressed	down	-60.16
TCONS_00055980	down	LOC_Os10g41230	homeobox associated leucine zipper, putative, expressed	down	-53.94		TCONS_00037710	down	LOC_Os04g38026	transporter family protein, putative, expressed	down	-81.61
TCONS_00068868	down	LOC_Os10g41230	homeobox associated leucine zipper, putative, expressed	down	-53.14		TCONS_00076332	down	LOC_Os04g38026	transporter family protein, putative, expressed	down	-52
TCONS_00055980	down	LOC_Os10g42430	transcription factor MYC7E, putative, expressed	down	-56.14		TCONS_00121908	down	LOC_Os04g43800	phenylalanine ammonia-lyase, putative, expressed	up	-63.61
TCONS_00055980	down	LOC_Os10g01110	OsSCP44 - Putative Serine Carboxypeptidase homologue, expressed	down	-55.15		TCONS_00121908	down	LOC_Os04g45270	aspartyl protease family protein, putative, expressed	down	-71.8
TCONS_00068868	down	LOC_Os10g01610	expressed protein	down	-50.34		TCONS_00121908	down	LOC_Os04g49000	zinc finger, C3HC4 type domain containing protein, expressed	down	-51.53
TCONS_00055980	down	LOC_Os10g01844	expressed protein	down	-61.25		TCONS_00121908	down	LOC_Os04g51460	glycosyl hydrolases family 16, putative, expressed	up	-53.01
TCONS_00111916	down	LOC_Os10g02770	glycosyl hydrolases family 16, putative, expressed	down	-52.13		TCONS_00023646	down	LOC_Os04g51460	glycosyl hydrolases family 16, putative, expressed	up	-54.91
TCONS_00055980	down	LOC_Os10g07210	hsp20/alpha crystallin family protein, putative, expressed	down	-59.23		TCONS_00121908	down	LOC_Os04g52390	potassium transporter, putative, expressed	down	-64.23
TCONS_00068868	down	LOC_Os10g10080	exostosin family domain containing protein, expressed	down	-52.21		TCONS_00151530	down	LOC_Os04g52780	leucine-rich repeat receptor protein kinase EXS precursor, putative, expressed	up	-53.28
TCONS_00055980	down	LOC_Os10g11140	phosphoglucomutase, putative, expressed	down	-57.92		TCONS_00076332	down	LOC_Os04g52780	leucine-rich repeat receptor protein kinase EXS precursor, putative, expressed	up	-52.43
TCONS_00095132	down	LOC_Os10g20470	MATE efflux family protein, putative, expressed	down	-50.83		TCONS_00076332	down	LOC_Os04g58280	stem-specific protein TSJT1, putative, expressed	down	-53.23
TCONS_00130461	down	LOC_Os10g20470	MATE efflux family protein, putative, expressed	down	-51.03		TCONS_00054234	down	LOC_Os05g10670	zinc finger CCCH type family protein, putative, expressed	down	-53.87
TCONS_00068868	down	LOC_Os10g20470	MATE efflux family protein, putative, expressed	down	-55.52		TCONS_00095761	down	LOC_Os05g32460	VQ domain containing protein, putative, expressed	down	-51.93
TCONS_00057811	down	LOC_Os10g20650	glucan endo-1,3-beta-glucosidase-related, putative, expressed	down	-50.33		TCONS_00144592	down	LOC_Os05g33900	auxin-induced protein 5NG4, putative, expressed	up	-51.3
TCONS_00130461	down	LOC_Os10g20650	glucan endo-1,3-beta-glucosidase-related, putative, expressed	down	-50.84		TCONS_00142862	down	LOC_Os05g34110	homeodomain-related, putative, expressed	down	-53.07
TCONS_00055980	down	LOC_Os10g25230	ZIM domain containing protein, putative, expressed	down	-50.74		TCONS_00037710	down	LOC_Os05g41220	SNF1-related protein kinase regulatory subunit beta-1, putative, expressed	down	-56.35
TCONS_00055980	down	LOC_Os10g25290	ZIM domain containing protein, putative, expressed	down	-55.42		TCONS_00142863	down	LOC_Os06g04870	homeobox associated leucine zipper, putative, expressed	down	-51.69
TCONS_00068868	down	LOC_Os10g25290	ZIM domain containing protein, putative, expressed	down	-50.15		TCONS_00037710	down	LOC_Os06g04870	homeobox associated leucine zipper, putative, expressed	down	-55.71
TCONS_00130461	down	LOC_Os10g26340	cytochrome P450, putative, expressed	down	-51.41		TCONS_00037710	down	LOC_Os06g07030	AP2 domain containing protein, expressed	down	-70.45
TCONS_00130461	down	LOC_Os10g27060	SET domain protein 123, putative, expressed	down	-55.82		TCONS_00076332	down	LOC_Os06g07030	AP2 domain containing protein, expressed	down	-54.03
TCONS_00044170	down	LOC_Os10g27280	thaumatin, putative, expressed	down	-54.33		TCONS_00121908	down	LOC_Os06g10750	integral membrane protein DUF6 containing protein, expressed	down	-75.49
TCONS_00055980	down	LOC_Os10g27280	thaumatin, putative, expressed	down	-50.24		TCONS_00121908	down	LOC_Os06g21080	retrotransposon protein, putative, unclassified	up	-60.74
TCONS_00044170	down	LOC_Os10g28210	plant-specific domain TIGR01615 family protein, expressed	down	-53.81		TCONS_00121908	down	LOC_Os06g22960	aquaporin protein, putative, expressed	down	-57.19
TCONS_00055980	down	LOC_Os10g28340	heat stress transcription factor, putative, expressed	down	-51.31		TCONS_00037710	down	LOC_Os06g40180	phospholipase D, putative, expressed	down	-61.56
TCONS_00055980	down	LOC_Os10g29274	Leucine rich repeat N-terminal domain containing protein, putative, expressed	down	-61.93		TCONS_00114760	down	LOC_Os06g40180	phospholipase D, putative, expressed	down	-54.96
TCONS_00044170	down	LOC_Os10g32740	zinc finger family protein, putative, expressed	up	-55.32		TCONS_00037710	down	LOC_Os06g40360	OsFBL30 - F-box domain and LRR containing protein, expressed	down	-63.91
TCONS_00055980	down	LOC_Os10g32740	zinc finger family protein, putative, expressed	up	-67.91		TCONS_00037710	down	LOC_Os06g44300	WAX2, putative, expressed	down	-54.37
TCONS_00111916	down	LOC_Os10g32740	zinc finger family protein, putative, expressed	up	-53.58		TCONS_00121908	down	LOC_Os06g45090	expressed protein	down	-56.73
TCONS_00130461	down	LOC_Os10g32740	zinc finger family protein, putative, expressed	up	-51.58		TCONS_00121908	down	LOC_Os06g45540	zinc-binding protein, putative, expressed	down	-59.92
TCONS_00130461	down	LOC_Os10g34350	aminotransferase, classes I and II, domain containing protein, expressed	down	-51.6		TCONS_00121908	down	LOC_Os06g48500	expressed protein	down	-69.3
TCONS_00044170	down	LOC_Os10g34795	expressed protein	down	-58.55		TCONS_00121908	down	LOC_Os06g50400	expansin precursor, putative, expressed	up	-53.55
TCONS_00055980	down	LOC_Os10g34795	expressed protein	down	-60.21		TCONS_00144592	down	LOC_Os06g50400	expansin precursor, putative, expressed	up	-53.56
TCONS_00111916	down	LOC_Os10g34795	expressed protein	down	-50.93		TCONS_00121908	down	LOC_Os06g01770	expressed protein	down	-52.68
TCONS_00055980	down	LOC_Os10g36703	CPuORF40 - conserved peptide uORF-containing transcript, expressed	down	-53.37		TCONS_00121908	down	LOC_Os06g05440	expressed protein	down	-61.58
TCONS_00055980	down	LOC_Os10g37190	protein kinase domain containing protein, expressed	down	-50.55		TCONS_00023646	down	LOC_Os06g05440	expressed protein	down	-55.31
TCONS_00055980	down	LOC_Os10g37230	expressed protein	down	-54.41		TCONS_00037710	down	LOC_Os06g07220	LTPL128 - Protease inhibitor/seed storage/LTP family protein precursor, expressed	down	-54.11
TCONS_00095132	down	LOC_Os10g37340	cystathionine gamma-synthase, putative, expressed	down	-58.22		TCONS_00074589	down	LOC_Os06g11450	zinc finger, C3HC4 type domain containing protein, expressed	down	-55.16
TCONS_00140760	down	LOC_Os10g37980	prephenate dehydratase domain containing protein, expressed	down	-51.03		TCONS_00151530	down	LOC_Os06g11450	zinc finger, C3HC4 type domain containing protein, expressed	down	-59.04
TCONS_00068868	down	LOC_Os10g37980	prephenate dehydratase domain containing protein, expressed	down	-50.16		TCONS_00121908	down	LOC_Os06g11660	phosphate-induced protein 1 conserved region domain containing protein, expressed	down	-63.76
TCONS_00111916	down	LOC_Os10g39920	expressed protein	down	-51.16		TCONS_00121908	down	LOC_Os06g12740	expressed protein	down	-65.39
TCONS_00068868	down	LOC_Os10g39920	expressed protein	down	-52.98		TCONS_00121908	down	LOC_Os06g24704	acyl-coenzyme A oxidase, putative, expressed	down	-82.5
TCONS_00055980	down	LOC_Os10g40100	protein kinase, putative, expressed	down	-52.41		TCONS_00144592	down	LOC_Os06g41840	reductase, putative, expressed	down	-52.09
TCONS_00057811	down	LOC_Os10g40100	protein kinase, putative, expressed	down	-54.07		TCONS_00121908	down	LOC_Os06g42120	sulfotransferase domain containing protein, expressed	down	-59.4
TCONS_00130461	down	LOC_Os10g40570	flavin-containing monooxygenase family protein, putative, expressed	down	-54.76		TCONS_00121908	down	LOC_Os06g42560	tryptophan synthase beta chain 2, putative, expressed	down	-62.44
TCONS_00140760	down	LOC_Os10g41030	agenet domain containing protein, putative, expressed	down	-53.25		TCONS_00121908	down	LOC_Os06g48200	glycosyl hydrolases family 16, putative, expressed	down	-70.25
TCONS_00111916	down	LOC_Os10g41749	crcB-like protein, expressed	down	-52.23		TCONS_00121908	down	LOC_Os07g02460	expressed protein	down	-87.69
TCONS_00044170	down	LOC_Os10g42610	expressed protein	down	-51.56		TCONS_00121908	down	LOC_Os07g19444	regulatory protein, putative, expressed	down	-56.23
TCONS_00140760	down	LOC_Os10g42610	expressed protein	down	-51.01		TCONS_00121908	down	LOC_Os07g23150	transferase family protein, putative, expressed	up	-57.28
TCONS_00130461	down	LOC_Os10g42630	expressed protein	down	-51.74		TCONS_00121908	down	LOC_Os07g30300	small G protein family protein, putative, expressed	down	-66.76
TCONS_00111916	down	LOC_Os10g42660	expressed protein	down	-55.23		TCONS_00023646	down	LOC_Os07g31720	GTPase activating protein, putative, expressed	down	-54.02
TCONS_00130461	down	LOC_Os10g42660	expressed protein	down	-51.07		TCONS_00037710	down	LOC_Os07g31720	GTPase activating protein, putative, expressed	down	-69.41
TCONS_00068868	down	LOC_Os10g42660	expressed protein	down	-51.78		TCONS_00037710	down	LOC_Os07g32750	transposon protein, putative, CACTA, En/Spm sub-class, expressed	up	-52.45
TCONS_00055980	down	LOC_Os10g42950	cyclin-dependent kinase E-1, putative, expressed	down	-50.08		TCONS_00114760	down	LOC_Os07g39700	expressed protein	down	-57.44
TCONS_00055980	down	LOC_Os11g01330	expressed protein	down	-57.57		TCONS_00037710	down	LOC_Os07g41280	6-phosphogluconolactonase, putative, expressed	down	-63.16
TCONS_00130461	down	LOC_Os11g01330	expressed protein	down	-52.54		TCONS_00037710	down	LOC_Os07g46920	sex determination protein tasselseed-2, putative, expressed	down	-58.06
TCONS_00068868	down	LOC_Os11g01330	expressed protein	down	-54.87		TCONS_00121908	down	LOC_Os07g48340	OsCML24 - Calmodulin-related calcium sensor protein, expressed	up	-71.08
TCONS_00105869	down	LOC_Os11g01520	expressed protein	up	-52.92		TCONS_00121908	down	LOC_Os07g10840	uncharacterized glycosyltransferase, putative, expressed	down	-68
TCONS_00068868	down	LOC_Os11g01780	F-box/LRR-repeat protein 3, putative, expressed	down	-58.17		TCONS_00114760	down	LOC_Os07g32570	OsAPRL1 adenosine 5'-phosphosulfate reductase-like OsAPRL1, expressed	down	-59.41
TCONS_00055980	down	LOC_Os11g03300	NAC domain transcription factor, putative, expressed	down	-53.8		TCONS_00037710	down	LOC_Os07g38130	polygalacturonase inhibitor 1 precursor, putative, expressed	down	-61.94
TCONS_00068868	down	LOC_Os11g04520	PP2A regulatory subunit TAP46, putative, expressed	down	-53.87		TCONS_00121908	down	LOC_Os07g41330	mitochondrial import inner membrane translocase subunit Tim17, putative, expressed	down	-62.14
TCONS_00111916	down	LOC_Os11g04600	BTBA5 - Bric-a-Brac,Tramtrack, Broad Complex BTB domain with Ankyrin repeat region, expressed	down	-51.59		TCONS_00076332	down	LOC_Os07g41600	proline-rich protein, putative, expressed	down	-54.48
TCONS_00055980	down	LOC_Os11g05160	DNA binding protein, putative, expressed	down	-54.53		TCONS_00121908	down	LOC_Os07g46350	OsSCP40 - Putative Serine Carboxypeptidase homologue, expressed	down	-65.24
TCONS_00111916	down	LOC_Os11g05540	rhoGAP domain containing protein, expressed	down	-50.19		TCONS_00037710	down	LOC_Os07g48550	no apical meristem protein, putative, expressed	down	-56.5
TCONS_00068868	down	LOC_Os11g09979	expressed protein	down	-53.74		TCONS_00121908	down	LOC_Os08g25624	phosphate/phosphate translocator, putative, expressed	down	-81.31
TCONS_00055980	down	LOC_Os11g10100	STE_MEKK_ste11_MAP3K.3 - STE kinases include homologs to sterile 7, sterile 11 and sterile 20 from yeast, expressed	down	-51.83		TCONS_00114760	down	LOC_Os08g32520	expressed protein	down	-53.77
TCONS_00111916	down	LOC_Os11g10100	STE_MEKK_ste11_MAP3K.3 - STE kinases include homologs to sterile 7, sterile 11 and sterile 20 from yeast, expressed	down	-58.16		TCONS_00121908	down	LOC_Os08g33740	CSLA11 - cellulose synthase-like family A, expressed	down	-77.94
TCONS_00055980	down	LOC_Os11g11410	OsIAA27 - Auxin-responsive Aux/IAA gene family member, expressed	down	-52.14		TCONS_00023646	down	LOC_Os08g33740	CSLA11 - cellulose synthase-like family A, expressed	down	-51.4
TCONS_00140760	down	LOC_Os11g11410	OsIAA27 - Auxin-responsive Aux/IAA gene family member, expressed	down	-50.6		TCONS_00054234	down	LOC_Os08g33740	CSLA11 - cellulose synthase-like family A, expressed	down	-51.48
TCONS_00055980	down	LOC_Os11g12620	receptor protein kinase CLAVATA1 precursor, putative, expressed	down	-60.49		TCONS_00037710	down	LOC_Os08g33740	CSLA11 - cellulose synthase-like family A, expressed	down	-58.97
TCONS_00111916	down	LOC_Os11g14420	inactive receptor kinase At1g27190 precursor, putative, expressed	down	-51.82		TCONS_00121908	down	LOC_Os08g34580	trehalose-6-phosphate synthase, putative, expressed	down	-76.07
TCONS_00055980	down	LOC_Os11g17290	expressed protein	down	-54.36		TCONS_00121908	down	LOC_Os08g36920	AP2 domain containing protein, expressed	up	-73.66
TCONS_00111916	down	LOC_Os11g17290	expressed protein	down	-50.71		TCONS_00121908	down	LOC_Os08g40280	lectin-like protein kinase, putative, expressed	up	-64.5
TCONS_00055980	down	LOC_Os11g18830	survival motor neuron containing protein, expressed	down	-52.88		TCONS_00114760	down	LOC_Os08g40280	lectin-like protein kinase, putative, expressed	up	-55.08
TCONS_00055980	down	LOC_Os11g19100	retrotransposon protein, putative, unclassified, expressed	down	-54.22		TCONS_00142862	down	LOC_Os08g41880	nucleotide pyrophosphatase/phosphodiesterase, putative, expressed	down	-53.41
TCONS_00055980	down	LOC_Os11g20179	expressed protein	down	-51.56		TCONS_00114760	down	LOC_Os08g41880	nucleotide pyrophosphatase/phosphodiesterase, putative, expressed	down	-54.04
TCONS_00130461	down	LOC_Os11g20179	expressed protein	down	-51.78		TCONS_00037710	down	LOC_Os08g01220	harpin-induced protein 1 domain containing protein, expressed	down	-52.73
TCONS_00055980	down	LOC_Os11g24060	permease domain containing protein, putative, expressed	down	-62.86		TCONS_00037710	down	LOC_Os08g08440	expressed protein	down	-69.25
TCONS_00055980	down	LOC_Os11g28990	TBC domain containing protein, expressed	down	-54.71		TCONS_00037710	down	LOC_Os08g16830	retrotransposon protein, putative, SINE subclass, expressed	up	-64.85
TCONS_00055980	down	LOC_Os11g29350	ELMO/CED-12 family protein, putative, expressed	down	-53.7		TCONS_00076332	down	LOC_Os08g16830	retrotransposon protein, putative, SINE subclass, expressed	up	-52.26
TCONS_00068637	down	LOC_Os11g29350	ELMO/CED-12 family protein, putative, expressed	down	-50.5		TCONS_00114760	down	LOC_Os08g26840	plant protein of unknown function domain containing protein, expressed	down	-52.19
TCONS_00055980	down	LOC_Os11g29900	expressed protein	down	-54.2		TCONS_00121908	down	LOC_Os08g33440	2-oxo acid dehydrogenases acyltransferase domain containing protein, expressed	down	-83.23
TCONS_00068868	down	LOC_Os11g30430	expressed protein	down	-55.87		TCONS_00114760	down	LOC_Os08g33440	2-oxo acid dehydrogenases acyltransferase domain containing protein, expressed	down	-52.5
TCONS_00055980	down	LOC_Os11g31090	transferase family protein, putative, expressed	down	-52.55		TCONS_00142862	down	LOC_Os08g34790	AMP-binding domain containing protein, expressed	up	-55.6
TCONS_00055980	down	LOC_Os11g31880	phosphoglycerate mutase, putative, expressed	down	-66.57		TCONS_00121908	down	LOC_Os08g35860	cytokinin dehydrogenase precursor, putative, expressed	down	-66.78
TCONS_00068868	down	LOC_Os11g31880	phosphoglycerate mutase, putative, expressed	down	-53.39		TCONS_00074589	down	LOC_Os08g36860	cytochrome P450, putative, expressed	down	-51.65
TCONS_00055980	down	LOC_Os11g01740	serine/threonine-protein kinase, putative, expressed	down	-50.97		TCONS_00144592	down	LOC_Os08g37840	phosphate-induced protein 1 conserved region domain containing protein, expressed	down	-51.35
TCONS_00055980	down	LOC_Os11g03550	expressed protein	down	-51.36		TCONS_00114760	down	LOC_Os08g43550	MYB family transcription factor, putative, expressed	down	-52.68
TCONS_00130461	down	LOC_Os11g04104	major facilitator superfamily antiporter, putative, expressed	down	-51.34		TCONS_00144592	down	LOC_Os09g16910	cysteine desulfurase 1, mitochondrial precursor, putative, expressed	down	-53.74
TCONS_00068868	down	LOC_Os11g04190	auxin efflux carrier component, putative, expressed	down	-52.36		TCONS_00121908	down	LOC_Os09g21230	AMP-binding enzyme, putative, expressed	down	-72.65
TCONS_00068868	down	LOC_Os11g06770	ethylene-responsive transcription factor ERF110, putative, expressed	down	-55.31		TCONS_00121908	down	LOC_Os09g23300	integral membrane protein, putative, expressed	down	-63.43
TCONS_00130461	down	LOC_Os11g06930	CBS domain-containing protein, putative, expressed	down	-55.73		TCONS_00121908	down	LOC_Os09g26960	cytochrome P450, putative, expressed	up	-64.6
TCONS_00068868	down	LOC_Os11g06930	CBS domain-containing protein, putative, expressed	down	-51		TCONS_00121908	down	LOC_Os09g29660	white-brown complex homolog protein 11, putative, expressed	down	-69.89
TCONS_00055980	down	LOC_Os11g07600	ABC-2 type transporter domain containing protein, expressed	down	-51.39		TCONS_00121908	down	LOC_Os09g07154	expressed protein	down	-56.81
TCONS_00055980	down	LOC_Os11g08210	no apical meristem protein, putative, expressed	down	-56.1		TCONS_00121908	down	LOC_Os09g24150	retrotransposon protein, putative, unclassified, expressed	up	-51.39
TCONS_00055980	down	LOC_Os11g09140	DUF803 domain containing, putative, expressed	down	-51.7		TCONS_00121908	down	LOC_Os09g32964	peroxidase precursor, putative, expressed	up	-53.22
TCONS_00091337	down	LOC_Os11g09160	B3 DNA binding domain containing protein, expressed	down	-60.56		TCONS_00121908	down	LOC_Os09g32988	POEI18 - Pollen Ole e I allergen and extensin family protein precursor, expressed	up	-62.62
TCONS_00111916	down	LOC_Os11g09329	VHS and GAT domain containing protein, expressed	down	-52.01		TCONS_00144592	down	LOC_Os09g34920	glycosyl hydrolase family 29, putative, expressed	down	-51.81
TCONS_00095132	down	LOC_Os11g11330	retrotransposon protein, putative, unclassified, expressed	up	-55.55		TCONS_00151530	down	LOC_Os01g55940	OsGH3.2 - Probable indole-3-acetic acid-amido synthetase, expressed	down	-54.03
TCONS_00130461	down	LOC_Os11g11330	retrotransposon protein, putative, unclassified, expressed	up	-51.19		TCONS_00037710	down	LOC_Os10g22630	expressed protein	down	-57.1
TCONS_00055980	down	LOC_Os11g16330	expressed protein	down	-64.18		TCONS_00121908	down	LOC_Os10g41330	AP2 domain containing protein, expressed	up	-64.21
TCONS_00068868	down	LOC_Os11g16330	expressed protein	down	-53.19		TCONS_00121908	down	LOC_Os11g01890	expressed protein	down	-68.67
TCONS_00068868	down	LOC_Os11g17610	expressed protein	down	-53.19		TCONS_00144592	down	LOC_Os11g01890	expressed protein	down	-52.09
TCONS_00055980	down	LOC_Os11g33050	expressed protein	down	-51.29		TCONS_00121908	down	LOC_Os11g03730	alpha-N-arabinofuranosidase A, putative, expressed	down	-77.57
TCONS_00068868	down	LOC_Os11g33050	expressed protein	down	-58.19		TCONS_00142863	down	LOC_Os02g27594	expressed protein	down	-52.03
TCONS_00111916	down	LOC_Os11g33120	respiratory burst oxidase, putative, expressed	down	-52.96		TCONS_00144592	down	LOC_Os03g63450	snRK1-interacting protein 1, putative, expressed	down	-53.99
TCONS_00091337	down	LOC_Os11g34460	OsFBO10 - F-box and other domain containing protein, expressed	down	-50.39		TCONS_00121908	down	LOC_Os03g53750	nuclear prelamin A recognition factor, putative, expressed	down	-60.15
TCONS_00130461	down	LOC_Os11g35410	expressed protein	down	-55.88		TCONS_00037710	down	LOC_Os05g07090	acyl-coenzyme A dehydrogenase, mitochondrial precursor, putative, expressed	down	-75.15
TCONS_00068868	down	LOC_Os11g35410	expressed protein	down	-52.79		TCONS_00074589	down	LOC_Os09g24480	TCP family transcription factor, putative, expressed	down	-52.53
TCONS_00068868	down	LOC_Os11g38870	helix-loop-helix DNA-binding domain containing protein, expressed	down	-54.02		TCONS_00151530	down	LOC_Os09g25390	phospholipase D, putative, expressed	up	-52.99
TCONS_00055980	down	LOC_Os11g39220	acyl-coenzyme A oxidase, putative, expressed	down	-58.65		TCONS_00121908	down	LOC_Os09g36600	nodulin, putative, expressed	up	-60.26
TCONS_00111916	down	LOC_Os11g39220	acyl-coenzyme A oxidase, putative, expressed	down	-52.14		TCONS_00121908	down	LOC_Os01g52500	NADP-dependent malic enzyme, putative, expressed	down	-68.92
TCONS_00055980	down	LOC_Os11g40210	remorin C-terminal domain containing protein, putative, expressed	down	-59.44		TCONS_00121908	down	LOC_Os01g62210	50S ribosomal protein L17, putative, expressed	down	-72.06
TCONS_00055980	down	LOC_Os11g44810	auxin-repressed protein, putative, expressed	down	-52.75		TCONS_00144592	down	LOC_Os01g62210	50S ribosomal protein L17, putative, expressed	down	-52.22
TCONS_00130461	down	LOC_Os11g44810	auxin-repressed protein, putative, expressed	down	-51.8		TCONS_00121908	down	LOC_Os01g71310	cytokinin dehydrogenase precursor, putative, expressed	up	-64.56
TCONS_00130461	down	LOC_Os11g44910	DEAD-box ATP-dependent RNA helicase, putative, expressed	down	-57.36		TCONS_00054234	down	LOC_Os03g22510	expressed protein	down	-52.3
TCONS_00068868	down	LOC_Os11g47820	glucan endo-1,3-beta-glucosidase precursor, putative, expressed	down	-53		TCONS_00121908	down	LOC_Os03g42464	expressed protein	down	-61.28
TCONS_00130461	down	LOC_Os12g01360	expressed protein	down	-52.54		TCONS_00076332	down	LOC_Os04g49748	purine permease, putative, expressed	down	-51.75
TCONS_00068868	down	LOC_Os12g01360	expressed protein	down	-53.89		TCONS_00114760	down	LOC_Os04g55920	zinc-finger protein, putative, expressed	down	-51.73
TCONS_00111916	down	LOC_Os12g01950	expressed protein	down	-50.3		TCONS_00142862	down	LOC_Os04g33200	heparan-alpha-glucosaminide N-acetyltransferase, putative, expressed	up	-54.43
TCONS_00095132	down	LOC_Os12g05040	heavy-metal-associated domain-containing protein, putative, expressed	down	-52.41		TCONS_00121908	down	LOC_Os07g09710	OsFBX220 - F-box domain containing protein, expressed	down	-69.53
TCONS_00111916	down	LOC_Os12g06020	mRNA-decapping enzyme, putative, expressed	down	-53.55		TCONS_00142862	down	LOC_Os01g14800	expressed protein	up	-53.47
TCONS_00091337	down	LOC_Os12g06410	U-box domain-containing protein, putative, expressed	down	-52.01		TCONS_00121908	down	LOC_Os01g54890	ethylene-responsive transcription factor 2, putative, expressed	down	-64.76
TCONS_00121884	down	LOC_Os12g06410	U-box domain-containing protein, putative, expressed	down	-53.65		TCONS_00121908	down	LOC_Os01g61610	flavonol synthase/flavanone 3-hydroxylase, putative, expressed	down	-62.57
TCONS_00111916	down	LOC_Os12g06890	OsNucAP3 - Putative Nucleoporin Autopeptidase homologue, expressed	down	-53.47		TCONS_00076332	down	LOC_Os01g61610	flavonol synthase/flavanone 3-hydroxylase, putative, expressed	down	-51.4
TCONS_00130461	down	LOC_Os12g07780	eukaryotic aspartyl protease domain containing protein, expressed	down	-53.19		TCONS_00121908	down	LOC_Os02g32610	protein kinase domain containing protein, expressed	down	-71.48
TCONS_00140760	down	LOC_Os12g07780	eukaryotic aspartyl protease domain containing protein, expressed	down	-51.99		TCONS_00114760	down	LOC_Os02g32610	protein kinase domain containing protein, expressed	down	-57.05
TCONS_00091337	down	LOC_Os12g08140	pentatricopeptide, putative, expressed	down	-79.19		TCONS_00121908	down	LOC_Os04g56100	one cut domain family member 3, putative, expressed	down	-79.22
TCONS_00140760	down	LOC_Os12g08140	pentatricopeptide, putative, expressed	down	-51.17		TCONS_00121908	down	LOC_Os08g02430	expressed protein	up	-61.9
TCONS_00044170	down	LOC_Os12g09570	GTP binding protein, putative, expressed	down	-71.61		TCONS_00121908	down	LOC_Os08g13469	expressed protein	down	-63.65
TCONS_00068868	down	LOC_Os12g09570	GTP binding protein, putative, expressed	down	-55.8		TCONS_00121908	down	LOC_Os08g10080	no apical meristem protein, putative, expressed	down	-68.56
TCONS_00121884	down	LOC_Os12g13290	expressed protein	down	-50.12		TCONS_00121908	down	LOC_Os08g40680	glycosyl hydrolase, putative, expressed	down	-68.31
TCONS_00111916	down	LOC_Os12g15420	nucampholin, putative, expressed	down	-50.47		TCONS_00114760	down	LOC_Os09g17600	membrane protein, putative, expressed	down	-51.91
TCONS_00068868	down	LOC_Os12g15420	nucampholin, putative, expressed	down	-52.03		TCONS_00121908	down	LOC_Os03g61240	expressed protein	down	-70.9
TCONS_00095132	down	LOC_Os12g19470	ribulose bisphosphate carboxylase small chain, chloroplast precursor, putative, expressed	down	-51.13		TCONS_00142862	down	LOC_Os06g06360	WRKY113, expressed	up	-65.76
TCONS_00091337	down	LOC_Os12g28015	expressed protein	down	-51.92		TCONS_00151530	down	LOC_Os06g06360	WRKY113, expressed	up	-51.63
TCONS_00044170	down	LOC_Os12g29330	no apical meristem protein, putative, expressed	down	-57.5		TCONS_00121908	down	LOC_Os06g48500	expressed protein	down	-69.3
TCONS_00044170	down	LOC_Os12g31440	expressed protein	down	-53.57		TCONS_00037710	down	LOC_Os06g50960	expansin precursor, putative, expressed	up	-52.84
TCONS_00111916	down	LOC_Os12g31440	expressed protein	down	-51.26		TCONS_00151530	down	LOC_Os01g10040	cytochrome P450, putative, expressed	down	-53.3
TCONS_00111916	down	LOC_Os12g32250	WRKY96, expressed	down	-59.01		TCONS_00142863	down	LOC_Os04g52200	RNA recognition motif containing protein, putative, expressed	down	-53.04
TCONS_00130461	down	LOC_Os12g32250	WRKY96, expressed	down	-51.05		TCONS_00076332	down	LOC_Os06g44250	haemolysin-III, putative, expressed	up	-52.53
TCONS_00068868	down	LOC_Os12g33956	maturase, putative, expressed	up	-52.98		TCONS_00121908	down	LOC_Os07g35790	TKL_IRAK_DUF26-ld.5 - DUF26 kinases have homology to DUF26 containing loci, expressed	down	-55.3
TCONS_00068868	down	LOC_Os12g34860	phenylalanyl-tRNA synthetase, putative, expressed	down	-54.63		TCONS_00037710	down	LOC_Os10g13694	expressed protein	down	-58.33
TCONS_00044170	down	LOC_Os12g35160	expressed protein	up	-55.07		TCONS_00151530	down	LOC_Os04g49360	OsFBX149 - F-box domain containing protein, expressed	down	-52.12
TCONS_00105869	down	LOC_Os12g35160	expressed protein	up	-51.25		TCONS_00074589	down	LOC_Os12g07030	expressed protein	down	-52.78
TCONS_00111916	down	LOC_Os12g35160	expressed protein	up	-50.59		TCONS_00114760	down	LOC_Os03g03700	MLO domain containing protein, putative, expressed	up	-53.94
TCONS_00111916	down	LOC_Os12g35610	respiratory burst oxidase, putative, expressed	down	-51.91		TCONS_00142863	down	LOC_Os09g39940	plastocyanin-like domain containing protein, putative, expressed	down	-51.87
TCONS_00068868	down	LOC_Os12g36100	kinesin-4, putative, expressed	down	-51.85		TCONS_00037710	down	LOC_Os09g39940	plastocyanin-like domain containing protein, putative, expressed	down	-53.69
TCONS_00111916	down	LOC_Os12g36670	F-box/LRR-repeat protein 3, putative, expressed	down	-56.45		TCONS_00121908	down	LOC_Os02g03410	CAMK_CAMK_like.12 - CAMK includes calcium/calmodulin depedent protein kinases, expressed	up	-53.8
TCONS_00068868	down	LOC_Os12g36670	F-box/LRR-repeat protein 3, putative, expressed	down	-60.32		TCONS_00121908	down	LOC_Os04g53730	expressed protein	up	-82.35
TCONS_00130461	down	LOC_Os12g38120	thaumatin family domain containing protein, expressed	down	-52.22		TCONS_00144592	down	LOC_Os04g53730	expressed protein	up	-54.38
TCONS_00068868	down	LOC_Os12g38120	thaumatin family domain containing protein, expressed	down	-53.6		TCONS_00037710	down	LOC_Os05g41150	expressed protein	up	-57.5
TCONS_00130461	down	LOC_Os12g38140	expressed protein	down	-51.93		TCONS_00037710	down	LOC_Os06g01440	integral membrane protein, putative, expressed	down	-68.09
TCONS_00111916	down	LOC_Os12g39320	DUF221 domain containing protein, expressed	down	-51.89		TCONS_00023646	down	LOC_Os02g37254	expressed protein	down	-51.84
TCONS_00044170	down	LOC_Os12g39620	disease resistance protein, putative, expressed	down	-57.81		TCONS_00121908	down	LOC_Os02g42150	OsWAK14 - OsWAK receptor-like protein kinase, expressed	down	-56.3
TCONS_00044170	down	LOC_Os12g40180	expressed protein	down	-52.29		TCONS_00121908	down	LOC_Os02g56014	40S ribosomal protein S30, putative, expressed	down	-81.29
TCONS_00068868	down	LOC_Os12g41250	methylcrotonoyl-CoA carboxylase subunit alpha, mitochondrial precursor, putative, expressed	down	-55.22		TCONS_00121908	down	LOC_Os06g06600	OsFBX187 - F-box domain containing protein, expressed	down	-53.33
TCONS_00111916	down	LOC_Os12g41390	homocysteine S-methyltransferase protein, putative, expressed	down	-57.06		TCONS_00121908	down	LOC_Os08g39860	Os8bglu27 - beta-glucosidase homologue, similar to Os4bglu12 exoglucanase, expressed	down	-55.23
TCONS_00140760	down	LOC_Os12g43940	ankyrin repeat domain-containing protein, putative, expressed	down	-52.88		TCONS_00142862	down	LOC_Os01g47070	glycosyl hydrolase, putative, expressed	up	-53.91
TCONS_00044170	down	LOC_Os12g01530	ferritin-1, chloroplast precursor, putative, expressed	down	-51.12		TCONS_00037710	down	LOC_Os06g19070	cytochrome P450, putative, expressed	down	-77.76
TCONS_00121884	down	LOC_Os12g02250	STE_PAK_Ste20_Slob_Wnk.3 - STE kinases include homologs to sterile 7, sterile 11 and sterile 20 from yeast, expressed	down	-50.07		TCONS_00121908	down	LOC_Os01g32460	expressed protein	down	-66.28
TCONS_00111916	down	LOC_Os12g02810	protein kinase domain containing protein, expressed	down	-51.74		TCONS_00144592	down	LOC_Os01g32460	expressed protein	down	-54.32
TCONS_00091337	down	LOC_Os12g02830	SNF7 domain containing protein, putative, expressed	down	-51.85		TCONS_00062266	down	LOC_Os06g43620	haemolysin-III, putative, expressed	up	-52.31
TCONS_00111916	down	LOC_Os12g03800	expressed protein	down	-52.45		TCONS_00121908	down	LOC_Os08g01880	synaptobrevin-related family protein, putative, expressed	up	-66.3
TCONS_00044170	down	LOC_Os12g04240	peflin, putative, expressed	down	-53.71		TCONS_00121908	down	LOC_Os12g39620	disease resistance protein, putative, expressed	down	-60.96
TCONS_00130461	down	LOC_Os12g05440	cytochrome P450, putative, expressed	down	-53.74		TCONS_00142862	down	LOC_Os03g03550	bZIP family transcription factor, putative, expressed	up	-55.27
TCONS_00140760	down	LOC_Os12g06080	expressed protein	down	-52.91		TCONS_00121908	down	LOC_Os06g45090	expressed protein	down	-56.73
TCONS_00130461	down	LOC_Os12g06800	serine esterase family protein, putative, expressed	down	-56.84		TCONS_00142862	down	LOC_Os03g54760	mitochondrial carrier protein, putative, expressed	down	-54.18
TCONS_00068868	down	LOC_Os12g06800	serine esterase family protein, putative, expressed	down	-51.54		TCONS_00114760	down	LOC_Os07g14740	harpin-induced protein 1 domain containing protein, expressed	up	-53.15
TCONS_00091337	down	LOC_Os12g06980	SAP domain containing protein, expressed	down	-52.89		TCONS_00121908	down	LOC_Os11g37190	allergen-related, putative, expressed	up	-63.26
TCONS_00111916	down	LOC_Os12g06980	SAP domain containing protein, expressed	down	-58.22		TCONS_00037710	down	LOC_Os08g33430	formin, putative, expressed	down	-53.87
TCONS_00044170	down	LOC_Os12g08130	amino acid transporter, putative, expressed	down	-51.98		TCONS_00074589	down	LOC_Os12g32250	WRKY96, expressed	down	-54.94
TCONS_00111916	down	LOC_Os12g08130	amino acid transporter, putative, expressed	down	-50.06		TCONS_00114760	down	LOC_Os12g32250	WRKY96, expressed	down	-55.85
TCONS_00068868	down	LOC_Os12g08810	VTC2, putative, expressed	down	-55.3		TCONS_00121908	down	LOC_Os03g11420	Os3bglu6 - beta-glucosidase/beta-fucosidase/beta-galactosidase, expressed	up	-56.85
TCONS_00130461	down	LOC_Os12g19030	copine, putative, expressed	down	-56.51		TCONS_00023646	down	LOC_Os03g11420	Os3bglu6 - beta-glucosidase/beta-fucosidase/beta-galactosidase, expressed	up	-55.08
TCONS_00111916	down	LOC_Os12g20324	cyclin-A1, putative, expressed	down	-62.18		TCONS_00114760	down	LOC_Os09g39910	ABC transporter, ATP-binding protein, putative, expressed	down	-52.5
TCONS_00068868	down	LOC_Os12g27994	expressed protein	down	-50.5		TCONS_00121908	down	LOC_Os03g54220	expressed protein	down	-68.12
TCONS_00121884	down	LOC_Os12g34510	Core histone H2A/H2B/H3/H4 domain containing protein, putative, expressed	down	-53.43		TCONS_00142863	down	LOC_Os02g54130	heat shock protein DnaJ, putative, expressed	down	-55.19
TCONS_00068868	down	LOC_Os12g34510	Core histone H2A/H2B/H3/H4 domain containing protein, putative, expressed	down	-50.04		TCONS_00121908	down	LOC_Os02g40730	ammonium transporter protein, putative, expressed	up	-65.6
TCONS_00044170	down	LOC_Os12g37610	ribosomal protein S6, putative, expressed	down	-52.12		TCONS_00076332	down	LOC_Os02g40730	ammonium transporter protein, putative, expressed	up	-52.32
TCONS_00091337	down	LOC_Os12g37610	ribosomal protein S6, putative, expressed	down	-55.21		TCONS_00037710	down	LOC_Os05g35110	OsFBL22 - F-box domain and LRR containing protein, expressed	down	-52.34
TCONS_00111916	down	LOC_Os12g37610	ribosomal protein S6, putative, expressed	down	-55.74		TCONS_00121908	down	LOC_Os01g52110	RING finger and CHY zinc finger domain-containing protein 1, putative, expressed	down	-74.7
TCONS_00130461	down	LOC_Os12g38870	expressed protein	down	-51.33		TCONS_00023646	down	LOC_Os01g52110	RING finger and CHY zinc finger domain-containing protein 1, putative, expressed	down	-52.58
TCONS_00130461	down	LOC_Os12g39630	CAMK_CAMK_like.49 - CAMK includes calcium/calmodulin depedent protein kinases, expressed	down	-52.33		TCONS_00121908	down	LOC_Os01g21034	pectinesterase, putative, expressed	down	-67.96
TCONS_00130461	down	LOC_Os12g40570	WRKY94, expressed	down	-53.68		TCONS_00121908	down	LOC_Os10g02240	peptide transporter PTR2, putative, expressed	down	-56.91
TCONS_00091337	down	LOC_Os12g40840	expressed protein	down	-51.06		TCONS_00121908	down	LOC_Os08g14860	cytochrome b-c1 complex subunit 7, putative, expressed	down	-68.41
TCONS_00111916	down	LOC_Os12g41430	expressed protein	down	-51.21		TCONS_00121908	down	LOC_Os08g45170	carboxyl-terminal peptidase, putative, expressed	down	-58.27
TCONS_00068868	down	LOC_Os12g41430	expressed protein	down	-53.89		TCONS_00074589	down	LOC_Os01g18210	peptidyl-prolyl cis-trans isomerase, putative, expressed	down	-52.59
TCONS_00044170	down	LOC_Os12g41660	expressed protein	down	-60.04		TCONS_00151530	down	LOC_Os03g21040	stress responsive protein, putative, expressed	down	-54.09
TCONS_00130461	down	LOC_Os12g41660	expressed protein	down	-50.5		TCONS_00121908	down	LOC_Os09g36990	expressed protein	down	-53.88
TCONS_00068868	down	LOC_Os12g41660	expressed protein	down	-60.61		TCONS_00121908	down	LOC_Os02g16630	tryptophan biosynthesis protein trpCF, putative, expressed	down	-55.2
TCONS_00111916	down	LOC_Os12g42420	DNA binding protein, putative, expressed	down	-51.4		TCONS_00121908	down	LOC_Os01g56890	expressed protein	down	-86.11
TCONS_00068868	down	LOC_Os12g42420	DNA binding protein, putative, expressed	down	-51.75		TCONS_00144592	down	LOC_Os01g56890	expressed protein	down	-56.92
TCONS_00121884	down	LOC_Os12g42860	2-aminoethanethiol dioxygenase, putative, expressed	down	-60.42		TCONS_00076332	down	LOC_Os09g09930	heavy metal transport/detoxification protein, putative, expressed	up	-54.13
TCONS_00068868	down	LOC_Os12g44020	Ser/Thr protein phosphatase family protein, putative, expressed	down	-55.52		TCONS_00037710	down	LOC_Os02g39730	expressed protein	down	-51.39
TCONS_00091337	down	LOC_Os12g44100	peptide transporter PTR2, putative, expressed	down	-50.84		TCONS_00142863	down	LOC_Os08g14490	dehydrogenase-phosphopantetheinyltransferase, putative, expressed	down	-52.48
TCONS_00130461	down	LOC_Os02g01440	nitric oxide synthase 1, putative, expressed	down	-50.52		TCONS_00121908	down	LOC_Os01g13690	ligA, putative, expressed	down	-64.25
TCONS_00055980	down	LOC_Os02g01480	nucleic acid binding protein, putative, expressed	down	-50.98		TCONS_00121908	down	LOC_Os02g07680	cytochrome P450, putative, expressed	down	-77.28
TCONS_00055980	down	LOC_Os02g01590	glycosyl hydrolases, putative, expressed	down	-60.08		TCONS_00144592	down	LOC_Os02g07680	cytochrome P450, putative, expressed	down	-60.39
TCONS_00105869	down	LOC_Os02g02250	expressed protein	down	-53.06		TCONS_00121908	down	LOC_Os02g49720	aldehyde dehydrogenase, putative, expressed	down	-60.76
TCONS_00130461	down	LOC_Os02g05020	hypothetical protein	up	-53.19		TCONS_00037710	down	LOC_Os01g73080	expressed protein	down	-51.73
TCONS_00044170	down	LOC_Os02g07110	OsSAUR6 - Auxin-responsive SAUR gene family member, expressed	down	-51.83		TCONS_00142862	down	LOC_Os12g24084	expressed protein	down	-55.28
TCONS_00055980	down	LOC_Os02g07200	protein-O-fucosyltransferase 1, putative, expressed	down	-54.63		TCONS_00037710	down	LOC_Os12g39970	expressed protein	down	-54.08
TCONS_00044170	down	LOC_Os02g07650	zinc-binding protein, putative, expressed	down	-56.29		TCONS_00121908	down	LOC_Os03g31550	aldehyde oxidase, putative, expressed	down	-55.08
TCONS_00055980	down	LOC_Os02g07650	zinc-binding protein, putative, expressed	down	-50.87		TCONS_00037710	down	LOC_Os08g30020	membrane protein, putative, expressed	down	-52.91
TCONS_00055980	down	LOC_Os02g07880	DNA binding protein, putative, expressed	down	-56.06		TCONS_00037710	down	LOC_Os12g06840	ATEXO70C2, putative, expressed	up	-56.68
TCONS_00055980	down	LOC_Os02g08420	cinnamoyl CoA reductase, putative, expressed	down	-63.84		TCONS_00121908	down	LOC_Os10g30150	universal stress protein domain containing protein, putative, expressed	down	-65.08
TCONS_00057811	down	LOC_Os02g08420	cinnamoyl CoA reductase, putative, expressed	down	-58.95		TCONS_00037710	down	LOC_Os04g52330	expressed protein	down	-73.24
TCONS_00140760	down	LOC_Os02g08420	cinnamoyl CoA reductase, putative, expressed	down	-55.29		TCONS_00121908	down	LOC_Os11g47610	glycosyl hydrolase, putative, expressed	down	-59.94
TCONS_00055980	down	LOC_Os02g08440	WRKY71, expressed	down	-54.57		TCONS_00121908	down	LOC_Os03g47610	thiamine biosynthesis protein thiC, putative, expressed	down	-59.65
TCONS_00044170	down	LOC_Os02g08544	homeobox protein knotted-1, putative, expressed	down	-57.71		TCONS_00062266	down	LOC_Os07g36820	uncharacterized Cys-rich domain containing protein, putative, expressed	down	-52.82
TCONS_00055980	down	LOC_Os02g08544	homeobox protein knotted-1, putative, expressed	down	-54.87		TCONS_00076332	down	LOC_Os07g39690	GCN5-related N-acetyltransferase, putative, expressed	down	-51.31
TCONS_00121884	down	LOC_Os02g08544	homeobox protein knotted-1, putative, expressed	down	-51.52		TCONS_00121908	down	LOC_Os06g37150	L-ascorbate oxidase precursor, putative, expressed	down	-71.14
TCONS_00055980	down	LOC_Os02g10440	protein with a conserved N-terminal region, putative, expressed	down	-53.6		TCONS_00074589	down	LOC_Os05g44210	trehalose-6-phosphate synthase, putative, expressed	down	-54.25
TCONS_00055980	down	LOC_Os02g10480	stromal membrane-associated protein, putative, expressed	down	-64.65		TCONS_00151530	down	LOC_Os12g18729	expressed protein	down	-54.11
TCONS_00055980	down	LOC_Os02g11740	plastidic ATP/ADP-transporter, putative, expressed	down	-55.5		TCONS_00121908	down	LOC_Os10g29620	tyrosine protein kinase domain containing protein, putative, expressed	down	-72.6
TCONS_00055980	down	LOC_Os02g11820	GTPase-activating protein, putative, expressed	down	-51.75		TCONS_00037710	down	LOC_Os10g29620	tyrosine protein kinase domain containing protein, putative, expressed	down	-75.15
TCONS_00111916	down	LOC_Os02g13100	protein phosphatase 2C, putative, expressed	down	-52.79		TCONS_00023646	down	LOC_Os11g34760	MMP37-like protein, mitochondrial precursor, putative, expressed	down	-53.96
TCONS_00055980	down	LOC_Os02g14170	peroxidase precursor, putative, expressed	down	-53.9		TCONS_00114760	down	LOC_Os11g34760	MMP37-like protein, mitochondrial precursor, putative, expressed	down	-52.76
TCONS_00044170	down	LOC_Os02g14910	bZIP transcription factor family protein, putative, expressed	down	-50.76		TCONS_00121908	down	LOC_Os09g37500	OsSAUR55 - Auxin-responsive SAUR gene family member, expressed	up	-53.43
TCONS_00055980	down	LOC_Os02g14980	calcium-binding EF hand family protein, putative, expressed	down	-54.76		TCONS_00144592	down	LOC_Os12g39420	nucleobase-ascorbate transporter, putative, expressed	down	-67.18
TCONS_00130461	down	LOC_Os02g15230	GDSL-like lipase/acylhydrolase, putative, expressed	down	-50.21		TCONS_00114760	down	LOC_Os06g44170	NAD dependent epimerase/dehydratase family protein, putative, expressed	down	-55.38
TCONS_00130461	down	LOC_Os02g16909	dynein light chain type 1 domain containing protein, expressed	down	-51.96		TCONS_00114760	down	LOC_Os03g61540	lipase class 3 family protein, putative, expressed	down	-53.19
TCONS_00055980	down	LOC_Os02g18320	BRASSINOSTEROID INSENSITIVE 1-associated receptor kinase 1 precursor, putative, expressed	down	-56.98		TCONS_00121908	down	LOC_Os06g10890	sterol carrier protein-2, putative, expressed	down	-61.17
TCONS_00055980	down	LOC_Os02g19130	transcription factor X1, putative, expressed	down	-51.27		TCONS_00023646	down	LOC_Os06g10890	sterol carrier protein-2, putative, expressed	down	-52.12
TCONS_00055980	down	LOC_Os02g19210	WD repeat-containing protein, putative, expressed	down	-63.16		TCONS_00114760	down	LOC_Os07g48710	VQ domain containing protein, putative, expressed	up	-55.21
TCONS_00055980	down	LOC_Os02g21550	flavonol synthase/flavanone 3-hydroxylase, putative, expressed	down	-50.03		TCONS_00151530	down	LOC_Os01g59050	cytochrome P450, putative, expressed	down	-51.74
TCONS_00055980	down	LOC_Os02g21700	STE_MEKK_ste11_MAP3K.8 - STE kinases include homologs to sterile 7, sterile 11 and sterile 20 from yeast, expressed	down	-60.73		TCONS_00037710	down	LOC_Os04g59540	phosphatidylinositol-4-phosphate 5-Kinase, putative, expressed	down	-52.31
TCONS_00130461	down	LOC_Os02g21700	STE_MEKK_ste11_MAP3K.8 - STE kinases include homologs to sterile 7, sterile 11 and sterile 20 from yeast, expressed	down	-50.87		TCONS_00037710	down	LOC_Os04g59200	peroxidase precursor, putative, expressed	down	-57.82
TCONS_00044170	down	LOC_Os02g22160	DNA binding protein, putative, expressed	down	-51.23		TCONS_00037710	down	LOC_Os06g15910	potassium transporter, putative, expressed	down	-54.8
TCONS_00055980	down	LOC_Os02g22160	DNA binding protein, putative, expressed	down	-55.26		TCONS_00037710	down	LOC_Os06g40940	glycine dehydrogenase, putative, expressed	up	-60.78
TCONS_00111916	down	LOC_Os02g22160	DNA binding protein, putative, expressed	down	-53.74		TCONS_00114760	down	LOC_Os06g40940	glycine dehydrogenase, putative, expressed	up	-65.49
TCONS_00095132	down	LOC_Os02g22380	glycosyltransferase protein, putative, expressed	down	-51.72		TCONS_00121908	down	LOC_Os04g53810	leucoanthocyanidin reductase, putative, expressed	down	-69.2
TCONS_00055980	down	LOC_Os02g27400	OsFBX49 - F-box domain containing protein, expressed	down	-56.55		TCONS_00144592	down	LOC_Os08g01770	adenylate kinase, putative, expressed	down	-51.81
TCONS_00111916	down	LOC_Os02g30850	OsGrx_C8 - glutaredoxin subgroup III, expressed	down	-50.84		TCONS_00121908	down	LOC_Os01g52110	RING finger and CHY zinc finger domain-containing protein 1, putative, expressed	down	-74.7
TCONS_00055980	down	LOC_Os02g32930	bile acid sodium symporter, putative, expressed	down	-51.2		TCONS_00023646	down	LOC_Os01g52110	RING finger and CHY zinc finger domain-containing protein 1, putative, expressed	down	-52.58
TCONS_00055980	down	LOC_Os02g33000	glycosyl hydrolases family 17, putative, expressed	down	-50.37		TCONS_00037710	down	LOC_Os04g12970	UDP-glucoronosyl/UDP-glucosyl transferase, putative, expressed	down	-52.58
TCONS_00055980	down	LOC_Os02g33080	N-carbamoylputrescine amidase, putative, expressed	down	-59.18		TCONS_00114760	down	LOC_Os04g12970	UDP-glucoronosyl/UDP-glucosyl transferase, putative, expressed	down	-53.51
TCONS_00111916	down	LOC_Os02g33080	N-carbamoylputrescine amidase, putative, expressed	down	-50.51		TCONS_00121908	down	LOC_Os06g11980	DUF581 domain containing protein, expressed	down	-58.56
TCONS_00055980	down	LOC_Os02g33420	ATPase, AAA family protein, expressed	down	-68.85		TCONS_00121908	down	LOC_Os04g31960	thiamine pyrophosphate enzyme, C-terminal TPP binding domain containing protein, expressed	down	-71.13
TCONS_00130461	down	LOC_Os02g35470	calmodulin binding protein, putative, expressed	down	-50.87		TCONS_00037710	down	LOC_Os02g13130	KH domain-containing protein, putative, expressed	down	-74.49
TCONS_00044170	down	LOC_Os02g38410	ubiquitin family protein, putative, expressed	down	-51.04		TCONS_00121908	down	LOC_Os02g15870	molybdenum cofactor biosynthesis protein 1, putative, expressed	down	-65.48
TCONS_00105869	down	LOC_Os02g38410	ubiquitin family protein, putative, expressed	down	-52.33		TCONS_00121908	down	LOC_Os03g03520	expressed protein	down	-54.95
TCONS_00140760	down	LOC_Os02g38410	ubiquitin family protein, putative, expressed	down	-50.72		TCONS_00144592	down	LOC_Os06g39906	homeobox domain containing protein, expressed	down	-62.76
TCONS_00130461	down	LOC_Os02g39850	transferase family protein, putative, expressed	down	-55.04		TCONS_00121908	down	LOC_Os03g07300	ribulose-phosphate 3-epimerase, chloroplast precursor, putative, expressed	down	-73.98
TCONS_00130461	down	LOC_Os02g42220	transposon protein, putative, unclassified, expressed	down	-50.36		TCONS_00142863	down	LOC_Os02g54130	heat shock protein DnaJ, putative, expressed	down	-55.19
TCONS_00140760	down	LOC_Os02g42220	transposon protein, putative, unclassified, expressed	down	-50.45		TCONS_00074589	down	LOC_Os06g46284	glycosyl hydrolase, family 31, putative, expressed	down	-52.34
TCONS_00021436	down	LOC_Os02g43519	expressed protein	down	-51.28		TCONS_00121908	down	LOC_Os12g08260	dehydrogenase E1 component domain containing protein, expressed	down	-61.08
TCONS_00044170	down	LOC_Os02g44880	expressed protein	down	-50.16		TCONS_00121908	down	LOC_Os10g28970	BTB6 - Bric-a-Brac, Tramtrack, Broad Complex BTB domain, expressed	up	-66.64
TCONS_00121884	down	LOC_Os02g44880	expressed protein	down	-50.65		TCONS_00121908	down	LOC_Os02g36590	CPuORF19 - conserved peptide uORF-containing transcript, expressed	down	-59.99
TCONS_00044170	down	LOC_Os02g45054	ZOS2-15 - C2H2 zinc finger protein, expressed	down	-50.71		TCONS_00114760	down	LOC_Os10g37180	glycine cleavage system H protein, putative, expressed	down	-54.26
TCONS_00055980	down	LOC_Os02g45054	ZOS2-15 - C2H2 zinc finger protein, expressed	down	-54.22		TCONS_00121908	down	LOC_Os12g37690	MYB family transcription factor, putative, expressed	down	-62.39
TCONS_00130461	down	LOC_Os02g45054	ZOS2-15 - C2H2 zinc finger protein, expressed	down	-50.68		TCONS_00121908	down	LOC_Os01g13760	dnaJ domain containing protein, expressed	down	-78.25
TCONS_00055980	down	LOC_Os02g45770	OsMADS6 - MADS-box family gene with MIKCc type-box, expressed	down	-50.1		TCONS_00037710	down	LOC_Os09g26620	auxin-repressed protein, putative, expressed	down	-77.73
TCONS_00055980	down	LOC_Os02g47470	cytochrome P450, putative, expressed	down	-56.75		TCONS_00114760	down	LOC_Os10g38470	glutathione S-transferase, putative, expressed	down	-53.97
TCONS_00111916	down	LOC_Os02g48770	SAM dependent carboxyl methyltransferase, putative, expressed	down	-60.7		TCONS_00121908	down	LOC_Os01g48540	glyoxal oxidase-related, putative, expressed	up	-71.26
TCONS_00055980	down	LOC_Os02g49770	NHL repeat-containing protein, putative, expressed	down	-52.54		TCONS_00037710	down	LOC_Os03g27990	STRUBBELIG-RECEPTOR FAMILY 7 precursor, putative, expressed	up	-57.25
TCONS_00111916	down	LOC_Os02g49770	NHL repeat-containing protein, putative, expressed	down	-52.2		TCONS_00142863	down	LOC_Os12g38430	SR repressor protein, putative, expressed	down	-58.31
TCONS_00130461	down	LOC_Os02g49770	NHL repeat-containing protein, putative, expressed	down	-56.81		TCONS_00142862	down	LOC_Os04g03980	flavin monooxygenase, putative, expressed	up	-51.52
TCONS_00055980	down	LOC_Os02g50040	endoglucanase, putative, expressed	down	-54.8		TCONS_00076332	down	LOC_Os02g34930	expressed protein	up	-51.44
TCONS_00130461	down	LOC_Os02g50200	cysteine-rich repeat secretory protein precursor, putative, expressed	down	-57.1		TCONS_00142863	down	LOC_Os02g43660	plastocyanin-like domain containing protein, putative, expressed	down	-51.45
TCONS_00130461	down	LOC_Os02g50900	expressed protein	down	-52.73		TCONS_00142862	down	LOC_Os01g34630	retrotransposon protein, putative, Ty1-copia subclass, expressed	down	-53.36
TCONS_00055980	down	LOC_Os02g51410	shikimate kinase, putative, expressed	down	-72.39		TCONS_00121908	down	LOC_Os01g08700	GIGANTEA, putative, expressed	down	-68.19
TCONS_00140760	down	LOC_Os02g51410	shikimate kinase, putative, expressed	down	-53.39		TCONS_00144592	down	LOC_Os01g08700	GIGANTEA, putative, expressed	down	-59.02
TCONS_00055980	down	LOC_Os02g51680	uncharacterized glycosyl hydrolase Rv2006/MT2062, putative, expressed	down	-58.52		TCONS_00121908	down	LOC_Os01g24070	GATA zinc finger domain containing protein, expressed	down	-53.89
TCONS_00091337	down	LOC_Os02g52150	heat shock 22 kDa protein, mitochondrial precursor, putative, expressed	down	-51.33		TCONS_00037710	down	LOC_Os01g72490	LRP1, putative, expressed	down	-67.75
TCONS_00111916	down	LOC_Os02g52150	heat shock 22 kDa protein, mitochondrial precursor, putative, expressed	down	-53.07		TCONS_00121908	down	LOC_Os02g01340	ferredoxin--NADP reductase, chloroplast precursor, putative, expressed	up	-62.16
TCONS_00021436	down	LOC_Os02g53180	1-aminocyclopropane-1-carboxylate oxidase protein, putative, expressed	down	-52.83		TCONS_00151530	down	LOC_Os02g58150	expressed protein	down	-51.68
TCONS_00091337	down	LOC_Os02g53180	1-aminocyclopropane-1-carboxylate oxidase protein, putative, expressed	down	-59.21		TCONS_00121908	down	LOC_Os04g57410	methylthioribose kinase, putative, expressed	down	-59.72
TCONS_00055980	down	LOC_Os02g54590	serine threonine kinase, putative, expressed	down	-53.72		TCONS_00121908	down	LOC_Os03g61510	pectinesterase inhibitor domain containing protein, expressed	down	-58.16
TCONS_00091337	down	LOC_Os02g54590	serine threonine kinase, putative, expressed	down	-53.69		TCONS_00037710	down	LOC_Os02g46380	purine permease, putative, expressed	down	-57.34
TCONS_00055980	down	LOC_Os02g54870	expressed protein	down	-52.94		TCONS_00142863	down	LOC_Os10g40530	LTPL146 - Protease inhibitor/seed storage/LTP family protein precursor, expressed	up	-58.44
TCONS_00130461	down	LOC_Os02g55590	expressed protein	down	-53.25		TCONS_00121908	down	LOC_Os04g55110	expressed protein	up	-64.3
TCONS_00055980	down	LOC_Os02g56850	glutathione reductase, putative, expressed	down	-53.38		TCONS_00121908	down	LOC_Os08g37290	basic helix-loop-helix, putative, expressed	up	-60.95
TCONS_00055980	down	LOC_Os02g56930	expressed protein	down	-54.58		TCONS_00037710	down	LOC_Os08g40590	oxysterol-binding protein, putative, expressed	down	-75.29
TCONS_00130461	down	LOC_Os02g57610	expressed protein	down	-56.32		TCONS_00121908	down	LOC_Os02g48550	expressed protein	down	-53.51
TCONS_00057811	down	LOC_Os02g57620	Citrate transporter protein, putative, expressed	down	-53.34		TCONS_00023646	down	LOC_Os02g48550	expressed protein	down	-53.52
TCONS_00111916	down	LOC_Os02g57620	Citrate transporter protein, putative, expressed	down	-50.79		TCONS_00037710	down	LOC_Os08g13014	expressed protein	down	-59.8
TCONS_00055980	down	LOC_Os02g57760	O-methyltransferase, putative, expressed	down	-53.15		TCONS_00076332	down	LOC_Os08g13014	expressed protein	down	-54.69
TCONS_00055980	down	LOC_Os02g58210	jmjC domain containing protein, expressed	down	-52.64		TCONS_00121908	down	LOC_Os11g10040	mTERF family protein, expressed	down	-73.04
TCONS_00111916	down	LOC_Os02g58210	jmjC domain containing protein, expressed	down	-50.54		TCONS_00037710	down	LOC_Os02g39870	co-chaperone GrpE protein, putative, expressed	down	-54.86
TCONS_00055980	down	LOC_Os02g01150	erythronate-4-phosphate dehydrogenase domain containing protein, expressed	down	-51.89		TCONS_00144592	down	LOC_Os01g12080	plant-specific domain TIGR01589 family protein, putative, expressed	down	-58.04
TCONS_00055980	down	LOC_Os02g01700	RNA recognition motif containing protein, putative, expressed	down	-52.09		TCONS_00037710	down	LOC_Os02g22020	MYB family transcription factor, putative, expressed	down	-58.65
TCONS_00055980	down	LOC_Os02g02290	SNF2 family N-terminal domain containing protein, expressed	down	-69.05		TCONS_00114760	down	LOC_Os03g18490	RPGR, putative, expressed	up	-53.3
TCONS_00055980	down	LOC_Os02g03020	EF hand family protein, putative, expressed	down	-55.95		TCONS_00121908	down	LOC_Os07g48450	no apical meristem protein, putative, expressed	down	-60.49
TCONS_00130461	down	LOC_Os02g03020	EF hand family protein, putative, expressed	down	-53.65		TCONS_00142863	down	LOC_Os06g01966	auxin-induced protein 5NG4, putative, expressed	up	-53.52
TCONS_00130461	down	LOC_Os02g03340	RNA polymerase II transcription factor B subunit 4, putative, expressed	down	-55.47		TCONS_00121908	down	LOC_Os02g57250	OsIAA10 - Auxin-responsive Aux/IAA gene family member, expressed	up	-64.31
TCONS_00057811	down	LOC_Os02g04130	DUF1645 domain containing protein, putative, expressed	down	-51.03		TCONS_00121908	down	LOC_Os10g21090	ATP binding protein, putative, expressed	up	-67.25
TCONS_00091337	down	LOC_Os02g04840	GHMP kinases ATP-binding protein, putative, expressed	down	-51.43		TCONS_00121908	down	LOC_Os02g45450	dehydration-responsive element-binding protein, putative, expressed	up	-78.2
TCONS_00055980	down	LOC_Os02g07460	expressed protein	down	-57.06		TCONS_00144592	down	LOC_Os05g51570	vacuolar-processing enzyme precursor, putative, expressed	up	-66.08
TCONS_00111916	down	LOC_Os02g07460	expressed protein	down	-57.85		TCONS_00037710	down	LOC_Os05g30760	esterase, putative, expressed	down	-59.74
TCONS_00044170	down	LOC_Os02g07930	B-box zinc finger family protein, putative, expressed	down	-50.25		TCONS_00121908	down	LOC_Os03g46730	expressed protein	down	-75.62
TCONS_00055980	down	LOC_Os02g09340	expressed protein	down	-51.55		TCONS_00023646	down	LOC_Os03g46730	expressed protein	down	-64.54
TCONS_00057811	down	LOC_Os02g09930	CSLA1 - cellulose synthase-like family A; mannan synthase, expressed	down	-56.64		TCONS_00037710	down	LOC_Os10g05860	POEI7 - Pollen Ole e I allergen and extensin family protein precursor, putative, expressed	down	-68.11
TCONS_00111916	down	LOC_Os02g09930	CSLA1 - cellulose synthase-like family A; mannan synthase, expressed	down	-54.58		TCONS_00121908	down	LOC_Os01g49210	expressed protein	up	-57.69
TCONS_00055980	down	LOC_Os02g10630	GRAM and C2 domains containing protein, putative, expressed	down	-56.07		TCONS_00114760	down	LOC_Os01g49210	expressed protein	up	-56.06
TCONS_00111916	down	LOC_Os02g10630	GRAM and C2 domains containing protein, putative, expressed	down	-58.49		TCONS_00121908	down	LOC_Os04g48750	3-oxo-5-alpha-steroid 4-dehydrogenase, putative, expressed	down	-65.56
TCONS_00111916	down	LOC_Os02g10660	glycosyl hydrolases family 17, putative, expressed	down	-53.75		TCONS_00121908	down	LOC_Os12g03899	major facilitator superfamily antiporter, putative, expressed	down	-59.89
TCONS_00057811	down	LOC_Os02g10700	OsFBL7 - F-box domain and LRR containing protein, expressed	down	-50.11		TCONS_00037710	down	LOC_Os03g13210	peroxidase precursor, putative, expressed	down	-54.36
TCONS_00091337	down	LOC_Os02g10700	OsFBL7 - F-box domain and LRR containing protein, expressed	down	-50.2		TCONS_00144592	down	LOC_Os05g40610	OsFBDUF25 - F-box and DUF domain containing protein, expressed	up	-55.18
TCONS_00055980	down	LOC_Os02g10920	zinc finger family protein, putative, expressed	down	-62.5		TCONS_00142863	down	LOC_Os10g07450	expressed protein	up	-53.79
TCONS_00055980	down	LOC_Os02g11040	expressed protein	down	-59.17		TCONS_00144592	down	LOC_Os11g18947	zinc finger, C3HC4 type domain containing protein, expressed	down	-56.83
TCONS_00130461	down	LOC_Os02g11070	3-ketoacyl-CoA synthase, putative, expressed	down	-50.44		TCONS_00037710	down	LOC_Os02g53320	universal stress protein domain containing protein, putative, expressed	up	-59.14
TCONS_00055980	down	LOC_Os02g11720	lipase, putative, expressed	down	-58.07		TCONS_00114760	down	LOC_Os09g27940	aspartic proteinase nepenthesin-1 precursor, putative, expressed	up	-52.93
TCONS_00111916	down	LOC_Os02g15820	extra-large G-protein-related, putative, expressed	down	-50.75		TCONS_00142862	down	LOC_Os03g63390	plastocyanin-like domain containing protein, putative, expressed	up	-51.43
TCONS_00044170	down	LOC_Os02g17680	ethylene-responsive protein related, putative, expressed	down	-52.26		TCONS_00037710	down	LOC_Os04g58480	EF hand family protein, putative, expressed	down	-67.98
TCONS_00055980	down	LOC_Os02g21090	CPuORF33 - conserved peptide uORF-containing transcript, expressed	down	-53.62		TCONS_00114760	down	LOC_Os04g58480	EF hand family protein, putative, expressed	down	-51.86
TCONS_00055980	down	LOC_Os02g27220	protein phosphatase 2C, putative, expressed	down	-72.4		TCONS_00114760	down	LOC_Os09g04880	expressed protein	down	-51.43
TCONS_00044170	down	LOC_Os02g28980	peptidyl-prolyl isomerase, putative, expressed	down	-50.95		TCONS_00121908	down	LOC_Os08g30770	ABC transporter, ATP-binding protein, putative, expressed	down	-66.46
TCONS_00111916	down	LOC_Os02g28980	peptidyl-prolyl isomerase, putative, expressed	down	-51.88		TCONS_00054234	down	LOC_Os01g47580	lipid phosphatase protein, putative, expressed	up	-51.78
TCONS_00055980	down	LOC_Os02g30760	expressed protein	up	-58.66		TCONS_00076332	down	LOC_Os02g52210	zinc finger, C3HC4 type domain containing protein, expressed	up	-52.96
TCONS_00130461	down	LOC_Os02g30760	expressed protein	up	-54.95		TCONS_00121908	down	LOC_Os01g64130	octapeptide-repeat protein T2, putative, expressed	up	-55.4
TCONS_00140760	down	LOC_Os02g30760	expressed protein	up	-50.91		TCONS_00121908	down	LOC_Os01g40260	WRKY77, expressed	up	-81.69
TCONS_00130461	down	LOC_Os02g32469	expressed protein	down	-50.69		TCONS_00114760	down	LOC_Os02g03710	UP-9A, putative, expressed	down	-60.92
TCONS_00055980	down	LOC_Os02g32590	HSF-type DNA-binding domain containing protein, expressed	down	-51.3		TCONS_00142862	down	LOC_Os10g25400	GDSL-like lipase/acylhydrolase, putative, expressed	down	-52.32
TCONS_00130461	down	LOC_Os02g32590	HSF-type DNA-binding domain containing protein, expressed	down	-50.26		TCONS_00121908	down	LOC_Os03g27340	expressed protein	down	-82.12
TCONS_00055980	down	LOC_Os02g32615	expressed protein	down	-50.9		TCONS_00037710	down	LOC_Os03g15780	anthranilate synthase component I-1, chloroplast precursor, putative, expressed	down	-73.53
TCONS_00111916	down	LOC_Os02g32615	expressed protein	down	-59.69		TCONS_00121908	down	LOC_Os12g08260	dehydrogenase E1 component domain containing protein, expressed	down	-61.08
TCONS_00140760	down	LOC_Os02g33330	expressed protein	down	-50.82		TCONS_00121908	down	LOC_Os08g19210	expressed protein	down	-67.28
TCONS_00130461	down	LOC_Os02g33790	expressed protein	down	-53.8		TCONS_00023646	down	LOC_Os05g46240	green ripe-like, putative, expressed	down	-54.16
TCONS_00111916	down	LOC_Os02g34410	U-box domain-containing protein, putative, expressed	down	-52.78		TCONS_00121908	down	LOC_Os03g37411	MATE efflux family protein, putative, expressed	up	-58.77
TCONS_00055980	down	LOC_Os02g36340	riboflavin biosynthesis protein ribAB, chloroplast precursor, putative, expressed	down	-52.97		TCONS_00121908	down	LOC_Os02g32610	protein kinase domain containing protein, expressed	down	-71.48
TCONS_00055980	down	LOC_Os02g36360	ZOS2-11 - C2H2 zinc finger protein, expressed	down	-55.33		TCONS_00114760	down	LOC_Os02g32610	protein kinase domain containing protein, expressed	down	-57.05
TCONS_00044170	down	LOC_Os02g36700	sucrose transporter BoSUT1, putative, expressed	down	-51		TCONS_00144592	down	LOC_Os04g46580	OsSPL7 - SBP-box gene family member, expressed	up	-53.74
TCONS_00055980	down	LOC_Os02g36990	dynein light chain type 1 family protein, putative, expressed	down	-55.91		TCONS_00095761	down	LOC_Os05g43300	expressed protein	up	-51.65
TCONS_00111916	down	LOC_Os02g36990	dynein light chain type 1 family protein, putative, expressed	down	-56.67		TCONS_00114760	down	LOC_Os03g58940	LTPL83 - Protease inhibitor/seed storage/LTP family protein precursor, putative, expressed	down	-52.9
TCONS_00140760	down	LOC_Os02g36990	dynein light chain type 1 family protein, putative, expressed	down	-51.03		TCONS_00121908	down	LOC_Os04g16940	transposon protein, putative, CACTA, En/Spm sub-class, expressed	down	-70.31
TCONS_00111916	down	LOC_Os02g38050	joka2, putative, expressed	down	-51.96		TCONS_00142862	down	LOC_Os04g43160	expressed protein	down	-54.44
TCONS_00044170	down	LOC_Os02g38980	bromodomain domain containing protein, expressed	down	-50.45		TCONS_00121908	down	LOC_Os12g22760	expressed protein	down	-66.04
TCONS_00055980	down	LOC_Os02g38980	bromodomain domain containing protein, expressed	down	-53.26		TCONS_00121908	down	LOC_Os07g13160	expressed protein	up	-54.26
TCONS_00044170	down	LOC_Os02g39560	non-receptor tyrosine kinase spore lysis A, putative, expressed	down	-59.68		TCONS_00023646	down	LOC_Os07g13160	expressed protein	up	-56.44
TCONS_00055980	down	LOC_Os02g39560	non-receptor tyrosine kinase spore lysis A, putative, expressed	down	-64.36		TCONS_00121908	down	LOC_Os03g31410	expressed protein	down	-61.58
TCONS_00121884	down	LOC_Os02g39560	non-receptor tyrosine kinase spore lysis A, putative, expressed	down	-51.67		TCONS_00121908	down	LOC_Os06g06320	osFTL2 FT-Like2 homologous to Flowering Locus T gene; contains Pfam profile PF01161: Phosphatidylethanolamine-binding protein, expressed	up	-53.51
TCONS_00055980	down	LOC_Os02g39970	regulatory subunit, putative, expressed	down	-53.18		TCONS_00121908	down	LOC_Os02g12730	beta-galactosidase precursor, putative, expressed	up	-75.94
TCONS_00057811	down	LOC_Os02g40840	alcohol oxidase, putative, expressed	down	-51.15		TCONS_00074589	down	LOC_Os06g11020	tic22-like family domain containing protein, expressed	down	-53.74
TCONS_00111916	down	LOC_Os02g40840	alcohol oxidase, putative, expressed	down	-53.29		TCONS_00114760	down	LOC_Os06g36390	expressed protein	down	-58.72
TCONS_00055980	down	LOC_Os02g41680	phenylalanine ammonia-lyase, putative, expressed	down	-53.18		TCONS_00121908	down	LOC_Os06g01590	lactate/malate dehydrogenase, putative, expressed	up	-71.46
TCONS_00140760	down	LOC_Os02g41840	DUF584 domain containing protein, putative, expressed	down	-51.98		TCONS_00121908	down	LOC_Os02g46560	helix-loop-helix DNA-binding protein, putative, expressed	up	-68.13
TCONS_00055980	down	LOC_Os02g41954	gibberellin 2-beta-dioxygenase 7, putative, expressed	down	-50.95		TCONS_00121908	down	LOC_Os07g27780	aminotransferase, putative, expressed	down	-56.43
TCONS_00130461	down	LOC_Os02g41954	gibberellin 2-beta-dioxygenase 7, putative, expressed	down	-50.12		TCONS_00142862	down	LOC_Os12g12290	exostosin family domain containing protein, expressed	up	-63.22
TCONS_00130461	down	LOC_Os02g42200	transcription factor-related, putative, expressed	down	-53.11		TCONS_00144592	down	LOC_Os03g06360	late embryogenesis abundant protein D-34, putative, expressed	up	-52.2
TCONS_00055980	down	LOC_Os02g43290	protein kinase domain containing protein, expressed	down	-59.29		TCONS_00121908	down	LOC_Os01g65169	proton-dependent oligopeptide transport, putative, expressed	down	-71.5
TCONS_00044170	down	LOC_Os02g43790	ethylene-responsive transcription factor, putative, expressed	down	-55.12		TCONS_00121908	down	LOC_Os02g04420	expressed protein	down	-77.86
TCONS_00044170	down	LOC_Os02g44642	STE_MEKK_ste11_MAP3K.10 - STE kinases include homologs to sterile 7, sterile 11 and sterile 20 from yeast, expressed	down	-51.89		TCONS_00121908	down	LOC_Os01g12520	mitochondrial carrier protein, putative, expressed	down	-70.38
TCONS_00055980	down	LOC_Os02g44642	STE_MEKK_ste11_MAP3K.10 - STE kinases include homologs to sterile 7, sterile 11 and sterile 20 from yeast, expressed	down	-51.2		TCONS_00144592	down	LOC_Os06g02560	growth-regulating factor, putative, expressed	down	-57.43
TCONS_00055980	down	LOC_Os02g45200	dof zinc finger domain containing protein, putative, expressed	down	-53		TCONS_00142863	down	LOC_Os03g38745	serine/arginine repetitive matrix protein 1, putative, expressed	down	-51.65
TCONS_00130461	down	LOC_Os02g45200	dof zinc finger domain containing protein, putative, expressed	down	-51.88		TCONS_00121908	down	LOC_Os04g57180	flavonol synthase/flavanone 3-hydroxylase, putative, expressed	down	-69.37
TCONS_00111916	down	LOC_Os02g45710	zinc finger, C3HC4 type domain containing protein, expressed	down	-51.57		TCONS_00144592	down	LOC_Os04g57180	flavonol synthase/flavanone 3-hydroxylase, putative, expressed	down	-51.42
TCONS_00130461	down	LOC_Os02g45710	zinc finger, C3HC4 type domain containing protein, expressed	down	-52.66		TCONS_00144592	down	LOC_Os04g09654	O-methyltransferase, putative, expressed	down	-60.75
TCONS_00055980	down	LOC_Os02g45930	expressed protein	down	-55.23		TCONS_00121908	down	LOC_Os10g42960	urea active transporter, putative, expressed	up	-75.37
TCONS_00111916	down	LOC_Os02g45930	expressed protein	down	-54.08		TCONS_00121908	down	LOC_Os11g40570	plant viral response family protein, putative, expressed	down	-63.44
TCONS_00044170	down	LOC_Os02g46460	peptide transporter PTR2, putative, expressed	down	-50.81		TCONS_00121908	down	LOC_Os02g31290	AML1, putative, expressed	down	-61.53
TCONS_00055980	down	LOC_Os02g46473	expressed protein	down	-55.41		TCONS_00023646	down	LOC_Os02g31290	AML1, putative, expressed	down	-52.07
TCONS_00140760	down	LOC_Os02g47150	DNA topoisomerase 2, putative, expressed	down	-52.22		TCONS_00121908	down	LOC_Os10g29390	expressed protein	up	-53.13
TCONS_00111916	down	LOC_Os02g48880	chloride transporter, chloride channel family, putative, expressed	down	-51.85		TCONS_00121908	down	LOC_Os11g39254	expressed protein	down	-59.7
TCONS_00095132	down	LOC_Os02g49090	WD domain, G-beta repeat domain containing protein, expressed	down	-51.39		TCONS_00142863	down	LOC_Os10g30850	zinc finger, RING-type, putative, expressed	down	-53.01
TCONS_00055980	down	LOC_Os02g50240	glutamine synthetase, catalytic domain containing protein, expressed	down	-52.09		TCONS_00121908	down	LOC_Os07g36600	universal stress protein domain containing protein, putative, expressed	down	-68.27
TCONS_00111916	down	LOC_Os02g50960	auxin efflux carrier component, putative, expressed	down	-50.54		TCONS_00037710	down	LOC_Os05g41370	TKL_IRAK_DUF26-la.1 - DUF26 kinases have homology to DUF26 containing loci, expressed	up	-53.47
TCONS_00055980	down	LOC_Os02g51500	membrane-anchored ubiquitin-fold protein, putative, expressed	down	-61.24		TCONS_00076332	down	LOC_Os02g58670	bZIP transcription factor domain containing protein, expressed	down	-53.38
TCONS_00095132	down	LOC_Os02g51500	membrane-anchored ubiquitin-fold protein, putative, expressed	down	-51.39		TCONS_00144592	down	LOC_Os03g49730	zinc finger protein, putative, expressed	down	-57.51
TCONS_00055980	down	LOC_Os02g51620	glycosyl hydrolase family 3 protein, putative, expressed	down	-52.76		TCONS_00037710	down	LOC_Os09g26650	2Fe-2S iron-sulfur cluster binding domain containing protein, expressed	down	-52.82
TCONS_00095132	down	LOC_Os02g53510	oxidoreductase/ transition metal ion binding protein, putative, expressed	down	-51.49		TCONS_00114760	down	LOC_Os03g53720	SRPK4, putative, expressed	down	-51.31
TCONS_00111916	down	LOC_Os02g53510	oxidoreductase/ transition metal ion binding protein, putative, expressed	down	-50.86		TCONS_00114760	down	LOC_Os01g11350	bZIP transcription factor domain containing protein, expressed	up	-51.91
TCONS_00130461	down	LOC_Os02g54254	saccharopine dehydrogenase, putative, expressed	down	-51.47		TCONS_00121908	down	LOC_Os06g50360	pseudouridine synthase family protein, putative, expressed	down	-53.83
TCONS_00111916	down	LOC_Os02g54600	STE_MEK_ste7_MAP2K.5 - STE kinases include homologs to sterile 7, sterile 11 and sterile 20 from yeast, expressed	down	-51.64		TCONS_00121908	down	LOC_Os03g07130	RING finger protein 13, putative, expressed	down	-66.88
TCONS_00130461	down	LOC_Os02g54600	STE_MEK_ste7_MAP2K.5 - STE kinases include homologs to sterile 7, sterile 11 and sterile 20 from yeast, expressed	down	-57.4		TCONS_00121908	down	LOC_Os11g01530	ferritin-1, chloroplast precursor, putative, expressed	down	-78.87
TCONS_00044170	down	LOC_Os02g55120	translation initiation factor IF-3, putative, expressed	down	-56.23		TCONS_00144592	down	LOC_Os11g01530	ferritin-1, chloroplast precursor, putative, expressed	down	-53.3
TCONS_00055980	down	LOC_Os02g55610	serine-rich protein, putative, expressed	down	-51.15		TCONS_00074589	down	LOC_Os09g23540	dehydrogenase, putative, expressed	up	-55.57
TCONS_00055980	down	LOC_Os02g56490	expressed protein	down	-61.3		TCONS_00121908	down	LOC_Os06g39390	transferase family protein, putative, expressed	up	-63.63
TCONS_00044170	down	LOC_Os03g01014	expressed protein	up	-52.55		TCONS_00144592	down	LOC_Os06g39390	transferase family protein, putative, expressed	up	-55.32
TCONS_00140760	down	LOC_Os03g01014	expressed protein	up	-53.73		TCONS_00076332	down	LOC_Os06g39390	transferase family protein, putative, expressed	up	-51.93
TCONS_00044170	down	LOC_Os03g01740	expressed protein	down	-54.13		TCONS_00037710	down	LOC_Os01g27490	leucoanthocyanidin dioxygenase, putative, expressed	down	-66.48
TCONS_00055980	down	LOC_Os03g01760	exostosin family domain containing protein, expressed	down	-56.27		TCONS_00037710	down	LOC_Os07g02100	flavin-containing monooxygenase family protein, putative, expressed	up	-51.83
TCONS_00068868	down	LOC_Os03g01760	exostosin family domain containing protein, expressed	down	-50.61		TCONS_00019863	down	LOC_Os07g02100	flavin-containing monooxygenase family protein, putative, expressed	up	-51.37
TCONS_00057811	down	LOC_Os03g01960	expressed protein	down	-51.06		TCONS_00121908	down	LOC_Os04g51160	transposon protein, putative, unclassified, expressed	up	-60.75
TCONS_00068868	down	LOC_Os03g01960	expressed protein	down	-52.66		TCONS_00114760	down	LOC_Os03g15080	expressed protein	up	-62.45
TCONS_00105869	down	LOC_Os03g02514	hydrolase, alpha/beta fold family protein, putative, expressed	down	-50.72		TCONS_00114760	down	LOC_Os12g06030	OsFBX439 - F-box domain containing protein, expressed	up	-52.8
TCONS_00111916	down	LOC_Os03g02514	hydrolase, alpha/beta fold family protein, putative, expressed	down	-50.6		TCONS_00144592	down	LOC_Os09g31220	expressed protein	down	-57.43
TCONS_00130461	down	LOC_Os03g02514	hydrolase, alpha/beta fold family protein, putative, expressed	down	-50.07		TCONS_00121908	down	LOC_Os03g48950	expressed protein	down	-73.01
TCONS_00111916	down	LOC_Os03g02550	OsFBX76 - F-box domain containing protein, expressed	down	-52.11		TCONS_00121908	down	LOC_Os07g37530	organic cation transporter-related, putative, expressed	up	-62.57
TCONS_00044170	down	LOC_Os03g02685	lysM domain containing protein, putative, expressed	down	-52.83		TCONS_00023646	down	LOC_Os05g10310	acid phosphatase, putative, expressed	down	-60.88
TCONS_00121884	down	LOC_Os03g02710	hydroxymethylglutaryl-CoA synthase, putative, expressed	down	-61.05		TCONS_00121908	down	LOC_Os06g36360	expressed protein	down	-65.93
TCONS_00130461	down	LOC_Os03g02710	hydroxymethylglutaryl-CoA synthase, putative, expressed	down	-51.39		TCONS_00023646	down	LOC_Os06g36360	expressed protein	down	-54.26
TCONS_00111916	down	LOC_Os03g04490	cyclin-dependent kinase inhibitor, putative, expressed	down	-50.27		TCONS_00076332	down	LOC_Os06g15170	3-ketoacyl-CoA synthase, putative, expressed	up	-52.9
TCONS_00055980	down	LOC_Os03g04650	cytochrome P450 protein, putative, expressed	down	-50.99		TCONS_00121908	down	LOC_Os01g13740	myb-like DNA-binding domain containing protein, expressed	up	-76.3
TCONS_00055980	down	LOC_Os03g04710	expressed protein	down	-55.03		TCONS_00037710	down	LOC_Os01g65780	glycosyl transferase, putative, expressed	down	-53.96
TCONS_00044170	down	LOC_Os03g05110	xyloglucan galactosyltransferase KATAMARI1, putative, expressed	down	-50.79		TCONS_00037710	down	LOC_Os05g45090	anthocyanidin 5,3-O-glucosyltransferase, putative, expressed	up	-51.65
TCONS_00055980	down	LOC_Os03g05110	xyloglucan galactosyltransferase KATAMARI1, putative, expressed	down	-64.67		TCONS_00121908	down	LOC_Os12g41090	CAMK_KIN1/SNF1/Nim1_like.38 - CAMK includes calcium/calmodulin depedent protein kinases, expressed	up	-68.34
TCONS_00140760	down	LOC_Os03g05110	xyloglucan galactosyltransferase KATAMARI1, putative, expressed	down	-59.3		TCONS_00144592	down	LOC_Os12g41090	CAMK_KIN1/SNF1/Nim1_like.38 - CAMK includes calcium/calmodulin depedent protein kinases, expressed	up	-53.78
TCONS_00055980	down	LOC_Os03g05320	expressed protein	down	-52.91		TCONS_00121908	down	LOC_Os01g43350	protein kinase family protein, putative, expressed	down	-69.03
TCONS_00055980	down	LOC_Os03g05920	expressed protein	down	-54.86		TCONS_00121908	down	LOC_Os09g39000	OsFBX341 - F-box domain containing protein, expressed	up	-69.51
TCONS_00055980	down	LOC_Os03g06070	la domain containing protein, putative, expressed	down	-56.07		TCONS_00074589	down	LOC_Os03g59320	expressed protein	down	-53.78
TCONS_00111916	down	LOC_Os03g06070	la domain containing protein, putative, expressed	down	-51.55		TCONS_00142862	down	LOC_Os06g51029	OsFtsH1 FtsH protease, homologue of AtFtsH1/5, expressed	down	-53.63
TCONS_00130461	down	LOC_Os03g06070	la domain containing protein, putative, expressed	down	-51.81		TCONS_00121908	down	LOC_Os01g03730	nuclease PA3, putative, expressed	down	-54.8
TCONS_00068868	down	LOC_Os03g06070	la domain containing protein, putative, expressed	down	-54.75		TCONS_00114760	down	LOC_Os07g02540	HLS, putative, expressed	up	-57.76
TCONS_00055980	down	LOC_Os03g06200	aminotransferase, putative, expressed	down	-52.17		TCONS_00121908	down	LOC_Os04g39814	Os4bglu9 - beta-glucosidase homologue, similar to Os4Bglu12 exoglucanase/beta-glucosidase, expressed	down	-58.44
TCONS_00055980	down	LOC_Os03g06410	protein kinase domain containing protein, expressed	down	-53.84		TCONS_00121908	down	LOC_Os01g43760	cytochrome P450 72A1, putative, expressed	down	-54.36
TCONS_00130461	down	LOC_Os03g06410	protein kinase domain containing protein, expressed	down	-52.61		TCONS_00114760	down	LOC_Os10g27090	expressed protein	down	-55.7
TCONS_00055980	down	LOC_Os03g07100	LTPL82 - Protease inhibitor/seed storage/LTP family protein precursor, expressed	down	-57.79		TCONS_00037710	down	LOC_Os10g39000	expressed protein	up	-72.66
TCONS_00121884	down	LOC_Os03g07100	LTPL82 - Protease inhibitor/seed storage/LTP family protein precursor, expressed	down	-53.48		TCONS_00142862	down	LOC_Os05g37060	MYB family transcription factor, putative, expressed	down	-51.46
TCONS_00055980	down	LOC_Os03g08320	ZIM domain containing protein, putative, expressed	down	-51.66		TCONS_00121908	down	LOC_Os09g08700	expressed protein	up	-66.31
TCONS_00111916	down	LOC_Os03g08330	ZIM domain containing protein, putative, expressed	down	-54.67		TCONS_00121908	down	LOC_Os04g38940	integral membrane protein, putative, expressed	down	-62.73
TCONS_00055980	down	LOC_Os03g08840	zinc finger protein, putative, expressed	down	-55.39		TCONS_00023646	down	LOC_Os04g38940	integral membrane protein, putative, expressed	down	-54.55
TCONS_00055980	down	LOC_Os03g08960	homeobox associated leucine zipper, putative, expressed	down	-54.13		TCONS_00121908	down	LOC_Os03g45290	ankyrin repeat domain-containing protein 50, putative, expressed	up	-52.26
TCONS_00111916	down	LOC_Os03g08960	homeobox associated leucine zipper, putative, expressed	down	-50.17		TCONS_00038266	up	LOC_Os01g12810	retrotransposon protein, putative, unclassified, expressed	up	-55.47
TCONS_00068868	down	LOC_Os03g08960	homeobox associated leucine zipper, putative, expressed	down	-51.5		TCONS_00040340	up	LOC_Os01g15990	expressed protein	down	-52.17
TCONS_00055980	down	LOC_Os03g09900	membrane protein, putative, expressed	down	-55.92		TCONS_00040340	up	LOC_Os01g08890	expressed protein	down	-52.35
TCONS_00055980	down	LOC_Os03g10240	DUF677 domain containing protein, putative, expressed	down	-60.83		TCONS_00136741	up	LOC_Os01g64520	uricase, putative, expressed	down	-57.37
TCONS_00130461	down	LOC_Os03g10240	DUF677 domain containing protein, putative, expressed	down	-51.03		TCONS_00040340	up	LOC_Os01g64540	anthocyanidin 3-O-glucosyltransferase, putative, expressed	down	-58.12
TCONS_00068868	down	LOC_Os03g10240	DUF677 domain containing protein, putative, expressed	down	-55.41		TCONS_00000292	up	LOC_Os11g34020	protein binding protein, putative, expressed	up	-53.02
TCONS_00044170	down	LOC_Os03g10620	hydrolase, alpha/beta fold family domain containing protein, expressed	down	-57.26		TCONS_00000292	up	LOC_Os12g44100	peptide transporter PTR2, putative, expressed	down	-51.63
TCONS_00095132	down	LOC_Os03g10620	hydrolase, alpha/beta fold family domain containing protein, expressed	down	-50.31		TCONS_00040340	up	LOC_Os02g46380	purine permease, putative, expressed	down	-56.34
TCONS_00111916	down	LOC_Os03g10620	hydrolase, alpha/beta fold family domain containing protein, expressed	down	-53.79		TCONS_00136741	up	LOC_Os02g09490	dehydrogenase, putative, expressed	down	-53.44
TCONS_00055980	down	LOC_Os03g11370	B3 DNA binding domain containing protein, expressed	down	-63.16		TCONS_00040340	up	LOC_Os02g18410	salt stress root protein RS1, putative, expressed	down	-52.36
TCONS_00130461	down	LOC_Os03g11490	expressed protein	down	-50.47		TCONS_00136741	up	LOC_Os02g32980	Cupin domain containing protein, expressed	down	-53.14
TCONS_00055980	down	LOC_Os03g11540	RPA1B - Putative single-stranded DNA binding complex subunit 1, expressed	down	-53		TCONS_00136741	up	LOC_Os02g41670	phenylalanine ammonia-lyase, putative, expressed	up	-58.42
TCONS_00055980	down	LOC_Os03g11600	YABBY domain containing protein, putative, expressed	down	-59.1		TCONS_00040340	up	LOC_Os02g46980	pentatricopeptide, putative, expressed	up	-52.95
TCONS_00068868	down	LOC_Os03g11600	YABBY domain containing protein, putative, expressed	down	-53.25		TCONS_00136741	up	LOC_Os02g48870	aspartic proteinase nepenthesin-2 precursor, putative, expressed	up	-54.35
TCONS_00055980	down	LOC_Os03g12670	expressed protein	down	-55.58		TCONS_00000292	up	LOC_Os03g06200	aminotransferase, putative, expressed	down	-57.21
TCONS_00068868	down	LOC_Os03g13360	expressed protein	down	-55.02		TCONS_00136741	up	LOC_Os03g15960	hsp20/alpha crystallin family protein, putative, expressed	down	-52.41
TCONS_00055980	down	LOC_Os03g13590	potyvirus VPg interacting protein, putative, expressed	down	-63.02		TCONS_00040340	up	LOC_Os03g38950	chloroplast post-illumination chlorophyll fluorescence increase protein, putative, expressed	down	-53.44
TCONS_00055980	down	LOC_Os03g15470	expressed protein	up	-56.78		TCONS_00040340	up	LOC_Os03g29930	expressed protein	up	-57.29
TCONS_00057811	down	LOC_Os03g15470	expressed protein	up	-53.83		TCONS_00136741	up	LOC_Os03g50280	GLTP domain containing protein, putative, expressed	up	-53.32
TCONS_00105869	down	LOC_Os03g15470	expressed protein	up	-55.14		TCONS_00136741	up	LOC_Os04g41540	OsCML22 - Calmodulin-related calcium sensor protein, expressed	up	-52.97
TCONS_00068868	down	LOC_Os03g15470	expressed protein	up	-51.73		TCONS_00136741	up	LOC_Os04g33820	OsFBX132 - F-box domain containing protein, expressed	down	-53.56
TCONS_00111916	down	LOC_Os03g15630	harpin-induced protein 1 domain containing protein, expressed	down	-50		TCONS_00136741	up	LOC_Os04g51460	glycosyl hydrolases family 16, putative, expressed	up	-57.2
TCONS_00068868	down	LOC_Os03g15630	harpin-induced protein 1 domain containing protein, expressed	down	-52.84		TCONS_00136741	up	LOC_Os05g42210	serine/threonine-protein kinase receptor precursor, putative, expressed	down	-57.51
TCONS_00055980	down	LOC_Os03g16060	expressed protein	down	-59.82		TCONS_00038266	up	LOC_Os05g06460	dihydrolipoyl dehydrogenase, putative, expressed	down	-56.87
TCONS_00055980	down	LOC_Os03g16350	DNA binding protein, putative, expressed	down	-63.87		TCONS_00038266	up	LOC_Os05g15510	cellulase, putative, expressed	up	-52.87
TCONS_00121884	down	LOC_Os03g16350	DNA binding protein, putative, expressed	down	-56.24		TCONS_00040340	up	LOC_Os05g29990	NAD dependent epimerase/dehydratase family domain containing protein, expressed	down	-56.08
TCONS_00130461	down	LOC_Os03g16350	DNA binding protein, putative, expressed	down	-54.49		TCONS_00040340	up	LOC_Os05g32460	VQ domain containing protein, putative, expressed	down	-51.43
TCONS_00055980	down	LOC_Os03g16400	expressed protein	down	-61.55		TCONS_00136741	up	LOC_Os05g39720	WRKY70, expressed	up	-59.09
TCONS_00055980	down	LOC_Os03g16700	initiator-binding protein, putative, expressed	down	-56.28		TCONS_00038266	up	LOC_Os05g48650	transcription factor HBP-1b, putative, expressed	down	-53.26
TCONS_00068868	down	LOC_Os03g17980	CAMK_KIN1/SNF1/Nim1_like_AMPKh.2 - CAMK includes calcium/calmodulin depedent protein kinases, expressed	down	-58.79		TCONS_00136741	up	LOC_Os05g48700	gibberellin 2-beta-dioxygenase, putative, expressed	down	-58.57
TCONS_00055980	down	LOC_Os03g18110	proteins of unknown function domain containing protein, putative, expressed	down	-57.74		TCONS_00136741	up	LOC_Os07g10840	uncharacterized glycosyltransferase, putative, expressed	down	-52.17
TCONS_00044170	down	LOC_Os03g19590	phytochrome B, putative, expressed	down	-61.34		TCONS_00038266	up	LOC_Os07g38130	polygalacturonase inhibitor 1 precursor, putative, expressed	down	-51.81
TCONS_00111916	down	LOC_Os03g19590	phytochrome B, putative, expressed	down	-55.85		TCONS_00136741	up	LOC_Os08g25624	phosphate/phosphate translocator, putative, expressed	down	-56.3
TCONS_00068868	down	LOC_Os03g19590	phytochrome B, putative, expressed	down	-51.13		TCONS_00040340	up	LOC_Os08g40280	lectin-like protein kinase, putative, expressed	up	-52.89
TCONS_00095132	down	LOC_Os03g19780	expressed protein	down	-53.67		TCONS_00038266	up	LOC_Os08g01220	harpin-induced protein 1 domain containing protein, expressed	down	-52.79
TCONS_00068868	down	LOC_Os03g20180	ECT protein, putative, expressed	down	-54.35		TCONS_00136741	up	LOC_Os08g37840	phosphate-induced protein 1 conserved region domain containing protein, expressed	down	-52.58
TCONS_00055980	down	LOC_Os03g20450	expressed protein	down	-50.47		TCONS_00038266	up	LOC_Os02g22710	expressed protein	down	-52.82
TCONS_00055980	down	LOC_Os03g20500	OsFBX82 - F-box domain containing protein, expressed	down	-53.32		TCONS_00136741	up	LOC_Os07g05420	anthocyanidin 3-O-glucosyltransferase, putative, expressed	down	-55.26
TCONS_00068868	down	LOC_Os03g20500	OsFBX82 - F-box domain containing protein, expressed	down	-53.53		TCONS_00136741	up	LOC_Os01g62210	50S ribosomal protein L17, putative, expressed	down	-53.32
TCONS_00068868	down	LOC_Os03g20720	GTPase-activating protein, putative, expressed	down	-55.22		TCONS_00040340	up	LOC_Os02g46640	heat shock protein DnaJ, putative, expressed	down	-54.75
TCONS_00055980	down	LOC_Os03g21230	leucine-rich repeat family protein, putative, expressed	down	-51.66		TCONS_00000292	up	LOC_Os04g33200	heparan-alpha-glucosaminide N-acetyltransferase, putative, expressed	up	-52.55
TCONS_00068868	down	LOC_Os03g21510	inactive receptor kinase At2g26730 precursor, putative, expressed	down	-52.83		TCONS_00136741	up	LOC_Os02g32610	protein kinase domain containing protein, expressed	down	-55.97
TCONS_00130461	down	LOC_Os03g21540	TKL_IRAK_CrRLK1L-1.8 - The CrRLK1L-1 subfamily has homology to the CrRLK1L homolog, expressed	down	-52.39		TCONS_00136741	up	LOC_Os02g52190	helix-loop-helix DNA-binding protein, putative, expressed	up	-54.28
TCONS_00068868	down	LOC_Os03g21540	TKL_IRAK_CrRLK1L-1.8 - The CrRLK1L-1 subfamily has homology to the CrRLK1L homolog, expressed	down	-51.25		TCONS_00136741	up	LOC_Os03g24590	mTERF domain containing protein, expressed	up	-52.09
TCONS_00055980	down	LOC_Os03g21720	vacuolar-sorting receptor precursor, putative, expressed	down	-55.12		TCONS_00136741	up	LOC_Os04g30760	3-oxoacyl-reductase, chloroplast precursor, putative, expressed	down	-56.54
TCONS_00068868	down	LOC_Os03g21720	vacuolar-sorting receptor precursor, putative, expressed	down	-50.13		TCONS_00038266	up	LOC_Os01g10580	B-box zinc finger family protein, putative, expressed	down	-54.59
TCONS_00140760	down	LOC_Os03g21730	receptor-like protein kinase precursor, putative, expressed	down	-53.02		TCONS_00136741	up	LOC_Os01g47070	glycosyl hydrolase, putative, expressed	up	-52.33
TCONS_00055980	down	LOC_Os03g22040	expressed protein	down	-56.39		TCONS_00000292	up	LOC_Os06g45090	expressed protein	down	-53.66
TCONS_00055980	down	LOC_Os03g22900	SNF2 family N-terminal domain containing protein, expressed	down	-52.3		TCONS_00136741	up	LOC_Os09g16030	cytokinin-O-glucosyltransferase 1, putative, expressed	down	-56.6
TCONS_00055980	down	LOC_Os03g24950	expressed protein	down	-54.2		TCONS_00040340	up	LOC_Os02g36030	cytochrome P450, putative, expressed	up	-54.24
TCONS_00130461	down	LOC_Os03g24950	expressed protein	down	-55.92		TCONS_00136741	up	LOC_Os10g32770	WD repeat-containing protein, putative, expressed	down	-54.81
TCONS_00130461	down	LOC_Os03g27370	phospholipase D, putative, expressed	down	-51.3		TCONS_00136741	up	LOC_Os08g45170	carboxyl-terminal peptidase, putative, expressed	down	-52.21
TCONS_00055980	down	LOC_Os03g27840	splicing factor, arginine/serine-rich 16, putative, expressed	down	-53.95		TCONS_00040340	up	LOC_Os05g48810	dnaJ domain containing protein, expressed	down	-62.87
TCONS_00068637	down	LOC_Os03g29360	expressed protein	down	-50.19		TCONS_00040340	up	LOC_Os03g31550	aldehyde oxidase, putative, expressed	down	-52.27
TCONS_00111916	down	LOC_Os03g29360	expressed protein	down	-50.07		TCONS_00136741	up	LOC_Os01g61460	leaf senescence related protein, putative, expressed	down	-53.39
TCONS_00068868	down	LOC_Os03g31290	membrane-anchored ubiquitin-fold protein, putative, expressed	down	-51.5		TCONS_00038266	up	LOC_Os07g39690	GCN5-related N-acetyltransferase, putative, expressed	down	-51.73
TCONS_00111916	down	LOC_Os03g37984	amino acid permease family protein, putative, expressed	down	-50.03		TCONS_00038266	up	LOC_Os01g21034	pectinesterase, putative, expressed	down	-53.7
TCONS_00055980	down	LOC_Os03g38950	chloroplast post-illumination chlorophyll fluorescence increase protein, putative, expressed	down	-52.91		TCONS_00040340	up	LOC_Os03g55240	cytochrome P450, putative, expressed	down	-52.12
TCONS_00068868	down	LOC_Os03g38950	chloroplast post-illumination chlorophyll fluorescence increase protein, putative, expressed	down	-57.82		TCONS_00136741	up	LOC_Os01g24070	GATA zinc finger domain containing protein, expressed	down	-55.78
TCONS_00130461	down	LOC_Os03g39432	CPuORF31 - conserved peptide uORF-containing transcript, expressed	down	-53.11		TCONS_00136741	up	LOC_Os01g17396	expressed protein	up	-52.47
TCONS_00055980	down	LOC_Os03g42840	calcineurin B, putative, expressed	down	-51.61		TCONS_00136741	up	LOC_Os11g10040	mTERF family protein, expressed	down	-52.59
TCONS_00068868	down	LOC_Os03g44300	transketolase, putative, expressed	down	-56.81		TCONS_00136741	up	LOC_Os03g40100	ACT domain containing protein, expressed	down	-52.81
TCONS_00130461	down	LOC_Os03g46550	RGH1A, putative, expressed	down	-51.97		TCONS_00136741	up	LOC_Os04g30420	dehydrogenase, putative, expressed	up	-51.74
TCONS_00044170	down	LOC_Os03g48040	2Fe-2S iron-sulfur cluster binding domain containing protein, expressed	down	-51.33		TCONS_00040340	up	LOC_Os01g68560	OsMADS98 - MADS-box family gene with M-beta type-box, expressed	up	-52.87
TCONS_00044170	down	LOC_Os03g49940	integral membrane protein, putative, expressed	down	-53.35		TCONS_00000292	up	LOC_Os10g27120	expressed protein	up	-53.56
TCONS_00055980	down	LOC_Os03g51220	SWI/SNF-related matrix-associated actin-dependent regulator of chromatin subfamily C member, putative, expressed	down	-62.14		TCONS_00038266	up	LOC_Os02g26810	cytochrome P450, putative, expressed	up	-60.41
TCONS_00055980	down	LOC_Os03g51580	helix-loop-helix DNA-binding domain containing protein, expressed	down	-63.08		TCONS_00136741	up	LOC_Os10g25400	GDSL-like lipase/acylhydrolase, putative, expressed	down	-51.4
TCONS_00130461	down	LOC_Os03g52970	deoxyhypusine synthase, putative, expressed	down	-50.56		TCONS_00136741	up	LOC_Os02g32610	protein kinase domain containing protein, expressed	down	-55.97
TCONS_00055980	down	LOC_Os03g55240	cytochrome P450, putative, expressed	down	-60.21		TCONS_00040340	up	LOC_Os03g58940	LTPL83 - Protease inhibitor/seed storage/LTP family protein precursor, putative, expressed	down	-58.65
TCONS_00130461	down	LOC_Os03g55240	cytochrome P450, putative, expressed	down	-50.37		TCONS_00040340	up	LOC_Os04g16940	transposon protein, putative, CACTA, En/Spm sub-class, expressed	down	-52.13
TCONS_00055980	down	LOC_Os03g55250	cytochrome P450 81E1, putative, expressed	down	-51.3		TCONS_00040340	up	LOC_Os05g02870	white-brown complex homolog protein, putative, expressed	up	-53.05
TCONS_00055980	down	LOC_Os03g55430	expressed protein	down	-54.29		TCONS_00136741	up	LOC_Os03g31410	expressed protein	down	-51.79
TCONS_00121884	down	LOC_Os03g57660	peptidase, putative, expressed	down	-52.63		TCONS_00040340	up	LOC_Os05g02450	expressed protein	down	-53.46
TCONS_00044170	down	LOC_Os03g57880	glucan endo-1,3-beta-glucosidase precursor, putative, expressed	down	-50.36		TCONS_00136741	up	LOC_Os02g56010	anthocyanidin 3-O-glucosyltransferase, putative, expressed	up	-51.44
TCONS_00055980	down	LOC_Os03g58010	acetyltransferase, GNAT family, putative, expressed	down	-58.46		TCONS_00038266	up	LOC_Os10g30850	zinc finger, RING-type, putative, expressed	down	-53.15
TCONS_00140760	down	LOC_Os03g58010	acetyltransferase, GNAT family, putative, expressed	down	-52.55		TCONS_00136741	up	LOC_Os09g23540	dehydrogenase, putative, expressed	up	-52.46
TCONS_00055980	down	LOC_Os03g58070	frigida, putative, expressed	down	-56.43		TCONS_00136741	up	LOC_Os02g47060	WRKY66, expressed	up	-54.51
TCONS_00068868	down	LOC_Os03g58160	heat stress transcription factor, putative, expressed	down	-58.77		TCONS_00136741	up	LOC_Os01g66570	ZOS1-19 - C2H2 zinc finger protein, expressed	up	-56.37
TCONS_00055980	down	LOC_Os03g59240	carboxyl-terminal peptidase, putative, expressed	down	-52.83		TCONS_00136741	up	LOC_Os05g43940	O-methyltransferase, putative, expressed	down	-57.9
TCONS_00055980	down	LOC_Os03g59280	plastocyanin-like domain containing protein, putative, expressed	down	-55.24		TCONS_00136741	up	LOC_Os10g01844	expressed protein	down	-51.98
TCONS_00055980	down	LOC_Os03g60080	NAC domain-containing protein 67, putative, expressed	down	-59.79		TCONS_00040340	up	LOC_Os05g49490	expressed protein	up	-52.96
TCONS_00044170	down	LOC_Os03g60260	ANT1, putative, expressed	down	-51.89		TCONS_00136741	up	LOC_Os07g02540	HLS, putative, expressed	up	-59.79
TCONS_00055980	down	LOC_Os03g60260	ANT1, putative, expressed	down	-58.33		TCONS_00136741	up	LOC_Os10g40280	expressed protein	up	-56.87
TCONS_00044170	down	LOC_Os03g60460	aminopeptidase, putative, expressed	down	-51.73		TCONS_00136741	up	LOC_Os01g43760	cytochrome P450 72A1, putative, expressed	down	-64.46
TCONS_00105869	down	LOC_Os03g60460	aminopeptidase, putative, expressed	down	-50.84		TCONS_00136741	up	LOC_Os04g33660	bifunctional monodehydroascorbate reductase and carbonic anhydrasenectarin-3 precursor, putative, expressed	up	-54.02
TCONS_00111916	down	LOC_Os03g60460	aminopeptidase, putative, expressed	down	-52.65		TCONS_00136741	up	LOC_Os08g42430	membrane associated DUF588 domain containing protein, putative, expressed	down	-63.42
TCONS_00068868	down	LOC_Os03g60460	aminopeptidase, putative, expressed	down	-56.8		TCONS_00170235	down	LOC_Os01g15990	expressed protein	down	-52.19
TCONS_00055980	down	LOC_Os03g62750	inner membrane protein, putative, expressed	down	-59.56		TCONS_00109605	down	LOC_Os01g60640	WRKY21, expressed	down	-51.55
TCONS_00111916	down	LOC_Os03g62750	inner membrane protein, putative, expressed	down	-59.2		TCONS_00170235	down	LOC_Os01g03360	BBTI5 - Bowman-Birk type bran trypsin inhibitor precursor, expressed	down	-51.52
TCONS_00068868	down	LOC_Os03g62750	inner membrane protein, putative, expressed	down	-52.61		TCONS_00109605	down	LOC_Os10g17489	UDP-glucoronosyl and UDP-glucosyl transferase domain containing protein, expressed	down	-52.91
TCONS_00044170	down	LOC_Os03g63480	ankyrin repeat domain containing protein, expressed	down	-53.38		TCONS_00170235	down	LOC_Os10g26340	cytochrome P450, putative, expressed	up	-53.52
TCONS_00111916	down	LOC_Os03g63480	ankyrin repeat domain containing protein, expressed	down	-50.02		TCONS_00109605	down	LOC_Os12g42230	transketolase, putative, expressed	down	-52.01
TCONS_00130461	down	LOC_Os03g63480	ankyrin repeat domain containing protein, expressed	down	-56.81		TCONS_00170235	down	LOC_Os02g41520	glycosyl transferase 8 domain containing protein, putative, expressed	down	-51.41
TCONS_00055980	down	LOC_Os03g01016	expressed protein	up	-50.57		TCONS_00170235	down	LOC_Os02g46380	purine permease, putative, expressed	down	-54.16
TCONS_00068868	down	LOC_Os03g01016	expressed protein	up	-55.98		TCONS_00109605	down	LOC_Os06g40360	OsFBL30 - F-box domain and LRR containing protein, expressed	down	-53.91
TCONS_00068868	down	LOC_Os03g01660	SKP1, putative, expressed	down	-52.17		TCONS_00170235	down	LOC_Os07g37730	NADH-ubiquinone oxidoreductase, mitochondrial precursor, putative, expressed	down	-52.11
TCONS_00055980	down	LOC_Os03g01800	glycosyl hydrolases family 16, putative, expressed	down	-61.7		TCONS_00170235	down	LOC_Os07g39320	homeobox domain containing protein, expressed	down	-51.91
TCONS_00140760	down	LOC_Os03g01800	glycosyl hydrolases family 16, putative, expressed	down	-51.43		TCONS_00170235	down	LOC_Os08g43550	MYB family transcription factor, putative, expressed	down	-51.45
TCONS_00055980	down	LOC_Os03g02240	AT-GTL1, putative, expressed	down	-59.39		TCONS_00109605	down	LOC_Os01g62080	serine/threonine-protein kinase AFC1, putative, expressed	down	-51.32
TCONS_00044170	down	LOC_Os03g02390	mitochondrial import inner membrane translocase subunit Tim17, putative, expressed	down	-50.26		TCONS_00170235	down	LOC_Os05g08530	phototropic-responsive NPH3 family protein, putative, expressed	up	-51.94
TCONS_00068868	down	LOC_Os03g02390	mitochondrial import inner membrane translocase subunit Tim17, putative, expressed	down	-53.99		TCONS_00170235	down	LOC_Os07g38910	histidine kinase, putative, expressed	up	-51.34
TCONS_00055980	down	LOC_Os03g02410	GHMP kinases ATP-binding protein, putative, expressed	down	-50.98		TCONS_00170235	down	LOC_Os10g41749	crcB-like protein, expressed	down	-54.6
TCONS_00055980	down	LOC_Os03g02460	retinol dehydrogenase, putative, expressed	down	-51.92		TCONS_00170235	down	LOC_Os10g41749	crcB-like protein, expressed	down	-54.6
TCONS_00130461	down	LOC_Os03g02460	retinol dehydrogenase, putative, expressed	down	-55.12		TCONS_00170235	down	LOC_Os11g26190	RALFL23 - Rapid ALkalinization Factor RALF family protein precursor, expressed	up	-56.35
TCONS_00044170	down	LOC_Os03g03370	fatty acid hydroxylase, putative, expressed	down	-52.15		TCONS_00109605	down	LOC_Os02g33590	U-box domain-containing protein, putative, expressed	up	-52.14
TCONS_00055980	down	LOC_Os03g03370	fatty acid hydroxylase, putative, expressed	down	-52.39		TCONS_00170235	down	LOC_Os05g03120	retrotransposon protein, putative, unclassified, expressed	down	-57.19
TCONS_00111916	down	LOC_Os03g03370	fatty acid hydroxylase, putative, expressed	down	-54.31		TCONS_00170235	down	LOC_Os03g62730	transposon protein, putative, unclassified, expressed	down	-56.71
TCONS_00068868	down	LOC_Os03g03370	fatty acid hydroxylase, putative, expressed	down	-55.38		TCONS_00170235	down	LOC_Os12g06030	OsFBX439 - F-box domain containing protein, expressed	up	-59.19
TCONS_00111916	down	LOC_Os03g03520	expressed protein	down	-60.17		TCONS_00170235	down	LOC_Os07g02540	HLS, putative, expressed	up	-54.29
TCONS_00130461	down	LOC_Os03g03520	expressed protein	down	-56.43
TCONS_00055980	down	LOC_Os03g05730	cell division control protein 48 homolog E, putative, expressed	down	-51.16
TCONS_00055980	down	LOC_Os03g05780	4-coumarate--CoA ligase-like 7, putative, expressed	down	-51.47
TCONS_00111916	down	LOC_Os03g06520	sulfate transporter, putative, expressed	down	-57.61
TCONS_00055980	down	LOC_Os03g06610	expressed protein	down	-58.08
TCONS_00111916	down	LOC_Os03g06610	expressed protein	down	-55.87
TCONS_00095132	down	LOC_Os03g07600	calcium-binding protein, putative, expressed	down	-50.34
TCONS_00140760	down	LOC_Os03g07600	calcium-binding protein, putative, expressed	down	-50.83
TCONS_00068868	down	LOC_Os03g07870	expressed protein	down	-54.82
TCONS_00055980	down	LOC_Os03g08490	AP2 domain containing protein, expressed	down	-58.6
TCONS_00130461	down	LOC_Os03g08520	DUF581 domain containing protein, expressed	down	-50.48
TCONS_00055980	down	LOC_Os03g08620	B3 DNA binding domain containing protein, expressed	down	-58.96
TCONS_00068868	down	LOC_Os03g12730	receptor protein kinase CLAVATA1 precursor, putative, expressed	down	-58.41
TCONS_00021436	down	LOC_Os03g12790	MATE efflux family protein, putative, expressed	down	-50.5
TCONS_00055980	down	LOC_Os03g12790	MATE efflux family protein, putative, expressed	down	-56.05
TCONS_00111916	down	LOC_Os03g12790	MATE efflux family protein, putative, expressed	down	-51.65
TCONS_00130461	down	LOC_Os03g12790	MATE efflux family protein, putative, expressed	down	-51
TCONS_00068868	down	LOC_Os03g12790	MATE efflux family protein, putative, expressed	down	-51.32
TCONS_00140760	down	LOC_Os03g12950	AP2-like ethylene-responsive transcription factor AINTEGUMENTA, putative, expressed	down	-52.01
TCONS_00055980	down	LOC_Os03g13200	peroxidase precursor, putative, expressed	down	-63.22
TCONS_00068868	down	LOC_Os03g13400	ZOS3-06 - C2H2 zinc finger protein, expressed	down	-51.36
TCONS_00055980	down	LOC_Os03g13560	hydroxyproline-rich glycoprotein family protein, putative, expressed	down	-55.14
TCONS_00044170	down	LOC_Os03g13930	OsSub28 - Putative Subtilisin homologue, expressed	down	-50.24
TCONS_00068868	down	LOC_Os03g13930	OsSub28 - Putative Subtilisin homologue, expressed	down	-52.04
TCONS_00055980	down	LOC_Os03g14590	calcium-binding EF hand family protein, putative, expressed	down	-54.11
TCONS_00068868	down	LOC_Os03g14590	calcium-binding EF hand family protein, putative, expressed	down	-59.41
TCONS_00111916	down	LOC_Os03g15050	phosphoenolpyruvate carboxykinase, putative, expressed	down	-54.59
TCONS_00055980	down	LOC_Os03g15530	expressed protein	down	-52.83
TCONS_00055980	down	LOC_Os03g15790	ZOS3-08 - C2H2 zinc finger protein, expressed	down	-50.14
TCONS_00130461	down	LOC_Os03g15790	ZOS3-08 - C2H2 zinc finger protein, expressed	down	-50.41
TCONS_00044170	down	LOC_Os03g16150	mannose-1-phosphate guanyltransferase, putative, expressed	down	-56.38
TCONS_00055980	down	LOC_Os03g16170	protein phosphatase 2C, putative, expressed	down	-54.54
TCONS_00055980	down	LOC_Os03g17010	RNA recognition motif containing protein, putative, expressed	down	-58.85
TCONS_00021436	down	LOC_Os03g17180	ABC transporter, ATP-binding protein, putative, expressed	down	-50.9
TCONS_00044170	down	LOC_Os03g17180	ABC transporter, ATP-binding protein, putative, expressed	down	-60.13
TCONS_00130461	down	LOC_Os03g17230	NAD dependent epimerase/dehydratase family domain containing protein, expressed	down	-50.05
TCONS_00068868	down	LOC_Os03g17230	NAD dependent epimerase/dehydratase family domain containing protein, expressed	down	-61.26
TCONS_00021436	down	LOC_Os03g17340	expressed protein	down	-50.71
TCONS_00111916	down	LOC_Os03g18820	glycosyltransferase, putative, expressed	down	-52.07
TCONS_00140760	down	LOC_Os03g18820	glycosyltransferase, putative, expressed	down	-54.06
TCONS_00055980	down	LOC_Os03g18870	heat shock protein DnaJ, putative, expressed	down	-53.43
TCONS_00121884	down	LOC_Os03g18870	heat shock protein DnaJ, putative, expressed	down	-52.56
TCONS_00055980	down	LOC_Os03g19240	AMP-binding enzyme, putative, expressed	down	-54.94
TCONS_00140760	down	LOC_Os03g19250	AMP-binding enzyme, putative, expressed	down	-51.03
TCONS_00068868	down	LOC_Os03g19436	expressed protein	down	-50.11
TCONS_00055980	down	LOC_Os03g19510	OsClp4 - Putative Clp protease homologue, expressed	down	-52.46
TCONS_00068868	down	LOC_Os03g19580	expressed protein	down	-52.58
TCONS_00055980	down	LOC_Os03g20530	DUF630/DUF632 domains containing protein, putative, expressed	down	-53.18
TCONS_00068868	down	LOC_Os03g20530	DUF630/DUF632 domains containing protein, putative, expressed	down	-50.12
TCONS_00055980	down	LOC_Os03g20680	late embryogenesis abundant protein 1, putative, expressed	down	-55.13
TCONS_00111916	down	LOC_Os03g20680	late embryogenesis abundant protein 1, putative, expressed	down	-50.77
TCONS_00140760	down	LOC_Os03g20680	late embryogenesis abundant protein 1, putative, expressed	down	-50.59
TCONS_00021436	down	LOC_Os03g21040	stress responsive protein, putative, expressed	down	-65.31
TCONS_00021436	down	LOC_Os03g22510	expressed protein	down	-53.47
TCONS_00055980	down	LOC_Os03g25940	cystathionine gamma-synthase, putative, expressed	down	-53.5
TCONS_00068868	down	LOC_Os03g25940	cystathionine gamma-synthase, putative, expressed	down	-56.64
TCONS_00130461	down	LOC_Os03g27210	LOL3, putative, expressed	down	-54.15
TCONS_00140760	down	LOC_Os03g27210	LOL3, putative, expressed	down	-52.75
TCONS_00055980	down	LOC_Os03g28940	ZIM domain containing protein, putative, expressed	down	-51.38
TCONS_00044170	down	LOC_Os03g29540	ATP-dependent protease, putative, expressed	down	-53.98
TCONS_00121884	down	LOC_Os03g29540	ATP-dependent protease, putative, expressed	down	-53.76
TCONS_00130461	down	LOC_Os03g29680	EARLY flowering protein, putative, expressed	down	-50.37
TCONS_00130461	down	LOC_Os03g30740	expressed protein	down	-50.19
TCONS_00111916	down	LOC_Os03g33090	DUF260 domain containing protein, putative, expressed	down	-56.18
TCONS_00055980	down	LOC_Os03g33580	mitotic checkpoint protein, putative, expressed	down	-50.58
TCONS_00055980	down	LOC_Os03g35849	expressed protein	down	-60.39
TCONS_00111916	down	LOC_Os03g35849	expressed protein	down	-50.09
TCONS_00140760	down	LOC_Os03g37490	MATE efflux family protein, putative, expressed	down	-52.51
TCONS_00068868	down	LOC_Os03g37490	MATE efflux family protein, putative, expressed	down	-54.96
TCONS_00055980	down	LOC_Os03g37580	modifier of rudimentary protein, expressed	down	-52.35
TCONS_00055980	down	LOC_Os03g38970	metal ion binding protein, putative, expressed	down	-55.35
TCONS_00121884	down	LOC_Os03g38970	metal ion binding protein, putative, expressed	down	-50.9
TCONS_00095132	down	LOC_Os03g43930	START domain containing protein, expressed	down	-50.14
TCONS_00111916	down	LOC_Os03g43930	START domain containing protein, expressed	down	-55.63
TCONS_00121884	down	LOC_Os03g43930	START domain containing protein, expressed	down	-53.58
TCONS_00130461	down	LOC_Os03g43930	START domain containing protein, expressed	down	-60.43
TCONS_00055980	down	LOC_Os03g44670	expressed protein	down	-57.45
TCONS_00068637	down	LOC_Os03g44670	expressed protein	down	-50.54
TCONS_00111916	down	LOC_Os03g44670	expressed protein	down	-52.94
TCONS_00044170	down	LOC_Os03g45170	amino acid permease, putative, expressed	down	-51.88
TCONS_00130461	down	LOC_Os03g45170	amino acid permease, putative, expressed	down	-50.99
TCONS_00021436	down	LOC_Os03g45730	DNA-binding protein-like, putative, expressed	down	-51.34
TCONS_00111916	down	LOC_Os03g45779	expressed protein	down	-53.23
TCONS_00140760	down	LOC_Os03g45779	expressed protein	down	-51.06
TCONS_00068637	down	LOC_Os03g45870	expressed protein	down	-51.28
TCONS_00111916	down	LOC_Os03g45870	expressed protein	down	-54.09
TCONS_00055980	down	LOC_Os03g46440	BTBA4 - Bric-a-Brac,Tramtrack, Broad Complex BTB domain with Ankyrin repeat region, expressed	down	-56.03
TCONS_00068868	down	LOC_Os03g46440	BTBA4 - Bric-a-Brac,Tramtrack, Broad Complex BTB domain with Ankyrin repeat region, expressed	down	-51.54
TCONS_00055980	down	LOC_Os03g46480	ranBP1 domain containing protein, expressed	down	-54.84
TCONS_00121884	down	LOC_Os03g46480	ranBP1 domain containing protein, expressed	down	-52.12
TCONS_00055980	down	LOC_Os03g47280	VQ domain containing protein, putative, expressed	down	-54.98
TCONS_00111916	down	LOC_Os03g47280	VQ domain containing protein, putative, expressed	down	-55.22
TCONS_00130461	down	LOC_Os03g48180	peptide transporter PTR2, putative, expressed	down	-52.53
TCONS_00140760	down	LOC_Os03g48430	1-aminocyclopropane-1-carboxylate oxidase homolog 4, putative, expressed	down	-51.54
TCONS_00055980	down	LOC_Os03g48600	domain of unknown function DUF966 domain containing protein, expressed	down	-54.77
TCONS_00055980	down	LOC_Os03g49500	ethylene receptor, putative, expressed	down	-50.76
TCONS_00055980	down	LOC_Os03g49610	Os3bglu8 - beta-glucosidase, exo-beta-glucansase, high similarity to Os3bglu7, expressed	down	-52.61
TCONS_00095132	down	LOC_Os03g49610	Os3bglu8 - beta-glucosidase, exo-beta-glucansase, high similarity to Os3bglu7, expressed	down	-51.6
TCONS_00130461	down	LOC_Os03g51000	3,4-dihydroxy-2-butanone kinase, putative, expressed	down	-50.6
TCONS_00055980	down	LOC_Os03g51650	membrane protein, putative, expressed	down	-52.22
TCONS_00044170	down	LOC_Os03g51690	Homeobox domain containing protein, expressed	down	-52.38
TCONS_00055980	down	LOC_Os03g51690	Homeobox domain containing protein, expressed	down	-54.68
TCONS_00055980	down	LOC_Os03g52410	expressed protein	down	-50.56
TCONS_00130461	down	LOC_Os03g52670	GRAM domain containing protein, expressed	down	-50.67
TCONS_00055980	down	LOC_Os03g53520	expressed protein	down	-50.25
TCONS_00130461	down	LOC_Os03g53520	expressed protein	down	-57.07
TCONS_00055980	down	LOC_Os03g54000	oligopeptide transporter, putative, expressed	down	-53
TCONS_00055980	down	LOC_Os03g55320	protein phosphatase 2C, putative, expressed	down	-53.68
TCONS_00068868	down	LOC_Os03g55320	protein phosphatase 2C, putative, expressed	down	-50.15
TCONS_00121884	down	LOC_Os03g55450	expressed protein	down	-51.46
TCONS_00068868	down	LOC_Os03g55560	STE_MEKK_ste11_MAP3K.15 - STE kinases include homologs to sterile 7, sterile 11 and sterile 20 from yeast, expressed	down	-55.33
TCONS_00055980	down	LOC_Os03g55610	dof zinc finger domain containing protein, putative, expressed	down	-54.59
TCONS_00140760	down	LOC_Os03g55800	cytochrome P450, putative, expressed	down	-51.17
TCONS_00055980	down	LOC_Os03g56060	CSLC9 - cellulose synthase-like family C, expressed	down	-56.41
TCONS_00055980	down	LOC_Os03g56220	stress-induced protein, putative, expressed	down	-50.9
TCONS_00111916	down	LOC_Os03g56250	LRR receptor-like protein kinase, putative, expressed	down	-51.74
TCONS_00044170	down	LOC_Os03g56470	protein kinase family protein, putative, expressed	down	-52.73
TCONS_00055980	down	LOC_Os03g56470	protein kinase family protein, putative, expressed	down	-58.11
TCONS_00068868	down	LOC_Os03g57040	clathrin adaptor complex small chain domain containing protein, expressed	down	-53.78
TCONS_00111916	down	LOC_Os03g57080	PLA IIIA/PLP7, putative, expressed	down	-56.84
TCONS_00130461	down	LOC_Os03g57080	PLA IIIA/PLP7, putative, expressed	down	-60.17
TCONS_00140760	down	LOC_Os03g57320	expp1 protein precursor, putative, expressed	down	-54.82
TCONS_00068868	down	LOC_Os03g58600	PAZ domain containing protein, putative, expressed	down	-54.68
TCONS_00055980	down	LOC_Os03g58850	uncharacterized PE-PGRS family protein PE_PGRS3 precursor, putative, expressed	down	-56.75
TCONS_00045430	down	LOC_Os03g59450	transporter-related, putative, expressed	down	-50.37
TCONS_00095132	down	LOC_Os03g60509	expressed protein	down	-52.42
TCONS_00055980	down	LOC_Os03g60720	expansin precursor, putative, expressed	down	-53.23
TCONS_00055980	down	LOC_Os03g60840	BBTI13 - Bowman-Birk type bran trypsin inhibitor precursor, expressed	down	-60.67
TCONS_00105869	down	LOC_Os03g61360	hydrolase, alpha/beta fold family domain containing protein, expressed	down	-51.02
TCONS_00130461	down	LOC_Os03g61490	expressed protein	down	-51.61
TCONS_00044170	down	LOC_Os03g61540	lipase class 3 family protein, putative, expressed	down	-53.08
TCONS_00055980	down	LOC_Os03g62760	expressed protein	down	-55.87
TCONS_00055980	down	LOC_Os03g63740	NFD2, putative, expressed	down	-50.53
TCONS_00140760	down	LOC_Os03g64190	la domain containing protein, putative, expressed	down	-51.28
TCONS_00068868	down	LOC_Os03g64190	la domain containing protein, putative, expressed	down	-63.01
TCONS_00055980	down	LOC_Os04g02510	ZOS4-01 - C2H2 zinc finger protein, expressed	down	-52.69
TCONS_00130461	down	LOC_Os04g02510	ZOS4-01 - C2H2 zinc finger protein, expressed	down	-54.72
TCONS_00068868	down	LOC_Os04g02510	ZOS4-01 - C2H2 zinc finger protein, expressed	down	-51.73
TCONS_00055980	down	LOC_Os04g02530	expressed protein	down	-55.05
TCONS_00068868	down	LOC_Os04g03796	OsSub37 - Putative Subtilisin homologue, expressed	down	-50.38
TCONS_00055980	down	LOC_Os04g21110	phosphoribulokinase/Uridine kinase family protein, expressed	down	-52.57
TCONS_00068868	down	LOC_Os04g21110	phosphoribulokinase/Uridine kinase family protein, expressed	down	-62.19
TCONS_00068868	down	LOC_Os04g24140	ribose-5-phosphate isomerase A, putative, expressed	down	-57.52
TCONS_00055980	down	LOC_Os04g26910	oxidoreductase, aldo/keto reductase family protein, putative, expressed	down	-56.28
TCONS_00044170	down	LOC_Os04g28850	RALFL36 - Rapid ALkalinization Factor RALF family protein precursor, expressed	down	-51.36
TCONS_00055980	down	LOC_Os04g31690	expressed protein	down	-57.13
TCONS_00130461	down	LOC_Os04g31924	nodulin, putative, expressed	down	-52.6
TCONS_00068868	down	LOC_Os04g31971	expressed protein	down	-56.15
TCONS_00121884	down	LOC_Os04g32010	thiamine pyrophosphate enzyme, C-terminal TPP binding domain containing protein, expressed	down	-51.1
TCONS_00091337	down	LOC_Os04g32110	ACT domain containing protein, expressed	down	-50.88
TCONS_00091337	down	LOC_Os04g32540	OsSCP24 - Putative Serine Carboxypeptidase homologue, expressed	down	-53.44
TCONS_00111916	down	LOC_Os04g32920	potassium transporter, putative, expressed	down	-51.03
TCONS_00055980	down	LOC_Os04g33030	protein binding protein, putative, expressed	down	-62.43
TCONS_00140760	down	LOC_Os04g33030	protein binding protein, putative, expressed	down	-50.86
TCONS_00111916	down	LOC_Os04g33390	prephenate dehydratase domain containing protein, expressed	down	-52.48
TCONS_00055980	down	LOC_Os04g33780	OTU-like cysteine protease family protein, putative, expressed	down	-50.93
TCONS_00140760	down	LOC_Os04g34140	U-box protein CMPG1, putative, expressed	down	-50.2
TCONS_00111916	down	LOC_Os04g35570	Regulator of chromosome condensation domain containing protein, expressed	down	-53.02
TCONS_00111916	down	LOC_Os04g35840	T-complex protein 11, putative, expressed	down	-58.59
TCONS_00130461	down	LOC_Os04g35840	T-complex protein 11, putative, expressed	down	-58.55
TCONS_00044170	down	LOC_Os04g36054	auxin response factor 9, putative, expressed	down	-54.19
TCONS_00055980	down	LOC_Os04g36054	auxin response factor 9, putative, expressed	down	-50.04
TCONS_00055980	down	LOC_Os04g37430	lipoxygenase protein, putative, expressed	down	-56.52
TCONS_00111916	down	LOC_Os04g37430	lipoxygenase protein, putative, expressed	down	-50.4
TCONS_00044170	down	LOC_Os04g37500	glutamate decarboxylase, putative, expressed	down	-51.94
TCONS_00055980	down	LOC_Os04g37500	glutamate decarboxylase, putative, expressed	down	-54.15
TCONS_00140760	down	LOC_Os04g37500	glutamate decarboxylase, putative, expressed	down	-50.16
TCONS_00140760	down	LOC_Os04g38390	wound/stress protein, putative, expressed	down	-60.84
TCONS_00055980	down	LOC_Os04g38680	transmembrane amino acid transporter protein, putative, expressed	down	-50.71
TCONS_00057811	down	LOC_Os04g38680	transmembrane amino acid transporter protein, putative, expressed	down	-57.05
TCONS_00130461	down	LOC_Os04g38680	transmembrane amino acid transporter protein, putative, expressed	down	-52.43
TCONS_00111916	down	LOC_Os04g40100	BTBN11 - Bric-a-Brac, Tramtrack, Broad Complex BTB domain with non-phototropic hypocotyl 3 NPH3 domain, expressed	down	-55.63
TCONS_00130461	down	LOC_Os04g40630	BTBZ4 - Bric-a-Brac, Tramtrack, Broad Complex BTB domain with TAZ zinc finger and Calmodulin-binding domains, expressed	down	-51.95
TCONS_00068868	down	LOC_Os04g40630	BTBZ4 - Bric-a-Brac, Tramtrack, Broad Complex BTB domain with TAZ zinc finger and Calmodulin-binding domains, expressed	down	-52.7
TCONS_00055980	down	LOC_Os04g40830	cullin family domain containing protein, putative, expressed	down	-55.95
TCONS_00055980	down	LOC_Os04g41260	amine oxidase, flavin-containing, domain containing protein, expressed	down	-50.38
TCONS_00055980	down	LOC_Os04g42420	nodulin, putative, expressed	down	-62.48
TCONS_00140760	down	LOC_Os04g42420	nodulin, putative, expressed	down	-53.28
TCONS_00044170	down	LOC_Os04g44780	beta-expansin precursor, putative, expressed	down	-50.71
TCONS_00057811	down	LOC_Os04g44780	beta-expansin precursor, putative, expressed	down	-51.96
TCONS_00068868	down	LOC_Os04g44910	receptor like protein kinase, putative, expressed	down	-52.28
TCONS_00055980	down	LOC_Os04g47220	aquaporin protein, putative, expressed	down	-51.94
TCONS_00130461	down	LOC_Os04g49060	H-BTB3 - Bric-a-Brac, Tramtrack, Broad Complex BTB domain with H family conserved sequence, expressed	down	-57.09
TCONS_00055980	down	LOC_Os04g50060	GRAS family transcription factor domain containing protein, expressed	down	-52.59
TCONS_00044170	down	LOC_Os04g51560	WRKY68, expressed	down	-55.07
TCONS_00055980	down	LOC_Os04g51560	WRKY68, expressed	down	-54.54
TCONS_00068868	down	LOC_Os04g51560	WRKY68, expressed	down	-51.55
TCONS_00044170	down	LOC_Os04g52090	AP2 domain containing protein, expressed	down	-52.75
TCONS_00111916	down	LOC_Os04g52164	transferase family protein, putative, expressed	down	-50.15
TCONS_00055980	down	LOC_Os04g52230	ent-kaurene synthase, chloroplast precursor, putative, expressed	down	-50.57
TCONS_00091337	down	LOC_Os04g52540	retrotransposon protein, putative, unclassified, expressed	down	-50.43
TCONS_00068868	down	LOC_Os04g52540	retrotransposon protein, putative, unclassified, expressed	down	-50.08
TCONS_00055980	down	LOC_Os04g52660	expressed protein	down	-50.56
TCONS_00055980	down	LOC_Os04g53990	ethylene-responsive protein related, putative, expressed	down	-58.66
TCONS_00068868	down	LOC_Os04g54790	ELMO/CED-12 family protein, putative, expressed	down	-58.4
TCONS_00068868	down	LOC_Os04g54830	expressed protein	down	-54.36
TCONS_00055980	down	LOC_Os04g55060	3-oxoacyl-synthase III, chloroplast precursor, putative, expressed	down	-54.36
TCONS_00055980	down	LOC_Os04g55560	AP2 domain containing protein, expressed	down	-50.27
TCONS_00055980	down	LOC_Os04g55920	zinc-finger protein, putative, expressed	down	-54.53
TCONS_00055980	down	LOC_Os04g56160	plasma membrane ATPase, putative, expressed	down	-52.05
TCONS_00130461	down	LOC_Os04g56470	amino acid transporter, putative, expressed	down	-52.15
TCONS_00044170	down	LOC_Os04g57810	GA18008-PA, putative, expressed	down	-50.04
TCONS_00044170	down	LOC_Os04g59494	transportin-2, putative, expressed	down	-50.38
TCONS_00055980	down	LOC_Os04g59494	transportin-2, putative, expressed	down	-50.59
TCONS_00055980	down	LOC_Os04g01160	zinc finger family protein, putative, expressed	down	-54.28
TCONS_00140760	down	LOC_Os04g01160	zinc finger family protein, putative, expressed	down	-51.02
TCONS_00044170	down	LOC_Os04g02140	transposon protein, putative, CACTA, En/Spm sub-class, expressed	down	-50.12
TCONS_00130461	down	LOC_Os04g02140	transposon protein, putative, CACTA, En/Spm sub-class, expressed	down	-50.99
TCONS_00055980	down	LOC_Os04g06790	2-aminoethanethiol dioxygenase, putative, expressed	down	-50.79
TCONS_00068868	down	LOC_Os04g06790	2-aminoethanethiol dioxygenase, putative, expressed	down	-56.88
TCONS_00055980	down	LOC_Os04g08350	cysteine synthase, chloroplast/chromoplast precursor, putative, expressed	down	-51.15
TCONS_00055980	down	LOC_Os04g09720	OsSCP22 - Putative Serine Carboxypeptidase homologue, expressed	down	-54.89
TCONS_00055980	down	LOC_Os04g11820	white-brown complex homolog protein, putative, expressed	down	-56.99
TCONS_00091337	down	LOC_Os04g14690	flavin-containing monooxygenase family protein, putative, expressed	down	-50.49
TCONS_00044170	down	LOC_Os04g15920	dehydrogenase, putative, expressed	down	-50.55
TCONS_00068637	down	LOC_Os04g15920	dehydrogenase, putative, expressed	down	-52.61
TCONS_00091337	down	LOC_Os04g25440	cytokinin-O-glucosyltransferase 2, putative, expressed	down	-53.29
TCONS_00055980	down	LOC_Os04g28420	peptidyl-prolyl isomerase, putative, expressed	down	-52.16
TCONS_00055980	down	LOC_Os04g30760	3-oxoacyl-reductase, chloroplast precursor, putative, expressed	down	-56.13
TCONS_00091337	down	LOC_Os04g30760	3-oxoacyl-reductase, chloroplast precursor, putative, expressed	down	-50.33
TCONS_00055980	down	LOC_Os04g30790	expressed protein	down	-60.47
TCONS_00068868	down	LOC_Os04g31040	violaxanthin de-epoxidase, putative, expressed	down	-52.29
TCONS_00021436	down	LOC_Os04g32270	membrane-anchored ubiquitin-fold protein, putative, expressed	down	-55.76
TCONS_00055980	down	LOC_Os04g32270	membrane-anchored ubiquitin-fold protein, putative, expressed	down	-54.21
TCONS_00091337	down	LOC_Os04g32270	membrane-anchored ubiquitin-fold protein, putative, expressed	down	-51.28
TCONS_00121884	down	LOC_Os04g32270	membrane-anchored ubiquitin-fold protein, putative, expressed	down	-50.03
TCONS_00055980	down	LOC_Os04g32460	OsFBL16 - F-box domain and LRR containing protein, expressed	down	-51.69
TCONS_00111916	down	LOC_Os04g32460	OsFBL16 - F-box domain and LRR containing protein, expressed	down	-55.09
TCONS_00055980	down	LOC_Os04g32490	tRNA nucleotidyltransferase/polyA polymerase family protein, putative, expressed	down	-52.7
TCONS_00068868	down	LOC_Os04g32490	tRNA nucleotidyltransferase/polyA polymerase family protein, putative, expressed	down	-57.01
TCONS_00055980	down	LOC_Os04g33310	expressed protein	down	-61.17
TCONS_00130461	down	LOC_Os04g33990	harpin-induced protein 1 domain containing protein, expressed	down	-50.77
TCONS_00055980	down	LOC_Os04g35420	helicase conserved C-terminal domain containing protein, expressed	down	-58.36
TCONS_00044170	down	LOC_Os04g35700	STE_MEKK_ste11_MAP3K.16 - STE kinases include homologs to sterile 7, sterile 11 and sterile 20 from yeast, expressed	down	-59.76
TCONS_00055980	down	LOC_Os04g35700	STE_MEKK_ste11_MAP3K.16 - STE kinases include homologs to sterile 7, sterile 11 and sterile 20 from yeast, expressed	down	-51.71
TCONS_00068868	down	LOC_Os04g35700	STE_MEKK_ste11_MAP3K.16 - STE kinases include homologs to sterile 7, sterile 11 and sterile 20 from yeast, expressed	down	-53.44
TCONS_00055980	down	LOC_Os04g37670	steroid nuclear receptor, ligand-binding, putative, expressed	down	-51.27
TCONS_00055980	down	LOC_Os04g38914	expressed protein	down	-56.49
TCONS_00068868	down	LOC_Os04g38914	expressed protein	down	-53.86
TCONS_00044170	down	LOC_Os04g39110	GASR4 - Gibberellin-regulated GASA/GAST/Snakin family protein precursor, expressed	down	-51.45
TCONS_00068868	down	LOC_Os04g39110	GASR4 - Gibberellin-regulated GASA/GAST/Snakin family protein precursor, expressed	down	-61
TCONS_00055980	down	LOC_Os04g39270	indole-3-glycerol phosphate synthase, chloroplast precursor, putative, expressed	down	-50.23
TCONS_00130461	down	LOC_Os04g39489	amino acid transporter, putative, expressed	down	-52.93
TCONS_00055980	down	LOC_Os04g39560	expressed protein	down	-56.91
TCONS_00091337	down	LOC_Os04g40990	malate synthase, glyoxysomal, putative, expressed	down	-50.71
TCONS_00111916	down	LOC_Os04g40990	malate synthase, glyoxysomal, putative, expressed	down	-52.63
TCONS_00044170	down	LOC_Os04g41460	transporter family protein, putative, expressed	down	-51.94
TCONS_00055980	down	LOC_Os04g41460	transporter family protein, putative, expressed	down	-65.63
TCONS_00091337	down	LOC_Os04g41460	transporter family protein, putative, expressed	down	-51.51
TCONS_00068868	down	LOC_Os04g41460	transporter family protein, putative, expressed	down	-54.43
TCONS_00130461	down	LOC_Os04g42140	eukaryotic initiation factor iso-4F subunit p82-34, putative, expressed	down	-52.75
TCONS_00111916	down	LOC_Os04g42980	zinc finger family protein, putative, expressed	down	-53.14
TCONS_00055980	down	LOC_Os04g43680	MYB family transcription factor, putative, expressed	down	-57.49
TCONS_00044170	down	LOC_Os04g46220	ethylene-responsive transcription factor, putative, expressed	down	-50.46
TCONS_00111916	down	LOC_Os04g46220	ethylene-responsive transcription factor, putative, expressed	down	-50.14
TCONS_00068868	down	LOC_Os04g46920	zinc knuckle domain containing protein, expressed	down	-52.81
TCONS_00055980	down	LOC_Os04g47270	amine oxidase, putative, expressed	down	-51.93
TCONS_00055980	down	LOC_Os04g47420	transmembrane amino acid transporter protein, putative, expressed	down	-53.42
TCONS_00044170	down	LOC_Os04g47780	transmembrane amino acid transporter protein, putative, expressed	down	-51.47
TCONS_00068868	down	LOC_Os04g47780	transmembrane amino acid transporter protein, putative, expressed	down	-52.51
TCONS_00091337	down	LOC_Os04g47870	PINHEAD, putative, expressed	down	-50.2
TCONS_00055980	down	LOC_Os04g48170	cytochrome P450, putative, expressed	down	-59.01
TCONS_00055980	down	LOC_Os04g48490	fasciclin-like arabinogalactan protein, putative, expressed	down	-54.19
TCONS_00130461	down	LOC_Os04g49000	zinc finger, C3HC4 type domain containing protein, expressed	down	-52.56
TCONS_00140760	down	LOC_Os04g49000	zinc finger, C3HC4 type domain containing protein, expressed	down	-51.44
TCONS_00068868	down	LOC_Os04g50860	expressed protein	down	-50.42
TCONS_00055980	down	LOC_Os04g50970	seed specific protein Bn15D1B, putative, expressed	down	-51.9
TCONS_00057811	down	LOC_Os04g50970	seed specific protein Bn15D1B, putative, expressed	down	-50.86
TCONS_00111916	down	LOC_Os04g51460	glycosyl hydrolases family 16, putative, expressed	down	-52.54
TCONS_00140760	down	LOC_Os04g51460	glycosyl hydrolases family 16, putative, expressed	down	-50.86
TCONS_00055980	down	LOC_Os04g52370	UTP--glucose-1-phosphate uridylyltransferase, putative, expressed	down	-58.09
TCONS_00111916	down	LOC_Os04g53730	expressed protein	down	-52.6
TCONS_00055980	down	LOC_Os04g54300	wound induced protein, putative, expressed	down	-54.97
TCONS_00055980	down	LOC_Os04g55520	AP2 domain containing protein, expressed	down	-55.85
TCONS_00068637	down	LOC_Os04g56100	one cut domain family member 3, putative, expressed	down	-50
TCONS_00091337	down	LOC_Os04g56100	one cut domain family member 3, putative, expressed	down	-52.85
TCONS_00044170	down	LOC_Os04g56580	inositol 1,3,4,5,6-pentakisphosphate 2-kinase, putative, expressed	down	-51.59
TCONS_00055980	down	LOC_Os04g56730	repressor of RNA polymerase III transcription MAF1, putative, expressed	down	-51.74
TCONS_00044170	down	LOC_Os04g57530	transcription factor, putative, expressed	down	-57.55
TCONS_00055980	down	LOC_Os04g57530	transcription factor, putative, expressed	down	-52.87
TCONS_00111916	down	LOC_Os04g57530	transcription factor, putative, expressed	down	-52.57
TCONS_00068868	down	LOC_Os04g57530	transcription factor, putative, expressed	down	-50.71
TCONS_00055980	down	LOC_Os04g57540	adenylate kinase, putative, expressed	down	-52.63
TCONS_00055980	down	LOC_Os04g57610	auxin response factor, putative, expressed	down	-53.13
TCONS_00130461	down	LOC_Os04g57760	expressed protein	down	-54.39
TCONS_00055980	down	LOC_Os04g57870	expressed protein	down	-50.07
TCONS_00068868	down	LOC_Os04g57870	expressed protein	down	-51.94
TCONS_00055980	down	LOC_Os04g58280	stem-specific protein TSJT1, putative, expressed	down	-53.47
TCONS_00068868	down	LOC_Os04g58730	AT hook motif domain containing protein, expressed	down	-52.49
TCONS_00055980	down	LOC_Os04g58910	receptor protein kinase TMK1 precursor, putative, expressed	down	-58.53
TCONS_00055980	down	LOC_Os04g59190	peroxidase precursor, putative, expressed	down	-51.7
TCONS_00057811	down	LOC_Os04g59190	peroxidase precursor, putative, expressed	down	-50.08
TCONS_00121884	down	LOC_Os04g59550	phosphate/phosphate translocator, putative, expressed	down	-50.56
TCONS_00068868	down	LOC_Os04g59550	phosphate/phosphate translocator, putative, expressed	down	-50.53
TCONS_00068868	down	LOC_Os05g01230	zinc finger, C3HC4 type domain containing protein, expressed	down	-57.06
TCONS_00044170	down	LOC_Os05g01950	expressed protein	down	-52.92
TCONS_00055980	down	LOC_Os05g02070	expressed protein	down	-50.58
TCONS_00055980	down	LOC_Os05g02810	protein binding protein, putative, expressed	down	-55.84
TCONS_00095132	down	LOC_Os05g02810	protein binding protein, putative, expressed	down	-50.98
TCONS_00095132	down	LOC_Os05g03140	tetraspanin family protein, putative, expressed	down	-58.77
TCONS_00055980	down	LOC_Os05g03530	tetraspanin family protein, putative, expressed	down	-56.97
TCONS_00130461	down	LOC_Os05g03610	phospholipase C, putative, expressed	down	-52.82
TCONS_00044170	down	LOC_Os05g03860	CPuORF3 - conserved peptide uORF-containing transcript, expressed	down	-53.48
TCONS_00068868	down	LOC_Os05g04150	expressed protein	down	-50.03
TCONS_00055980	down	LOC_Os05g04380	peroxidase precursor, putative, expressed	down	-58
TCONS_00068868	down	LOC_Os05g04470	peroxidase precursor, putative, expressed	down	-51.95
TCONS_00057811	down	LOC_Os05g04680	expressed protein	down	-53.52
TCONS_00055980	down	LOC_Os05g04740	helix-loop-helix DNA-binding domain containing protein, expressed	down	-58.58
TCONS_00068868	down	LOC_Os05g04740	helix-loop-helix DNA-binding domain containing protein, expressed	down	-53.28
TCONS_00068868	down	LOC_Os05g06130	transcription factor X1, putative, expressed	down	-50.16
TCONS_00055980	down	LOC_Os05g07870	triose phosphate/phosphate translocator, non-green plastid,chloroplast precursor, putative, expressed	down	-65.33
TCONS_00068868	down	LOC_Os05g07870	triose phosphate/phosphate translocator, non-green plastid,chloroplast precursor, putative, expressed	down	-53.03
TCONS_00055980	down	LOC_Os05g11950	GDSL-like lipase/acylhydrolase, putative, expressed	down	-51.39
TCONS_00068868	down	LOC_Os05g14170	expressed protein	down	-53.51
TCONS_00055980	down	LOC_Os05g14180	OsIAA17 - Auxin-responsive Aux/IAA gene family member, expressed	down	-50.53
TCONS_00130461	down	LOC_Os05g14180	OsIAA17 - Auxin-responsive Aux/IAA gene family member, expressed	down	-58.07
TCONS_00055980	down	LOC_Os05g14240	aquaporin protein, putative, expressed	down	-67.06
TCONS_00057811	down	LOC_Os05g14240	aquaporin protein, putative, expressed	down	-52.58
TCONS_00091337	down	LOC_Os05g14240	aquaporin protein, putative, expressed	down	-50.66
TCONS_00130461	down	LOC_Os05g14590	MCM6 - Putative minichromosome maintenance MCM complex subunit 6, expressed	down	-54.24
TCONS_00055980	down	LOC_Os05g23393	expressed protein	down	-69.83
TCONS_00095132	down	LOC_Os05g23393	expressed protein	down	-54.62
TCONS_00140760	down	LOC_Os05g23393	expressed protein	down	-51.14
TCONS_00055980	down	LOC_Os05g23740	DnaK family protein, putative, expressed	down	-67.9
TCONS_00130461	down	LOC_Os05g23740	DnaK family protein, putative, expressed	down	-50.62
TCONS_00055980	down	LOC_Os05g25070	expressed protein	down	-51.15
TCONS_00068868	down	LOC_Os05g25070	expressed protein	down	-55.01
TCONS_00130461	down	LOC_Os05g29810	AP2 domain containing protein, expressed	down	-51.53
TCONS_00044170	down	LOC_Os05g30500	expressed protein	down	-57.43
TCONS_00130461	down	LOC_Os05g30500	expressed protein	down	-53.33
TCONS_00055980	down	LOC_Os05g31680	expressed protein	down	-55.94
TCONS_00068868	down	LOC_Os05g31680	expressed protein	down	-60.07
TCONS_00130461	down	LOC_Os05g33150	CHIT6 - Chitinase family protein precursor, expressed	down	-51.39
TCONS_00130461	down	LOC_Os05g33220	AWPM-19-like membrane family protein, putative, expressed	down	-52.32
TCONS_00044170	down	LOC_Os05g33610	expressed protein	down	-61.02
TCONS_00055980	down	LOC_Os05g35110	OsFBL22 - F-box domain and LRR containing protein, expressed	down	-51.81
TCONS_00068868	down	LOC_Os05g35110	OsFBL22 - F-box domain and LRR containing protein, expressed	down	-52.72
TCONS_00140760	down	LOC_Os05g35520	deoxynucleoside kinase family, putative, expressed	down	-57.88
TCONS_00068868	down	LOC_Os05g35520	deoxynucleoside kinase family, putative, expressed	down	-51.5
TCONS_00068868	down	LOC_Os05g35580	amidophosphoribosyltransferase, chloroplast precursor, putative, expressed	down	-54.13
TCONS_00055980	down	LOC_Os05g36110	protein of unknown function DUF502 domain containing protein, expressed	down	-56.47
TCONS_00140760	down	LOC_Os05g37250	cytochrome P450, putative, expressed	down	-53.19
TCONS_00055980	down	LOC_Os05g37530	expressed protein	down	-54.43
TCONS_00044170	down	LOC_Os05g37820	transporter, major facilitator family, putative, expressed	down	-54.47
TCONS_00044170	down	LOC_Os05g38500	fasciclin-like arabinogalactan protein, putative, expressed	down	-54.1
TCONS_00055980	down	LOC_Os05g38660	expressed protein	down	-50.34
TCONS_00055980	down	LOC_Os05g39230	low photochemical bleaching 1 protein, putative, expressed	down	-66.71
TCONS_00095132	down	LOC_Os05g39680	PX domain containing protein, expressed	down	-50.5
TCONS_00055980	down	LOC_Os05g40010	LTPL17 - Protease inhibitor/seed storage/LTP family protein precursor, expressed	down	-65.59
TCONS_00057811	down	LOC_Os05g40050	receptor-like protein kinase 2 precursor, putative, expressed	down	-50.1
TCONS_00068868	down	LOC_Os05g40050	receptor-like protein kinase 2 precursor, putative, expressed	down	-54.09
TCONS_00095132	down	LOC_Os05g41530	ZOS5-11 - C2H2 zinc finger protein, expressed	down	-51.96
TCONS_00140760	down	LOC_Os05g41530	ZOS5-11 - C2H2 zinc finger protein, expressed	down	-57.63
TCONS_00055980	down	LOC_Os05g42120	heat shock protein, putative, expressed	down	-55.48
TCONS_00044170	down	LOC_Os05g42210	serine/threonine-protein kinase receptor precursor, putative, expressed	down	-54.49
TCONS_00130461	down	LOC_Os05g43690	glucan endo-1,3-beta-glucosidase-like protein 3 precursor, putative, expressed	down	-50.51
TCONS_00068868	down	LOC_Os05g43840	CAMK_KIN1/SNF1/Nim1_like.25 - CAMK includes calcium/calmodulin depedent protein kinases, expressed	down	-51.86
TCONS_00055980	down	LOC_Os05g43950	expressed protein	down	-54.01
TCONS_00055980	down	LOC_Os05g44270	VQ domain containing protein, putative, expressed	down	-59.53
TCONS_00068868	down	LOC_Os05g44600	pectinesterase, putative, expressed	down	-50.3
TCONS_00055980	down	LOC_Os05g46360	possible lysine decarboxylase domain containing protein, expressed	down	-51.63
TCONS_00068868	down	LOC_Os05g46954	expressed protein	down	-60.23
TCONS_00055980	down	LOC_Os05g48760	protein of unknown function DUF1421 domain containing protein, expressed	down	-52.07
TCONS_00068868	down	LOC_Os05g49420	transcription factor, putative, expressed	down	-53.56
TCONS_00055980	down	LOC_Os05g49860	Core histone H2A/H2B/H3/H4 domain containing protein, putative, expressed	down	-52.62
TCONS_00068868	down	LOC_Os05g51150	RNA polymerase sigma factor, putative, expressed	down	-54.27
TCONS_00068868	down	LOC_Os05g51630	early-responsive to dehydration protein-related, putative, expressed	down	-51.08
TCONS_00055980	down	LOC_Os05g01060	expressed protein	down	-50.48
TCONS_00068868	down	LOC_Os05g01060	expressed protein	down	-59.07
TCONS_00055980	down	LOC_Os05g01140	methyltransferase, putative, expressed	down	-57.52
TCONS_00055980	down	LOC_Os05g02150	expressed protein	down	-64.7
TCONS_00130461	down	LOC_Os05g02150	expressed protein	down	-53.49
TCONS_00068868	down	LOC_Os05g02310	soluble inorganic pyrophosphatase, putative, expressed	down	-56.34
TCONS_00055980	down	LOC_Os05g03040	AP2 domain containing protein, expressed	down	-55.47
TCONS_00055980	down	LOC_Os05g03480	acyl-coenzyme A dehydrogenase, mitochondrial precursor, putative, expressed	down	-52.21
TCONS_00044170	down	LOC_Os05g03770	expressed protein	down	-50.61
TCONS_00055980	down	LOC_Os05g03770	expressed protein	down	-50.41
TCONS_00055980	down	LOC_Os05g04220	nitrogen regulatory protein P-II, putative, expressed	down	-50.62
TCONS_00130461	down	LOC_Os05g04220	nitrogen regulatory protein P-II, putative, expressed	down	-50.47
TCONS_00140760	down	LOC_Os05g04220	nitrogen regulatory protein P-II, putative, expressed	down	-50.9
TCONS_00068868	down	LOC_Os05g04220	nitrogen regulatory protein P-II, putative, expressed	down	-50.35
TCONS_00057811	down	LOC_Os05g05140	expressed protein	down	-54.09
TCONS_00044170	down	LOC_Os05g05590	transporter, monovalent cation:proton antiporter-2 family, putative, expressed	down	-57.46
TCONS_00057811	down	LOC_Os05g05800	OsFBL21 - F-box domain and LRR containing protein, expressed	down	-50.55
TCONS_00091337	down	LOC_Os05g05800	OsFBL21 - F-box domain and LRR containing protein, expressed	down	-50.98
TCONS_00095132	down	LOC_Os05g05800	OsFBL21 - F-box domain and LRR containing protein, expressed	down	-50.65
TCONS_00055980	down	LOC_Os05g06510	4Fe-4S binding domain containing protein, expressed	down	-50.33
TCONS_00130461	down	LOC_Os05g06510	4Fe-4S binding domain containing protein, expressed	down	-50.67
TCONS_00055980	down	LOC_Os05g07050	pre-mRNA-processing-splicing factor 8, putative, expressed	down	-59.66
TCONS_00130461	down	LOC_Os05g07050	pre-mRNA-processing-splicing factor 8, putative, expressed	down	-53.04
TCONS_00055980	down	LOC_Os05g07090	acyl-coenzyme A dehydrogenase, mitochondrial precursor, putative, expressed	down	-54.81
TCONS_00130461	down	LOC_Os05g07090	acyl-coenzyme A dehydrogenase, mitochondrial precursor, putative, expressed	down	-55.26
TCONS_00055980	down	LOC_Os05g07764	carboxyl-terminal proteinase, putative, expressed	down	-62.31
TCONS_00068868	down	LOC_Os05g07764	carboxyl-terminal proteinase, putative, expressed	down	-50.6
TCONS_00055980	down	LOC_Os05g09020	WRKY67, expressed	down	-57.59
TCONS_00095132	down	LOC_Os05g10670	zinc finger CCCH type family protein, putative, expressed	down	-52.08
TCONS_00055980	down	LOC_Os05g10754	expressed protein	down	-62.45
TCONS_00055980	down	LOC_Os05g11140	CK1_CaseinKinase_1a.5 - CK1 includes the casein kinase 1 kinases, expressed	down	-53.99
TCONS_00021436	down	LOC_Os05g11650	GIL1, putative, expressed	down	-50.32
TCONS_00044170	down	LOC_Os05g11650	GIL1, putative, expressed	down	-50.05
TCONS_00130461	down	LOC_Os05g11650	GIL1, putative, expressed	down	-51.63
TCONS_00068868	down	LOC_Os05g11750	protein kinase, putative, expressed	down	-54.78
TCONS_00091337	down	LOC_Os05g12481	expressed protein	down	-53.12
TCONS_00068868	down	LOC_Os05g13370	OsRhmbd12 - Putative Rhomboid homologue, expressed	down	-63.24
TCONS_00095132	down	LOC_Os05g15040	NB-ARC domain containing protein, expressed	down	-54.54
TCONS_00095132	down	LOC_Os05g15140	expressed protein	down	-52.29
TCONS_00055980	down	LOC_Os05g15510	cellulase, putative, expressed	down	-50.79
TCONS_00055980	down	LOC_Os05g19150	hydrolase, alpha/beta fold family domain containing protein, expressed	down	-50.73
TCONS_00068868	down	LOC_Os05g19150	hydrolase, alpha/beta fold family domain containing protein, expressed	down	-52.21
TCONS_00055980	down	LOC_Os05g24684	structural constituent of ribosome, putative, expressed	down	-52
TCONS_00057811	down	LOC_Os05g24684	structural constituent of ribosome, putative, expressed	down	-50.45
TCONS_00055980	down	LOC_Os05g25640	cytochrome P450, putative, expressed	down	-59.04
TCONS_00130461	down	LOC_Os05g25640	cytochrome P450, putative, expressed	down	-60.07
TCONS_00068868	down	LOC_Os05g25640	cytochrome P450, putative, expressed	down	-54.35
TCONS_00130461	down	LOC_Os05g26990	phospholipid-transporting ATPase 2, putative, expressed	down	-55.38
TCONS_00055980	down	LOC_Os05g27780	expressed protein	down	-57.9
TCONS_00068868	down	LOC_Os05g27780	expressed protein	down	-56.81
TCONS_00044170	down	LOC_Os05g28520	MRH1, putative, expressed	down	-55.92
TCONS_00057811	down	LOC_Os05g28520	MRH1, putative, expressed	down	-50.13
TCONS_00068637	down	LOC_Os05g28520	MRH1, putative, expressed	down	-50.63
TCONS_00055980	down	LOC_Os05g29990	NAD dependent epimerase/dehydratase family domain containing protein, expressed	down	-56.16
TCONS_00068868	down	LOC_Os05g32440	expressed protein	down	-50.46
TCONS_00068868	down	LOC_Os05g32544	glycosyltransferase, putative, expressed	down	-53.81
TCONS_00068868	down	LOC_Os05g33570	pyruvate, phosphate dikinase, chloroplast precursor, putative, expressed	down	-50.81
TCONS_00068868	down	LOC_Os05g33820	lipase, putative, expressed	down	-60.9
TCONS_00021436	down	LOC_Os05g34110	homeodomain-related, putative, expressed	down	-57.94
TCONS_00044170	down	LOC_Os05g34110	homeodomain-related, putative, expressed	down	-58.55
TCONS_00130461	down	LOC_Os05g34210	expressed protein	down	-51.12
TCONS_00140760	down	LOC_Os05g34210	expressed protein	down	-52.65
TCONS_00140760	down	LOC_Os05g35650	peptide transporter PTR2, putative, expressed	down	-51.58
TCONS_00095132	down	LOC_Os05g36010	OsSub47 - Putative Subtilisin homologue, expressed	down	-52.2
TCONS_00055980	down	LOC_Os05g36120	polypyrimidine tract-binding protein, putative, expressed	down	-60.2
TCONS_00091337	down	LOC_Os05g37050	MYB family transcription factor, putative, expressed	down	-51.45
TCONS_00055980	down	LOC_Os05g37450	starch binding domain containing protein, putative, expressed	down	-50.54
TCONS_00068868	down	LOC_Os05g37450	starch binding domain containing protein, putative, expressed	down	-51.92
TCONS_00055980	down	LOC_Os05g37660	transferase family protein, putative, expressed	down	-51.17
TCONS_00044170	down	LOC_Os05g37930	expressed protein	down	-52.77
TCONS_00091337	down	LOC_Os05g37930	expressed protein	down	-50.26
TCONS_00055980	down	LOC_Os05g37950	guanylyl cyclase, putative, expressed	down	-57.28
TCONS_00055980	down	LOC_Os05g38040	expressed protein	down	-50.21
TCONS_00044170	down	LOC_Os05g39090	CAMK_CAMK_like.29 - CAMK includes calcium/calmodulin depedent protein kinases, expressed	down	-50.78
TCONS_00055980	down	LOC_Os05g39730	SAG20, putative, expressed	down	-54.79
TCONS_00057811	down	LOC_Os05g39730	SAG20, putative, expressed	down	-50.18
TCONS_00044170	down	LOC_Os05g41220	SNF1-related protein kinase regulatory subunit beta-1, putative, expressed	down	-59.43
TCONS_00055980	down	LOC_Os05g41220	SNF1-related protein kinase regulatory subunit beta-1, putative, expressed	down	-56.28
TCONS_00130461	down	LOC_Os05g41490	circadian clock coupling factor ZGT, putative, expressed	down	-65.14
TCONS_00044170	down	LOC_Os05g44200	GDSL-like lipase/acylhydrolase, putative, expressed	down	-53.37
TCONS_00055980	down	LOC_Os05g44200	GDSL-like lipase/acylhydrolase, putative, expressed	down	-53.55
TCONS_00068637	down	LOC_Os05g44200	GDSL-like lipase/acylhydrolase, putative, expressed	down	-50.08
TCONS_00055980	down	LOC_Os05g44300	plant-specific domain TIGR01615 family protein, expressed	down	-56.01
TCONS_00044170	down	LOC_Os05g44770	receptor-like protein kinase 5 precursor, putative, expressed	down	-57.83
TCONS_00055980	down	LOC_Os05g44770	receptor-like protein kinase 5 precursor, putative, expressed	down	-51.63
TCONS_00057811	down	LOC_Os05g44770	receptor-like protein kinase 5 precursor, putative, expressed	down	-50.8
TCONS_00130461	down	LOC_Os05g45020	zinc finger/CCCH transcription factor, putative, expressed	down	-52.74
TCONS_00055980	down	LOC_Os05g45120	anthocyanidin 5,3-O-glucosyltransferase, putative, expressed	down	-50.77
TCONS_00140760	down	LOC_Os05g46240	green ripe-like, putative, expressed	down	-51.18
TCONS_00068868	down	LOC_Os05g46240	green ripe-like, putative, expressed	down	-52.04
TCONS_00130461	down	LOC_Os05g46340	expressed protein	down	-54.98
TCONS_00130461	down	LOC_Os05g46760	STE_MEKK_ste11_MAP3K.19 - STE kinases include homologs to sterile 7, sterile 11 and sterile 20 from yeast, expressed	down	-55.92
TCONS_00130461	down	LOC_Os05g47560	serine/threonine-protein kinase SNT7, chloroplast precursor, putative, expressed	down	-57.05
TCONS_00068868	down	LOC_Os05g47560	serine/threonine-protein kinase SNT7, chloroplast precursor, putative, expressed	down	-58.23
TCONS_00055980	down	LOC_Os05g47960	expressed protein	down	-50.26
TCONS_00091337	down	LOC_Os05g48590	OsIAA19 - Auxin-responsive Aux/IAA gene family member, expressed	down	-50.39
TCONS_00055980	down	LOC_Os05g49060	uncharacterized protein ycf23, putative, expressed	down	-52.7
TCONS_00068868	down	LOC_Os05g49160	expressed protein	down	-57.36
TCONS_00055980	down	LOC_Os05g49290	3-ketoacyl-CoA synthase, putative, expressed	down	-55.86
TCONS_00044170	down	LOC_Os05g50380	glucose-1-phosphate adenylyltransferase large subunit, chloroplast precursor, putative, expressed	down	-52.13
TCONS_00021436	down	LOC_Os05g50990	TTL3, putative, expressed	down	-50.52
TCONS_00044170	down	LOC_Os05g50990	TTL3, putative, expressed	down	-50.06
TCONS_00140760	down	LOC_Os05g50990	TTL3, putative, expressed	down	-52.4
TCONS_00068868	down	LOC_Os06g01320	chromo domain containing protein, expressed	down	-51.64
TCONS_00044170	down	LOC_Os06g01440	integral membrane protein, putative, expressed	down	-50.3
TCONS_00055980	down	LOC_Os06g01640	arginine N-methyltransferase 7, putative, expressed	down	-50.42
TCONS_00068868	down	LOC_Os06g01640	arginine N-methyltransferase 7, putative, expressed	down	-60.07
TCONS_00057811	down	LOC_Os06g01840	nodulin, putative, expressed	down	-53.57
TCONS_00044170	down	LOC_Os06g02550	CPuORF21 - conserved peptide uORF-containing transcript, expressed	down	-51.11
TCONS_00068868	down	LOC_Os06g02550	CPuORF21 - conserved peptide uORF-containing transcript, expressed	down	-50.38
TCONS_00055980	down	LOC_Os06g03690	RNA recognition motif containing protein, putative, expressed	down	-52.35
TCONS_00068868	down	LOC_Os06g03690	RNA recognition motif containing protein, putative, expressed	down	-54.2
TCONS_00055980	down	LOC_Os06g03750	dehydration response related protein, putative, expressed	down	-56.62
TCONS_00140760	down	LOC_Os06g04370	expressed protein	down	-54.19
TCONS_00055980	down	LOC_Os06g04870	homeobox associated leucine zipper, putative, expressed	down	-55.1
TCONS_00068868	down	LOC_Os06g05910	methyltransferase domain containing protein, expressed	down	-51.12
TCONS_00121884	down	LOC_Os06g06050	OsFBL27 - F-box domain and LRR containing protein, expressed	down	-54.75
TCONS_00055980	down	LOC_Os06g06250	GDSL-like lipase/acylhydrolase, putative, expressed	down	-62.23
TCONS_00055980	down	LOC_Os06g06510	histone H3, putative, expressed	down	-50.11
TCONS_00068868	down	LOC_Os06g08600	versicolorin reductase, putative, expressed	down	-55.54
TCONS_00111916	down	LOC_Os06g10210	expressed protein	down	-51.73
TCONS_00068868	down	LOC_Os06g12320	transmembrane amino acid transporter protein, putative, expressed	down	-53.87
TCONS_00055980	down	LOC_Os06g12780	OsDegp10 - Putative Deg protease homologue, expressed	down	-54.14
TCONS_00111916	down	LOC_Os06g14670	ODORANT1, putative, expressed	down	-52.44
TCONS_00121884	down	LOC_Os06g15370	peptide transporter PTR2, putative, expressed	down	-51.96
TCONS_00044170	down	LOC_Os06g15959	ligA, putative, expressed	up	-50.5
TCONS_00105869	down	LOC_Os06g15959	ligA, putative, expressed	up	-51.25
TCONS_00055980	down	LOC_Os06g16430	FHA domain containing protein, putative, expressed	down	-54.34
TCONS_00068868	down	LOC_Os06g16430	FHA domain containing protein, putative, expressed	down	-54.46
TCONS_00055980	down	LOC_Os06g20390	expressed protein	down	-50.46
TCONS_00095132	down	LOC_Os06g20390	expressed protein	down	-50.75
TCONS_00055980	down	LOC_Os06g25950	expressed protein	down	-58.63
TCONS_00068868	down	LOC_Os06g25950	expressed protein	down	-51.63
TCONS_00055980	down	LOC_Os06g30130	cysteine-rich receptor-like protein kinase 10 precursor, putative, expressed	down	-63.31
TCONS_00021436	down	LOC_Os06g37020	expressed protein	down	-53.3
TCONS_00111916	down	LOC_Os06g37020	expressed protein	down	-50.84
TCONS_00111916	down	LOC_Os06g40180	phospholipase D, putative, expressed	down	-52.59
TCONS_00068868	down	LOC_Os06g40210	expressed protein	down	-50.41
TCONS_00044170	down	LOC_Os06g40360	OsFBL30 - F-box domain and LRR containing protein, expressed	down	-56.67
TCONS_00055980	down	LOC_Os06g41110	tubulin binding cofactor C, putative, expressed	down	-56.63
TCONS_00055980	down	LOC_Os06g41120	expressed protein	down	-56.03
TCONS_00111916	down	LOC_Os06g41380	expressed protein	down	-51.47
TCONS_00140760	down	LOC_Os06g41380	expressed protein	down	-50.28
TCONS_00068868	down	LOC_Os06g45090	expressed protein	down	-58.67
TCONS_00055980	down	LOC_Os06g47600	thaumatin family domain containing protein, expressed	down	-66.28
TCONS_00055980	down	LOC_Os06g48500	expressed protein	down	-56.87
TCONS_00068868	down	LOC_Os06g48500	expressed protein	down	-53.6
TCONS_00044170	down	LOC_Os06g48620	4-amino-4-deoxychorismate synthase, putative, expressed	down	-57.37
TCONS_00055980	down	LOC_Os06g48620	4-amino-4-deoxychorismate synthase, putative, expressed	down	-52.59
TCONS_00111916	down	LOC_Os06g48620	4-amino-4-deoxychorismate synthase, putative, expressed	down	-53.74
TCONS_00140760	down	LOC_Os06g48620	4-amino-4-deoxychorismate synthase, putative, expressed	down	-50.56
TCONS_00044170	down	LOC_Os06g50230	expressed protein	down	-52.98
TCONS_00055980	down	LOC_Os06g50230	expressed protein	down	-57.81
TCONS_00140760	down	LOC_Os06g50230	expressed protein	down	-52.36
TCONS_00111916	down	LOC_Os06g02560	growth-regulating factor, putative, expressed	down	-51.96
TCONS_00055980	down	LOC_Os06g03770	ABC transporter, ATP-binding protein, putative, expressed	down	-51.5
TCONS_00055980	down	LOC_Os06g04020	histone H1, putative, expressed	down	-61.94
TCONS_00044170	down	LOC_Os06g04070	pyridoxal-dependent decarboxylase protein, putative, expressed	down	-51.97
TCONS_00055980	down	LOC_Os06g04070	pyridoxal-dependent decarboxylase protein, putative, expressed	down	-56.09
TCONS_00140760	down	LOC_Os06g04070	pyridoxal-dependent decarboxylase protein, putative, expressed	down	-50.06
TCONS_00044170	down	LOC_Os06g04830	leucine rich repeat protein, putative, expressed	down	-73.94
TCONS_00068868	down	LOC_Os06g04990	early nodulin 93 ENOD93 protein, putative, expressed	down	-50.68
TCONS_00044170	down	LOC_Os06g06040	expressed protein	down	-51.9
TCONS_00055980	down	LOC_Os06g06040	expressed protein	down	-57.25
TCONS_00055980	down	LOC_Os06g06090	CGMC_MAPKCMGC_2_ERK.12 - CGMC includes CDA, MAPK, GSK3, and CLKC kinases, expressed	down	-64.44
TCONS_00044170	down	LOC_Os06g06290	GDSL-like lipase/acylhydrolase, putative, expressed	down	-50.44
TCONS_00055980	down	LOC_Os06g06290	GDSL-like lipase/acylhydrolase, putative, expressed	down	-53.09
TCONS_00055980	down	LOC_Os06g06550	plant protein of unknown function domain containing protein, expressed	down	-61.5
TCONS_00055980	down	LOC_Os06g08140	protein phosphatase 2C, putative, expressed	down	-54.11
TCONS_00055980	down	LOC_Os06g08550	BTBN14 - Bric-a-Brac, Tramtrack, Broad Complex BTB domain with non-phototropic hypocotyl 3 NPH3 domain, expressed	down	-53.7
TCONS_00068868	down	LOC_Os06g09370	PTF1, putative, expressed	down	-50.24
TCONS_00055980	down	LOC_Os06g09890	smr domain containing protein, expressed	down	-57.98
TCONS_00044170	down	LOC_Os06g10170	flavin-containing monooxygenase family protein, putative, expressed	down	-51.09
TCONS_00057811	down	LOC_Os06g10170	flavin-containing monooxygenase family protein, putative, expressed	down	-51.75
TCONS_00095132	down	LOC_Os06g10410	uncharacterized mscS family protein, putative, expressed	down	-51.38
TCONS_00111916	down	LOC_Os06g10580	cyclic nucleotide-gated ion channel, putative, expressed	down	-51.88
TCONS_00055980	down	LOC_Os06g11450	zinc finger, C3HC4 type domain containing protein, expressed	down	-51.67
TCONS_00111916	down	LOC_Os06g11450	zinc finger, C3HC4 type domain containing protein, expressed	down	-51.38
TCONS_00055980	down	LOC_Os06g14620	ribonucleoside-diphosphate reductase small chain, putative, expressed	down	-52.43
TCONS_00044170	down	LOC_Os06g14750	phosphatidylinositol-4-phosphate 5-Kinase family protein, putative, expressed	down	-54.03
TCONS_00044170	down	LOC_Os06g25010	glycosyl hydrolase, putative, expressed	down	-51.39
TCONS_00055980	down	LOC_Os06g26340	CGMC_MAPKCMGC_2.10 - CGMC includes CDA, MAPK, GSK3, and CLKC kinases, expressed	down	-55.16
TCONS_00055980	down	LOC_Os06g27590	expressed protein	down	-59.98
TCONS_00055980	down	LOC_Os06g31190	intracellular protein transport protein USO1-related, putative, expressed	down	-58.59
TCONS_00111916	down	LOC_Os06g31190	intracellular protein transport protein USO1-related, putative, expressed	down	-57.38
TCONS_00140760	down	LOC_Os06g31190	intracellular protein transport protein USO1-related, putative, expressed	down	-57.35
TCONS_00111916	down	LOC_Os06g33720	flavin-containing monooxygenase family protein, putative, expressed	up	-52.59
TCONS_00055980	down	LOC_Os06g35770	expressed protein	down	-61.08
TCONS_00111916	down	LOC_Os06g35770	expressed protein	down	-52.48
TCONS_00055980	down	LOC_Os06g37330	cytochrome P450, putative, expressed	down	-57.92
TCONS_00105869	down	LOC_Os06g37620	protein kinase family protein, putative, expressed	down	-53.72
TCONS_00055980	down	LOC_Os06g37680	expressed protein	down	-51.25
TCONS_00044170	down	LOC_Os06g40050	mitochondrial carrier protein, putative, expressed	down	-51.43
TCONS_00068868	down	LOC_Os06g40080	heme oxygenase 1, putative, expressed	down	-58.94
TCONS_00044170	down	LOC_Os06g40170	phospholipase D, putative, expressed	down	-58.1
TCONS_00091337	down	LOC_Os06g41990	M16 domain containing zinc peptidase, putative, expressed	down	-51.57
TCONS_00055980	down	LOC_Os06g42120	sulfotransferase domain containing protein, expressed	down	-58.67
TCONS_00068637	down	LOC_Os06g42560	tryptophan synthase beta chain 2, putative, expressed	down	-51.18
TCONS_00140760	down	LOC_Os06g42560	tryptophan synthase beta chain 2, putative, expressed	down	-54.98
TCONS_00068868	down	LOC_Os06g43220	AP2 domain containing protein, expressed	down	-55.45
TCONS_00068868	down	LOC_Os06g43560	phox domain-containing protein, putative, expressed	down	-53.21
TCONS_00121884	down	LOC_Os06g45110	DNA binding protein, putative, expressed	down	-50.69
TCONS_00055980	down	LOC_Os06g45250	tRNA pseudouridine synthase family protein, putative, expressed	down	-51.65
TCONS_00111916	down	LOC_Os06g46030	DUF640 domain containing protein, putative, expressed	down	-51.03
TCONS_00068868	down	LOC_Os06g46350	PLA IIIA/PLP7, putative, expressed	down	-50.84
TCONS_00055980	down	LOC_Os06g46900	phosphosulfolactate synthase-related protein, putative, expressed	down	-52.94
TCONS_00055980	down	LOC_Os06g47550	cadmium/zinc-transporting ATPase, putative, expressed	down	-55.24
TCONS_00140760	down	LOC_Os06g47550	cadmium/zinc-transporting ATPase, putative, expressed	down	-50.02
TCONS_00068868	down	LOC_Os06g47550	cadmium/zinc-transporting ATPase, putative, expressed	down	-58.72
TCONS_00140760	down	LOC_Os06g47620	peptidase, putative, expressed	down	-52.13
TCONS_00057811	down	LOC_Os06g49500	integral membrane protein, putative, expressed	down	-50.78
TCONS_00055980	down	LOC_Os06g50040	OsSAUR29 - Auxin-responsive SAUR gene family member, expressed	down	-52.09
TCONS_00055980	down	LOC_Os06g50950	GDSL-like lipase/acylhydrolase, putative, expressed	down	-59.48
TCONS_00044170	down	LOC_Os07g02100	flavin-containing monooxygenase family protein, putative, expressed	up	-50.48
TCONS_00091337	down	LOC_Os07g02460	expressed protein	down	-51.63
TCONS_00068868	down	LOC_Os07g02460	expressed protein	down	-51.94
TCONS_00068868	down	LOC_Os07g02790	expressed protein	down	-59.99
TCONS_00130461	down	LOC_Os07g05640	transporter family protein, putative, expressed	down	-54.93
TCONS_00130461	down	LOC_Os07g05720	TCP family transcription factor, putative, expressed	down	-51.1
TCONS_00068868	down	LOC_Os07g06680	fasciclin domain containing protein, expressed	down	-50.97
TCONS_00055980	down	LOC_Os07g09870	OsFBA2 - F-box and FBA domain containing protein, expressed	down	-50.59
TCONS_00091337	down	LOC_Os07g09970	LTPL84 - Protease inhibitor/seed storage/LTP family protein precursor, expressed	down	-53.31
TCONS_00055980	down	LOC_Os07g10530	carboxyl-terminal peptidase, putative, expressed	down	-57.84
TCONS_00091337	down	LOC_Os07g10530	carboxyl-terminal peptidase, putative, expressed	down	-50.72
TCONS_00055980	down	LOC_Os07g10780	remorin, putative, expressed	down	-66.47
TCONS_00044170	down	LOC_Os07g14790	retrotransposon protein, putative, unclassified, expressed	up	-50.38
TCONS_00111916	down	LOC_Os07g17250	disease resistance RPP13-like protein 1, putative, expressed	down	-50.57
TCONS_00055980	down	LOC_Os07g17360	transposon protein, putative, unclassified, expressed	down	-52.86
TCONS_00068868	down	LOC_Os07g17360	transposon protein, putative, unclassified, expressed	down	-51.17
TCONS_00068868	down	LOC_Os07g25700	expressed protein	down	-53.44
TCONS_00057811	down	LOC_Os07g26630	aquaporin protein, putative, expressed	down	-51.37
TCONS_00130461	down	LOC_Os07g32660	monocopper oxidase, putative, expressed	down	-51.56
TCONS_00055980	down	LOC_Os07g34640	pyruvate Pi dikinase regulatory protein, putative, expressed	down	-67.82
TCONS_00055980	down	LOC_Os07g36800	UPF0041 domain containing protein, putative, expressed	down	-59.89
TCONS_00091337	down	LOC_Os07g36800	UPF0041 domain containing protein, putative, expressed	down	-51.09
TCONS_00055980	down	LOC_Os07g37610	B3 DNA binding domain containing protein, putative, expressed	down	-53.99
TCONS_00055980	down	LOC_Os07g37690	UDP-glucoronosyl and UDP-glucosyl transferase domain containing protein, expressed	down	-72.12
TCONS_00121884	down	LOC_Os07g37690	UDP-glucoronosyl and UDP-glucosyl transferase domain containing protein, expressed	down	-53.6
TCONS_00055980	down	LOC_Os07g38090	zinc finger family protein, putative, expressed	down	-64.04
TCONS_00055980	down	LOC_Os07g39310	ZOS7-06 - C2H2 zinc finger protein, expressed	down	-66.98
TCONS_00091337	down	LOC_Os07g39310	ZOS7-06 - C2H2 zinc finger protein, expressed	down	-54.78
TCONS_00111916	down	LOC_Os07g39310	ZOS7-06 - C2H2 zinc finger protein, expressed	down	-52.32
TCONS_00130461	down	LOC_Os07g39310	ZOS7-06 - C2H2 zinc finger protein, expressed	down	-50.84
TCONS_00068868	down	LOC_Os07g39430	mTERF family protein, expressed	down	-57.77
TCONS_00055980	down	LOC_Os07g39470	gibberellin response modulator protein, putative, expressed	down	-56.94
TCONS_00055980	down	LOC_Os07g39620	C2 domain containing protein, putative, expressed	down	-53.69
TCONS_00130461	down	LOC_Os07g39620	C2 domain containing protein, putative, expressed	down	-53.32
TCONS_00044170	down	LOC_Os07g39700	expressed protein	down	-50.83
TCONS_00055980	down	LOC_Os07g39700	expressed protein	down	-54.23
TCONS_00068868	down	LOC_Os07g39820	SHR, putative, expressed	down	-50.16
TCONS_00095132	down	LOC_Os07g40000	DUF260 domain containing protein, putative, expressed	down	-50.59
TCONS_00111916	down	LOC_Os07g40000	DUF260 domain containing protein, putative, expressed	down	-51
TCONS_00068868	down	LOC_Os07g40224	expressed protein	down	-53.06
TCONS_00130461	down	LOC_Os07g41140	receptor-like protein kinase precursor, putative, expressed	down	-56.16
TCONS_00044170	down	LOC_Os07g41590	gibberellin receptor GID1L2, putative, expressed	down	-52.71
TCONS_00055980	down	LOC_Os07g41590	gibberellin receptor GID1L2, putative, expressed	down	-59.71
TCONS_00130461	down	LOC_Os07g41590	gibberellin receptor GID1L2, putative, expressed	down	-51.56
TCONS_00055980	down	LOC_Os07g42370	zinc-finger protein, putative, expressed	down	-59.92
TCONS_00021436	down	LOC_Os07g42810	adaptor complexes medium subunit family domain containing protein, expressed	down	-52.77
TCONS_00068868	down	LOC_Os07g42810	adaptor complexes medium subunit family domain containing protein, expressed	down	-51.47
TCONS_00111916	down	LOC_Os07g43810	RNA recognition motif containing protein, putative, expressed	down	-50.57
TCONS_00055980	down	LOC_Os07g44290	CAMK_KIN1/SNF1/Nim1_like.29 - CAMK includes calcium/calmodulin depedent protein kinases, expressed	down	-51.07
TCONS_00095132	down	LOC_Os07g46180	PWWP domain containing protein, expressed	down	-50.45
TCONS_00111916	down	LOC_Os07g47360	CW-type Zinc Finger, putative, expressed	down	-53.6
TCONS_00055980	down	LOC_Os07g48290	AGC_AGC_other_RS6K_like.2 - ACG kinases include homologs to PKA, PKG and PKC, expressed	down	-50.16
TCONS_00055980	down	LOC_Os07g48500	stress responsive protein, putative, expressed	down	-52.51
TCONS_00068868	down	LOC_Os07g48820	transcription factor, putative, expressed	down	-50.45
TCONS_00055980	down	LOC_Os07g49040	protein phosphotase protein, putative, expressed	down	-53.02
TCONS_00057811	down	LOC_Os07g49040	protein phosphotase protein, putative, expressed	down	-51.68
TCONS_00055980	down	LOC_Os07g01250	tobamovirus multiplication protein, putative, expressed	down	-53.7
TCONS_00055980	down	LOC_Os07g05550	expressed protein	down	-50.98
TCONS_00130461	down	LOC_Os07g05550	expressed protein	down	-52.64
TCONS_00068868	down	LOC_Os07g05550	expressed protein	down	-51.86
TCONS_00111916	down	LOC_Os07g05570	ERD4 protein, putative, expressed	down	-50.24
TCONS_00055980	down	LOC_Os07g06740	CAMK_CAMK_like.31 - CAMK includes calcium/calmodulin depedent protein kinases, expressed	down	-66.04
TCONS_00057811	down	LOC_Os07g06840	gibberellin receptor GID1L2, putative, expressed	down	-61.03
TCONS_00095132	down	LOC_Os07g06840	gibberellin receptor GID1L2, putative, expressed	down	-50.41
TCONS_00111916	down	LOC_Os07g06840	gibberellin receptor GID1L2, putative, expressed	down	-53.45
TCONS_00055980	down	LOC_Os07g06890	FAD-linked oxidoreductase protein, putative, expressed	down	-57.3
TCONS_00068868	down	LOC_Os07g06890	FAD-linked oxidoreductase protein, putative, expressed	down	-57.06
TCONS_00111916	down	LOC_Os07g07310	polynucleotide phosphorylase, putative, expressed	down	-51.84
TCONS_00055980	down	LOC_Os07g07470	transketolase, putative, expressed	down	-52.65
TCONS_00055980	down	LOC_Os07g07680	frigida, putative, expressed	down	-55.19
TCONS_00055980	down	LOC_Os07g08760	START domain containing protein, putative, expressed	down	-62.62
TCONS_00111916	down	LOC_Os07g09020	argonaute, putative, expressed	down	-53.45
TCONS_00055980	down	LOC_Os07g12530	ABC1 family domain containing protein, putative, expressed	down	-50.02
TCONS_00057811	down	LOC_Os07g18944	expressed protein	down	-53.65
TCONS_00068868	down	LOC_Os07g18944	expressed protein	down	-53.49
TCONS_00055980	down	LOC_Os07g22400	POLA3 - Putative DNA polymerase alpha complex subunit, expressed	down	-54.58
TCONS_00111916	down	LOC_Os07g22400	POLA3 - Putative DNA polymerase alpha complex subunit, expressed	down	-51.55
TCONS_00130461	down	LOC_Os07g22400	POLA3 - Putative DNA polymerase alpha complex subunit, expressed	down	-54.11
TCONS_00055980	down	LOC_Os07g22710	CAMK_CAMK_like.32 - CAMK includes calcium/calmodulin depedent protein kinases, expressed	down	-61.51
TCONS_00068868	down	LOC_Os07g22710	CAMK_CAMK_like.32 - CAMK includes calcium/calmodulin depedent protein kinases, expressed	down	-54.73
TCONS_00055980	down	LOC_Os07g25390	DRD1, putative, expressed	down	-56.04
TCONS_00055980	down	LOC_Os07g29620	OsSCP39 - Putative Serine Carboxypeptidase homologue, expressed	down	-57.12
TCONS_00055980	down	LOC_Os07g30100	RIN3, putative, expressed	down	-50.01
TCONS_00111916	down	LOC_Os07g30100	RIN3, putative, expressed	down	-53.02
TCONS_00055980	down	LOC_Os07g32170	OsSPL13 - SBP-box gene family member, expressed	down	-58.18
TCONS_00111916	down	LOC_Os07g32170	OsSPL13 - SBP-box gene family member, expressed	down	-52.4
TCONS_00111916	down	LOC_Os07g37180	ABC1 family domain containing protein, putative, expressed	down	-50.4
TCONS_00068868	down	LOC_Os07g37180	ABC1 family domain containing protein, putative, expressed	down	-52.52
TCONS_00095132	down	LOC_Os07g37400	OsFBX257 - F-box domain containing protein, expressed	down	-51.55
TCONS_00111916	down	LOC_Os07g37800	bromodomain domain containing protein, expressed	down	-56.03
TCONS_00055980	down	LOC_Os07g38130	polygalacturonase inhibitor 1 precursor, putative, expressed	down	-51.01
TCONS_00055980	down	LOC_Os07g39220	BES1/BZR1 homolog protein, putative, expressed	down	-50.71
TCONS_00111916	down	LOC_Os07g39220	BES1/BZR1 homolog protein, putative, expressed	down	-51.23
TCONS_00068868	down	LOC_Os07g39220	BES1/BZR1 homolog protein, putative, expressed	down	-52.32
TCONS_00044170	down	LOC_Os07g40150	expressed protein	down	-55.4
TCONS_00130461	down	LOC_Os07g40150	expressed protein	down	-52.8
TCONS_00044170	down	LOC_Os07g40260	eukaryotic aspartyl protease domain containing protein, expressed	down	-50.63
TCONS_00055980	down	LOC_Os07g40260	eukaryotic aspartyl protease domain containing protein, expressed	down	-56.59
TCONS_00057811	down	LOC_Os07g40630	BRASSINOSTEROID INSENSITIVE 1 precursor, putative, expressed	down	-51.32
TCONS_00044170	down	LOC_Os07g43070	expressed protein	down	-51.52
TCONS_00055980	down	LOC_Os07g43070	expressed protein	down	-50.92
TCONS_00068868	down	LOC_Os07g43540	ORC6 - Putative origin recognition complex subunit 6, expressed	down	-51.73
TCONS_00055980	down	LOC_Os07g43580	MYB family transcription factor, putative, expressed	down	-53.69
TCONS_00130461	down	LOC_Os07g44890	gibberellin receptor GID1L2, putative, expressed	down	-52.38
TCONS_00091337	down	LOC_Os07g46240	choline transporter-related, putative, expressed	down	-55.73
TCONS_00068868	down	LOC_Os07g46240	choline transporter-related, putative, expressed	down	-55.28
TCONS_00021436	down	LOC_Os07g48510	thioredoxin, putative, expressed	down	-51.8
TCONS_00055980	down	LOC_Os07g48630	ethylene-insensitive 3, putative, expressed	down	-69.63
TCONS_00068868	down	LOC_Os07g48630	ethylene-insensitive 3, putative, expressed	down	-60.91
TCONS_00091337	down	LOC_Os07g48900	expressed protein	down	-50.44
TCONS_00130461	down	LOC_Os07g48900	expressed protein	down	-50.66
TCONS_00055980	down	LOC_Os08g01390	phosphatidylinositol-4-phosphate 5-Kinase, putative, expressed	down	-52.08
TCONS_00068868	down	LOC_Os08g02120	kinase, pfkB family, putative, expressed	down	-50.38
TCONS_00091337	down	LOC_Os08g02520	OsSAUR31 - Auxin-responsive SAUR gene family member, expressed	down	-50.84
TCONS_00055980	down	LOC_Os08g03350	amino acid transporter, putative, expressed	down	-50.2
TCONS_00055980	down	LOC_Os08g05290	receptor-like protein kinase 5 precursor, putative, expressed	down	-55.69
TCONS_00130461	down	LOC_Os08g07010	ABC-2 type transporter domain containing protein, expressed	down	-53.09
TCONS_00140760	down	LOC_Os08g07010	ABC-2 type transporter domain containing protein, expressed	down	-55.18
TCONS_00068868	down	LOC_Os08g07010	ABC-2 type transporter domain containing protein, expressed	down	-54.75
TCONS_00055980	down	LOC_Os08g08220	EDA16, putative, expressed	down	-50.4
TCONS_00130461	down	LOC_Os08g08220	EDA16, putative, expressed	down	-53.46
TCONS_00044170	down	LOC_Os08g14230	villin, putative, expressed	down	-50.4
TCONS_00055980	down	LOC_Os08g14860	cytochrome b-c1 complex subunit 7, putative, expressed	down	-59.19
TCONS_00055980	down	LOC_Os08g17784	purple acid phosphatase, putative, expressed	down	-57.86
TCONS_00055980	down	LOC_Os08g23930	ENT domain containing protein, expressed	down	-55.27
TCONS_00068868	down	LOC_Os08g23930	ENT domain containing protein, expressed	down	-52.76
TCONS_00055980	down	LOC_Os08g24590	transposon protein, putative, CACTA, En/Spm sub-class, expressed	up	-50.66
TCONS_00055980	down	LOC_Os08g25624	phosphate/phosphate translocator, putative, expressed	down	-56.22
TCONS_00055980	down	LOC_Os08g28880	patatin, putative, expressed	down	-51.21
TCONS_00130461	down	LOC_Os08g28880	patatin, putative, expressed	down	-59.12
TCONS_00140760	down	LOC_Os08g29200	BURP domain containing protein, expressed	down	-50.6
TCONS_00055980	down	LOC_Os08g30060	proton pump interactor, putative, expressed	down	-51.18
TCONS_00055980	down	LOC_Os08g30810	puromycin-sensitive aminopeptidase, putative, expressed	down	-51.7
TCONS_00055980	down	LOC_Os08g32520	expressed protein	down	-53.33
TCONS_00068868	down	LOC_Os08g32520	expressed protein	down	-53.03
TCONS_00111916	down	LOC_Os08g32630	FAD dependent oxidoreductase, putative, expressed	down	-63.35
TCONS_00057811	down	LOC_Os08g32920	dynamin-2B, putative, expressed	down	-52.31
TCONS_00055980	down	LOC_Os08g32970	annexin, putative, expressed	down	-50.09
TCONS_00130461	down	LOC_Os08g32970	annexin, putative, expressed	down	-52.14
TCONS_00044170	down	LOC_Os08g33420	agenet domain containing protein, expressed	down	-66.55
TCONS_00091337	down	LOC_Os08g33420	agenet domain containing protein, expressed	down	-51.37
TCONS_00140760	down	LOC_Os08g33420	agenet domain containing protein, expressed	down	-51.78
TCONS_00130461	down	LOC_Os08g33740	CSLA11 - cellulose synthase-like family A, expressed	down	-53.99
TCONS_00055980	down	LOC_Os08g34900	pectinesterase, putative, expressed	down	-55.22
TCONS_00105869	down	LOC_Os08g34900	pectinesterase, putative, expressed	down	-51.82
TCONS_00055980	down	LOC_Os08g35190	auxin-repressed protein, putative, expressed	down	-52.74
TCONS_00068868	down	LOC_Os08g35190	auxin-repressed protein, putative, expressed	down	-55.23
TCONS_00068868	down	LOC_Os08g35620	HD domain containing protein, putative, expressed	down	-50.45
TCONS_00095132	down	LOC_Os08g36920	AP2 domain containing protein, expressed	down	-51.33
TCONS_00044170	down	LOC_Os08g37890	expressed protein	down	-57.65
TCONS_00130461	down	LOC_Os08g37890	expressed protein	down	-54.1
TCONS_00055980	down	LOC_Os08g38880	WD-40 repeat family protein, putative, expressed	down	-52.8
TCONS_00068868	down	LOC_Os08g39120	expressed protein	down	-60.04
TCONS_00111916	down	LOC_Os08g39350	glycerophosphoryl diester phosphodiesterase family protein, putative, expressed	down	-50.66
TCONS_00121884	down	LOC_Os08g39350	glycerophosphoryl diester phosphodiesterase family protein, putative, expressed	down	-52.61
TCONS_00044170	down	LOC_Os08g40260	OsSPL15 - SBP-box gene family member, expressed	down	-51.79
TCONS_00055980	down	LOC_Os08g40260	OsSPL15 - SBP-box gene family member, expressed	down	-58.24
TCONS_00091337	down	LOC_Os08g40260	OsSPL15 - SBP-box gene family member, expressed	down	-51.13
TCONS_00055980	down	LOC_Os08g40280	lectin-like protein kinase, putative, expressed	down	-51.25
TCONS_00091337	down	LOC_Os08g40280	lectin-like protein kinase, putative, expressed	down	-50.23
TCONS_00068868	down	LOC_Os08g40280	lectin-like protein kinase, putative, expressed	down	-50.61
TCONS_00055980	down	LOC_Os08g41290	AIR12, putative, expressed	down	-54.8
TCONS_00055980	down	LOC_Os08g41800	regulatory protein, putative, expressed	down	-50.47
TCONS_00044170	down	LOC_Os08g41880	nucleotide pyrophosphatase/phosphodiesterase, putative, expressed	down	-50.11
TCONS_00055980	down	LOC_Os08g41880	nucleotide pyrophosphatase/phosphodiesterase, putative, expressed	down	-53.68
TCONS_00068868	down	LOC_Os08g41880	nucleotide pyrophosphatase/phosphodiesterase, putative, expressed	down	-53.69
TCONS_00130461	down	LOC_Os08g42420	expressed protein	down	-51.94
TCONS_00021436	down	LOC_Os08g45030	multidrug resistance protein, putative, expressed	down	-56.01
TCONS_00111916	down	LOC_Os08g45030	multidrug resistance protein, putative, expressed	down	-52.29
TCONS_00121884	down	LOC_Os08g45030	multidrug resistance protein, putative, expressed	down	-53.68
TCONS_00130461	down	LOC_Os08g45030	multidrug resistance protein, putative, expressed	down	-55.42
TCONS_00068868	down	LOC_Os08g45030	multidrug resistance protein, putative, expressed	down	-57.69
TCONS_00068868	down	LOC_Os08g01090	B3 DNA binding domain containing protein, expressed	down	-56.47
TCONS_00068868	down	LOC_Os08g01220	harpin-induced protein 1 domain containing protein, expressed	down	-51.59
TCONS_00055980	down	LOC_Os08g02690	MA3 domain containing protein, expressed	down	-59.82
TCONS_00091337	down	LOC_Os08g02690	MA3 domain containing protein, expressed	down	-52.68
TCONS_00055980	down	LOC_Os08g02850	zinc finger family protein, putative, expressed	down	-50.25
TCONS_00055980	down	LOC_Os08g04110	transporter, putative, expressed	down	-56.05
TCONS_00021436	down	LOC_Os08g05910	peptide transporter PTR2, putative, expressed	down	-62.3
TCONS_00055980	down	LOC_Os08g05910	peptide transporter PTR2, putative, expressed	down	-64.83
TCONS_00057811	down	LOC_Os08g05910	peptide transporter PTR2, putative, expressed	down	-53.95
TCONS_00068868	down	LOC_Os08g05910	peptide transporter PTR2, putative, expressed	down	-51.15
TCONS_00021436	down	LOC_Os08g06380	CSLF6 - cellulose synthase-like family F; beta1,3;1,4 glucan synthase, expressed	down	-50.38
TCONS_00055980	down	LOC_Os08g06380	CSLF6 - cellulose synthase-like family F; beta1,3;1,4 glucan synthase, expressed	down	-55.44
TCONS_00091337	down	LOC_Os08g06380	CSLF6 - cellulose synthase-like family F; beta1,3;1,4 glucan synthase, expressed	down	-52.09
TCONS_00130461	down	LOC_Os08g06380	CSLF6 - cellulose synthase-like family F; beta1,3;1,4 glucan synthase, expressed	down	-52.96
TCONS_00140760	down	LOC_Os08g06380	CSLF6 - cellulose synthase-like family F; beta1,3;1,4 glucan synthase, expressed	down	-51.78
TCONS_00068868	down	LOC_Os08g06600	nuf2 family protein, expressed	down	-51.81
TCONS_00055980	down	LOC_Os08g08440	expressed protein	down	-54.51
TCONS_00068868	down	LOC_Os08g08440	expressed protein	down	-57.86
TCONS_00055980	down	LOC_Os08g09950	acyl-desaturase, chloroplast precursor, putative, expressed	down	-53.3
TCONS_00130461	down	LOC_Os08g11720	expressed protein	down	-50.01
TCONS_00068868	down	LOC_Os08g14440	uridylyltransferase-related, putative, expressed	down	-51.44
TCONS_00055980	down	LOC_Os08g17370	transmembrane 9 superfamily member, putative, expressed	down	-55.05
TCONS_00068868	down	LOC_Os08g17370	transmembrane 9 superfamily member, putative, expressed	down	-53.54
TCONS_00055980	down	LOC_Os08g19370	expressed protein	down	-55.91
TCONS_00057811	down	LOC_Os08g19370	expressed protein	down	-51.56
TCONS_00068868	down	LOC_Os08g19370	expressed protein	down	-52.68
TCONS_00055980	down	LOC_Os08g23430	starch binding domain containing protein, putative, expressed	down	-53.68
TCONS_00055980	down	LOC_Os08g25900	PsbP, putative, expressed	down	-54.37
TCONS_00068868	down	LOC_Os08g25900	PsbP, putative, expressed	down	-52.47
TCONS_00130461	down	LOC_Os08g26840	plant protein of unknown function domain containing protein, expressed	down	-53.33
TCONS_00111916	down	LOC_Os08g27840	phosphoenolpyruvate carboxylase, putative, expressed	down	-50.95
TCONS_00130461	down	LOC_Os08g30750	transposon protein, putative, CACTA, En/Spm sub-class, expressed	up	-51.53
TCONS_00044170	down	LOC_Os08g32850	methylcrotonoyl-CoA carboxylase beta chain, mitochondrial precursor, putative, expressed	down	-50.31
TCONS_00055980	down	LOC_Os08g32850	methylcrotonoyl-CoA carboxylase beta chain, mitochondrial precursor, putative, expressed	down	-51.15
TCONS_00111916	down	LOC_Os08g32850	methylcrotonoyl-CoA carboxylase beta chain, mitochondrial precursor, putative, expressed	down	-56.16
TCONS_00055980	down	LOC_Os08g32960	endonuclease/exonuclease/phosphatase family domain containing protein, expressed	down	-61.63
TCONS_00130461	down	LOC_Os08g32960	endonuclease/exonuclease/phosphatase family domain containing protein, expressed	down	-50.6
TCONS_00068868	down	LOC_Os08g33160	ZIM motif family protein, expressed	down	-54.24
TCONS_00055980	down	LOC_Os08g33590	basic helix-loop-helix, putative, expressed	down	-54.47
TCONS_00091337	down	LOC_Os08g34380	receptor-like kinase, putative, expressed	down	-52.87
TCONS_00068868	down	LOC_Os08g34380	receptor-like kinase, putative, expressed	down	-56.86
TCONS_00068637	down	LOC_Os08g34720	D-3-phosphoglycerate dehydrogenase, chloroplast precursor, putative, expressed	down	-50.47
TCONS_00130461	down	LOC_Os08g35710	expressed protein	down	-54.19
TCONS_00055980	down	LOC_Os08g35860	cytokinin dehydrogenase precursor, putative, expressed	down	-58.49
TCONS_00068868	down	LOC_Os08g35860	cytokinin dehydrogenase precursor, putative, expressed	down	-55.86
TCONS_00091337	down	LOC_Os08g36820	expressed protein	down	-51.31
TCONS_00130461	down	LOC_Os08g36820	expressed protein	down	-51.22
TCONS_00055980	down	LOC_Os08g36860	cytochrome P450, putative, expressed	down	-51.47
TCONS_00105869	down	LOC_Os08g37400	ZF-HD homeobox protein, putative, expressed	down	-56.21
TCONS_00130461	down	LOC_Os08g37940	HAD-superfamily hydrolase subfamily IA, variant 3, putative, expressed	down	-51.74
TCONS_00068868	down	LOC_Os08g37940	HAD-superfamily hydrolase subfamily IA, variant 3, putative, expressed	down	-53.22
TCONS_00111916	down	LOC_Os08g38460	zinc finger, C3HC4 type domain containing protein, expressed	down	-55.81
TCONS_00055980	down	LOC_Os08g38900	caffeoyl-CoA O-methyltransferase, putative, expressed	down	-53.61
TCONS_00055980	down	LOC_Os08g39300	aminotransferase, putative, expressed	down	-55.22
TCONS_00068868	down	LOC_Os08g39300	aminotransferase, putative, expressed	down	-53.92
TCONS_00055980	down	LOC_Os08g39740	expressed protein	down	-54.51
TCONS_00130461	down	LOC_Os08g39740	expressed protein	down	-50.74
TCONS_00068868	down	LOC_Os08g39740	expressed protein	down	-53.51
TCONS_00055980	down	LOC_Os08g40560	ZOS8-11 - C2H2 zinc finger protein, expressed	down	-60.18
TCONS_00055980	down	LOC_Os08g40570	pyridoxamine 5'-phosphate oxidase family protein, putative, expressed	down	-50.67
TCONS_00068868	down	LOC_Os08g40570	pyridoxamine 5'-phosphate oxidase family protein, putative, expressed	down	-56.19
TCONS_00055980	down	LOC_Os08g41280	membrane protein, putative, expressed	down	-50.26
TCONS_00130461	down	LOC_Os08g41280	membrane protein, putative, expressed	down	-56.57
TCONS_00130461	down	LOC_Os08g41780	triacylglycerol lipase precursor, putative, expressed	down	-50.54
TCONS_00091337	down	LOC_Os08g42530	SFC, putative, expressed	down	-58.1
TCONS_00055980	down	LOC_Os08g43550	MYB family transcription factor, putative, expressed	down	-65.6
TCONS_00044170	down	LOC_Os08g43670	RING-H2 finger protein ATL2B, putative, expressed	down	-50.67
TCONS_00055980	down	LOC_Os08g43670	RING-H2 finger protein ATL2B, putative, expressed	down	-52.72
TCONS_00130461	down	LOC_Os08g45170	carboxyl-terminal peptidase, putative, expressed	down	-50.04
TCONS_00055980	down	LOC_Os09g03620	wall-associated receptor kinase-like 20 precursor, putative, expressed	down	-56.42
TCONS_00055980	down	LOC_Os09g05020	tyrosine phosphatase family protein, putative, expressed	down	-51.08
TCONS_00130461	down	LOC_Os09g07480	membrane associated DUF588 domain containing protein, putative, expressed	down	-50.75
TCONS_00140760	down	LOC_Os09g15670	protein phosphatase 2C, putative, expressed	down	-52.81
TCONS_00111916	down	LOC_Os09g15770	CPuORF13 - conserved peptide uORF-containing transcript, expressed	down	-50.09
TCONS_00130461	down	LOC_Os09g16510	WRKY74, expressed	down	-51.76
TCONS_00055980	down	LOC_Os09g17600	membrane protein, putative, expressed	down	-51.05
TCONS_00044170	down	LOC_Os09g19640	holocarboxylase synthetase, putative, expressed	down	-62.67
TCONS_00044170	down	LOC_Os09g21230	AMP-binding enzyme, putative, expressed	down	-53.66
TCONS_00055980	down	LOC_Os09g23350	trehalose synthase, putative, expressed	down	-52.68
TCONS_00111916	down	LOC_Os09g23350	trehalose synthase, putative, expressed	down	-53.74
TCONS_00130461	down	LOC_Os09g24924	transporter family protein, putative, expressed	down	-58.71
TCONS_00055980	down	LOC_Os09g24990	CAF1 family ribonuclease containing protein, putative, expressed	down	-52.96
TCONS_00140760	down	LOC_Os09g24990	CAF1 family ribonuclease containing protein, putative, expressed	down	-50.73
TCONS_00068868	down	LOC_Os09g26160	glutamate receptor, putative, expressed	down	-51.79
TCONS_00055980	down	LOC_Os09g26370	DUF581 domain containing protein, expressed	down	-52.38
TCONS_00068868	down	LOC_Os09g26370	DUF581 domain containing protein, expressed	down	-52.32
TCONS_00055980	down	LOC_Os09g26960	cytochrome P450, putative, expressed	down	-54.32
TCONS_00055980	down	LOC_Os09g27030	oryzain gamma chain precursor, putative, expressed	down	-51.29
TCONS_00130461	down	LOC_Os09g27030	oryzain gamma chain precursor, putative, expressed	down	-51.52
TCONS_00068868	down	LOC_Os09g27030	oryzain gamma chain precursor, putative, expressed	down	-51.34
TCONS_00111916	down	LOC_Os09g27050	HD domain containing protein, putative, expressed	down	-52.09
TCONS_00068868	down	LOC_Os09g27050	HD domain containing protein, putative, expressed	down	-50.02
TCONS_00055980	down	LOC_Os09g27650	ZOS9-14 - C2H2 zinc finger protein, expressed	down	-54.68
TCONS_00055980	down	LOC_Os09g29660	white-brown complex homolog protein 11, putative, expressed	down	-55.52
TCONS_00111916	down	LOC_Os09g29660	white-brown complex homolog protein 11, putative, expressed	down	-50.21
TCONS_00068868	down	LOC_Os09g29660	white-brown complex homolog protein 11, putative, expressed	down	-52.1
TCONS_00140760	down	LOC_Os09g30250	OsSub58 - Putative Subtilisin homologue, expressed	down	-54.5
TCONS_00068868	down	LOC_Os09g30250	OsSub58 - Putative Subtilisin homologue, expressed	down	-53.71
TCONS_00055980	down	LOC_Os09g31482	splicing factor U2AF, putative, expressed	down	-55.44
TCONS_00057811	down	LOC_Os09g31482	splicing factor U2AF, putative, expressed	down	-50.94
TCONS_00111916	down	LOC_Os09g32960	expressed protein	down	-51.28
TCONS_00055980	down	LOC_Os09g34180	formin, putative, expressed	down	-60.52
TCONS_00130461	down	LOC_Os09g34180	formin, putative, expressed	down	-50.25
TCONS_00111916	down	LOC_Os09g34230	UDP-glucoronosyl/UDP-glucosyl transferase, putative, expressed	down	-60.9
TCONS_00044170	down	LOC_Os09g34930	3-ketoacyl-CoA synthase precursor, putative, expressed	down	-51.61
TCONS_00111916	down	LOC_Os09g34930	3-ketoacyl-CoA synthase precursor, putative, expressed	down	-55.74
TCONS_00130461	down	LOC_Os09g34930	3-ketoacyl-CoA synthase precursor, putative, expressed	down	-50.62
TCONS_00140760	down	LOC_Os09g34930	3-ketoacyl-CoA synthase precursor, putative, expressed	down	-52.73
TCONS_00068868	down	LOC_Os09g34930	3-ketoacyl-CoA synthase precursor, putative, expressed	down	-51.34
TCONS_00055980	down	LOC_Os09g35910	homeobox associated leucine zipper, putative, expressed	down	-54.84
TCONS_00121884	down	LOC_Os09g35910	homeobox associated leucine zipper, putative, expressed	down	-51.46
TCONS_00130461	down	LOC_Os09g35910	homeobox associated leucine zipper, putative, expressed	down	-51.53
TCONS_00055980	down	LOC_Os09g37600	lysM domain-containing GPI-anchored protein precursor, putative, expressed	down	-50.73
TCONS_00121884	down	LOC_Os09g37600	lysM domain-containing GPI-anchored protein precursor, putative, expressed	down	-50.71
TCONS_00130461	down	LOC_Os09g37600	lysM domain-containing GPI-anchored protein precursor, putative, expressed	down	-52.37
TCONS_00068868	down	LOC_Os09g38570	transcription factor like protein, putative, expressed	down	-54.02
TCONS_00055980	down	LOC_Os09g39420	WD domain, G-beta repeat domain containing protein, expressed	down	-57.63
TCONS_00130461	down	LOC_Os09g39420	WD domain, G-beta repeat domain containing protein, expressed	down	-50.62
TCONS_00068868	down	LOC_Os09g39420	WD domain, G-beta repeat domain containing protein, expressed	down	-57.3
TCONS_00055980	down	LOC_Os09g01360	expressed protein	down	-61.4
TCONS_00055980	down	LOC_Os09g01960	MYB family transcription factor, putative, expressed	down	-58.17
TCONS_00068868	down	LOC_Os09g01960	MYB family transcription factor, putative, expressed	down	-54.77
TCONS_00068868	down	LOC_Os09g02360	cyclin, putative, expressed	down	-50.29
TCONS_00055980	down	LOC_Os09g03090	expressed protein	down	-50.1
TCONS_00055980	down	LOC_Os09g07154	expressed protein	down	-56.66
TCONS_00111916	down	LOC_Os09g07460	kelch repeat protein, putative, expressed	down	-50.43
TCONS_00068868	down	LOC_Os09g08390	CRAL/TRIO domain containing protein, expressed	down	-55.49
TCONS_00068868	down	LOC_Os09g11460	AP2 domain containing protein, expressed	down	-50.63
TCONS_00091337	down	LOC_Os09g12240	serine/threonine-protein kinase BRI1-like 1 precursor, putative, expressed	down	-50.51
TCONS_00055980	down	LOC_Os09g15044	expressed protein	down	-55.81
TCONS_00068868	down	LOC_Os09g15044	expressed protein	down	-55.96
TCONS_00044170	down	LOC_Os09g23150	monoglyceride lipase, putative, expressed	down	-50.78
TCONS_00055980	down	LOC_Os09g23150	monoglyceride lipase, putative, expressed	down	-57.6
TCONS_00044170	down	LOC_Os09g25060	WRKY76, expressed	down	-50.15
TCONS_00057811	down	LOC_Os09g25060	WRKY76, expressed	down	-52.58
TCONS_00055980	down	LOC_Os09g26780	zinc-finger protein, putative, expressed	down	-68.19
TCONS_00057811	down	LOC_Os09g28690	gibberellin receptor GID1L2, putative, expressed	down	-52.18
TCONS_00111916	down	LOC_Os09g28690	gibberellin receptor GID1L2, putative, expressed	down	-51.93
TCONS_00130461	down	LOC_Os09g31370	expressed protein	down	-53.38
TCONS_00055980	down	LOC_Os09g31470	AT hook motif domain containing protein, expressed	down	-51.06
TCONS_00130461	down	LOC_Os09g31470	AT hook motif domain containing protein, expressed	down	-50.26
TCONS_00055980	down	LOC_Os09g34920	glycosyl hydrolase family 29, putative, expressed	down	-56.66
TCONS_00055980	down	LOC_Os09g35790	HSF-type DNA-binding domain containing protein, expressed	down	-64.65
TCONS_00111916	down	LOC_Os09g35790	HSF-type DNA-binding domain containing protein, expressed	down	-55.11
TCONS_00130461	down	LOC_Os09g36200	senescence-inducible chloroplast stay-green protein 1, putative, expressed	down	-53.42
TCONS_00055980	down	LOC_Os09g36800	3-dehydroquinate synthase, putative, expressed	down	-58.37
TCONS_00095132	down	LOC_Os09g37012	eukaryotic aspartyl protease domain containing protein, expressed	down	-52.32
TCONS_00055980	down	LOC_Os09g38320	phytoene synthase, chloroplast precursor, putative, expressed	down	-57.49
TCONS_00057811	down	LOC_Os09g38320	phytoene synthase, chloroplast precursor, putative, expressed	down	-52.46
TCONS_00130461	down	LOC_Os09g38320	phytoene synthase, chloroplast precursor, putative, expressed	down	-55.37
TCONS_00055980	down	LOC_Os01g21780	expressed protein	down	-58.3
TCONS_00130461	down	LOC_Os01g37460	zinc finger family protein, putative, expressed	down	-53.58
TCONS_00055980	down	LOC_Os01g08550	aminoacyl-tRNA synthetase, putative, expressed	down	-52.67
TCONS_00068637	down	LOC_Os01g60740	LTPL16 - Protease inhibitor/seed storage/LTP family protein precursor, expressed	down	-50.81
TCONS_00055980	down	LOC_Os01g68160	ZOS1-22 - C2H2 zinc finger protein, expressed	down	-50.05
TCONS_00111916	down	LOC_Os01g72020	BTBA3 - Bric-a-Brac,Tramtrack, Broad Complex BTB domain with Ankyrin repeat region, expressed	down	-50.66
TCONS_00068868	down	LOC_Os01g72020	BTBA3 - Bric-a-Brac,Tramtrack, Broad Complex BTB domain with Ankyrin repeat region, expressed	down	-51.35
TCONS_00055980	down	LOC_Os10g25570	expressed protein	down	-60.77
TCONS_00057811	down	LOC_Os10g25570	expressed protein	down	-50.02
TCONS_00130461	down	LOC_Os10g26610	mandelonitrile lyase, putative, expressed	down	-51.06
TCONS_00068868	down	LOC_Os12g02910	glycosyl transferase, family 8, putative, expressed	down	-52.78
TCONS_00044170	down	LOC_Os02g15870	molybdenum cofactor biosynthesis protein 1, putative, expressed	down	-51.12
TCONS_00055980	down	LOC_Os02g42530	expressed protein	down	-55.31
TCONS_00130461	down	LOC_Os02g57290	cytochrome P450, putative, expressed	down	-52.53
TCONS_00130461	down	LOC_Os03g16790	DHHC zinc finger domain containing protein, expressed	down	-51.41
TCONS_00055980	down	LOC_Os03g17760	RNA recognition motif containing protein, putative, expressed	down	-51.38
TCONS_00055980	down	LOC_Os03g53270	stem-specific protein TSJT1, putative, expressed	down	-70.51
TCONS_00057811	down	LOC_Os03g53270	stem-specific protein TSJT1, putative, expressed	down	-52.29
TCONS_00140760	down	LOC_Os04g47860	ZOS4-11 - C2H2 zinc finger protein, expressed	down	-51.14
TCONS_00055980	down	LOC_Os04g48750	3-oxo-5-alpha-steroid 4-dehydrogenase, putative, expressed	down	-53.75
TCONS_00055980	down	LOC_Os04g47300	CAMK_CAMK_like.26 - CAMK includes calcium/calmodulin depedent protein kinases, expressed	down	-53.75
TCONS_00055980	down	LOC_Os05g23610	protein phosphatase inhibitor 2 containing protein, expressed	down	-54.14
TCONS_00091337	down	LOC_Os05g50490	X8 domain containing protein, expressed	down	-56.67
TCONS_00140760	down	LOC_Os05g50490	X8 domain containing protein, expressed	down	-50.71
TCONS_00055980	down	LOC_Os06g16980	DNA topoisomerase I family protein, expressed	down	-51.65
TCONS_00068868	down	LOC_Os06g16980	DNA topoisomerase I family protein, expressed	down	-50.85
TCONS_00057811	down	LOC_Os06g48300	protein phosphatase 2C, putative, expressed	down	-52.44
TCONS_00044170	down	LOC_Os06g48570	Ser/Thr protein phosphatase family protein, putative, expressed	down	-51.33
TCONS_00130461	down	LOC_Os07g32570	OsAPRL1 adenosine 5'-phosphosulfate reductase-like OsAPRL1, expressed	down	-52.82
TCONS_00044170	down	LOC_Os08g37920	ZOS8-09 - C2H2 zinc finger protein, expressed	down	-58.25
TCONS_00055980	down	LOC_Os08g37920	ZOS8-09 - C2H2 zinc finger protein, expressed	down	-51.51
TCONS_00044170	down	LOC_Os08g42550	AP2 domain containing protein, expressed	down	-55.91
TCONS_00057811	down	LOC_Os08g42550	AP2 domain containing protein, expressed	down	-56.02
TCONS_00055980	down	LOC_Os08g35600	tyrosine protein kinase domain containing protein, putative, expressed	down	-51.41
TCONS_00057811	down	LOC_Os08g35600	tyrosine protein kinase domain containing protein, putative, expressed	down	-51.19
TCONS_00095132	down	LOC_Os11g05010	heavy-metal-associated domain-containing protein, putative, expressed	down	-50.01
TCONS_00130461	down	LOC_Os11g26190	RALFL23 - Rapid ALkalinization Factor RALF family protein precursor, expressed	down	-50.33
TCONS_00055980	down	LOC_Os02g41980	expressed protein	down	-53.46
TCONS_00044170	down	LOC_Os02g32660	1,4-alpha-glucan-branching enzyme, chloroplast precursor, putative, expressed	down	-52.46
TCONS_00130461	down	LOC_Os02g32660	1,4-alpha-glucan-branching enzyme, chloroplast precursor, putative, expressed	down	-50.33
TCONS_00055980	down	LOC_Os03g64100	expressed protein	down	-53.33
TCONS_00068868	down	LOC_Os04g21650	expressed protein	down	-51
TCONS_00055980	down	LOC_Os04g39814	Os4bglu9 - beta-glucosidase homologue, similar to Os4Bglu12 exoglucanase/beta-glucosidase, expressed	down	-50.03
TCONS_00055980	down	LOC_Os04g58330	expressed protein	down	-52.44
TCONS_00055980	down	LOC_Os05g07030	arginyl-tRNA synthetase, putative, expressed	down	-55.11
TCONS_00105869	down	LOC_Os05g16889	expressed protein	up	-51.25
TCONS_00055980	down	LOC_Os06g48970	expressed protein	down	-52.11
TCONS_00055980	down	LOC_Os06g30480	expressed protein	down	-50.72
TCONS_00055980	down	LOC_Os01g49010	ORC4 - Putative origin recognition complex subunit 4, expressed	down	-52.89
TCONS_00055980	down	LOC_Os01g57050	expressed protein	down	-58.77
TCONS_00068868	down	LOC_Os11g36070	expressed protein	down	-52.28
TCONS_00095132	down	LOC_Os02g43740	AGC_PVPK_like_kin82y.6 - ACG kinases include homologs to PKA, PKG and PKC, expressed	down	-59.27
TCONS_00095132	down	LOC_Os03g17930	alpha-taxilin, putative, expressed	down	-50.39
TCONS_00130461	down	LOC_Os03g17930	alpha-taxilin, putative, expressed	down	-50.87
TCONS_00055980	down	LOC_Os03g22550	cation efflux family protein, putative, expressed	down	-54.4
TCONS_00057811	down	LOC_Os03g22550	cation efflux family protein, putative, expressed	down	-54.1
TCONS_00111916	down	LOC_Os03g22550	cation efflux family protein, putative, expressed	down	-56.13
TCONS_00055980	down	LOC_Os04g48270	OsFBX148 - F-box domain containing protein, expressed	down	-54.45
TCONS_00111916	down	LOC_Os04g48270	OsFBX148 - F-box domain containing protein, expressed	down	-52.58
TCONS_00055980	down	LOC_Os04g44354	UDP-glucoronosyl and UDP-glucosyl transferase domain containing protein, expressed	down	-55.96
TCONS_00091337	down	LOC_Os04g44354	UDP-glucoronosyl and UDP-glucosyl transferase domain containing protein, expressed	down	-53.1
TCONS_00121884	down	LOC_Os04g44354	UDP-glucoronosyl and UDP-glucosyl transferase domain containing protein, expressed	down	-55.95
TCONS_00055980	down	LOC_Os05g28370	expressed protein	down	-54.29
TCONS_00130461	down	LOC_Os05g28370	expressed protein	down	-52.56
TCONS_00055980	down	LOC_Os05g34950	cysteine-rich receptor-like protein kinase 6 precursor, putative, expressed	down	-53.99
TCONS_00130461	down	LOC_Os05g34950	cysteine-rich receptor-like protein kinase 6 precursor, putative, expressed	down	-57.44
TCONS_00055980	down	LOC_Os07g04850	pre-mRNA-processing factor 31, putative, expressed	down	-50.45
TCONS_00044170	down	LOC_Os08g44050	ZOS8-12 - C2H2 zinc finger protein, expressed	down	-51.81
TCONS_00055980	down	LOC_Os08g44050	ZOS8-12 - C2H2 zinc finger protein, expressed	down	-63.79
TCONS_00130461	down	LOC_Os08g44050	ZOS8-12 - C2H2 zinc finger protein, expressed	down	-50.24
TCONS_00055980	down	LOC_Os01g01390	expressed protein	down	-51.22
TCONS_00140760	down	LOC_Os12g13670	expressed protein	down	-55.04
TCONS_00055980	down	LOC_Os04g03990	3-5 exonuclease domain-containing protein, putative, expressed	down	-50.54
TCONS_00068868	down	LOC_Os05g08790	MAR-binding filament-like protein 1, putative, expressed	down	-53.04
TCONS_00068868	down	LOC_Os05g22370	N-acetylglucosaminyl transferase component, putative, expressed	down	-52.2
TCONS_00055980	down	LOC_Os08g39890	OsSPL14 - SBP-box gene family member, expressed	down	-54.68
TCONS_00091337	down	LOC_Os08g39890	OsSPL14 - SBP-box gene family member, expressed	down	-50.63
TCONS_00044170	down	LOC_Os01g51430	green ripe-like, putative, expressed	down	-51.07
TCONS_00130461	down	LOC_Os01g51430	green ripe-like, putative, expressed	down	-50.02
TCONS_00055980	down	LOC_Os01g09120	Twin LOV 1, putative, expressed	down	-53.58
TCONS_00055980	down	LOC_Os03g17540	TBC domain containing protein, expressed	down	-50.27
TCONS_00057811	down	LOC_Os03g54220	expressed protein	down	-52.81
TCONS_00068868	down	LOC_Os03g54220	expressed protein	down	-56.1
TCONS_00068868	down	LOC_Os04g57510	exostosin family domain containing protein, expressed	down	-51.41
TCONS_00055980	down	LOC_Os08g35900	OsFBL49 - F-box domain and LRR containing protein, expressed	down	-60.31
TCONS_00055980	down	LOC_Os02g34470	expressed protein	down	-53.67
TCONS_00111916	down	LOC_Os03g07480	sucrose transporter, putativ, expressed	down	-52.28
TCONS_00068868	down	LOC_Os03g54063	expressed protein	down	-54.71
TCONS_00057811	down	LOC_Os04g40040	copper methylamine oxidase precursor, putative, expressed	down	-53.52
TCONS_00111916	down	LOC_Os04g40040	copper methylamine oxidase precursor, putative, expressed	down	-56.6
TCONS_00055980	down	LOC_Os05g32070	LRP1, putative, expressed	down	-53.74
TCONS_00057811	down	LOC_Os05g32070	LRP1, putative, expressed	down	-54.32
TCONS_00068868	down	LOC_Os05g32070	LRP1, putative, expressed	down	-56.8
TCONS_00044170	down	LOC_Os06g14060	MBTB10 - Bric-a-Brac, Tramtrack, Broad Complex BTB domain with Meprin and TRAF Homology MATH domain, expressed	down	-52.05
TCONS_00055980	down	LOC_Os06g14060	MBTB10 - Bric-a-Brac, Tramtrack, Broad Complex BTB domain with Meprin and TRAF Homology MATH domain, expressed	down	-60.25
TCONS_00068868	down	LOC_Os06g14060	MBTB10 - Bric-a-Brac, Tramtrack, Broad Complex BTB domain with Meprin and TRAF Homology MATH domain, expressed	down	-57.43
TCONS_00055980	down	LOC_Os07g33300	expressed protein	down	-52.2
TCONS_00044170	down	LOC_Os07g34650	expressed protein	down	-53.56
TCONS_00057811	down	LOC_Os07g34650	expressed protein	down	-51.99
TCONS_00130461	down	LOC_Os08g45180	kinase, pfkB family, putative, expressed	down	-50.22
TCONS_00068868	down	LOC_Os01g11150	gibberellin 2-beta-dioxygenase, putative, expressed	down	-53.82
TCONS_00055980	down	LOC_Os02g32580	expressed protein	down	-62.63
TCONS_00055980	down	LOC_Os04g46610	PAP fibrillin family domain containing protein, expressed	down	-53.81
TCONS_00068868	down	LOC_Os06g37364	cytochrome P450, putative, expressed	down	-50.67
TCONS_00055980	down	LOC_Os07g26750	expressed protein	down	-58.1
TCONS_00130461	down	LOC_Os08g11220	expressed protein	down	-50.01
TCONS_00130461	down	LOC_Os08g38850	phosphatidylinositol transfer, putative, expressed	down	-50.41
TCONS_00091337	down	LOC_Os01g72049	retrotransposon, putative, centromere-specific, expressed	down	-51.7
TCONS_00111916	down	LOC_Os01g72049	retrotransposon, putative, centromere-specific, expressed	down	-57.48
TCONS_00130461	down	LOC_Os01g72049	retrotransposon, putative, centromere-specific, expressed	down	-51.29
TCONS_00140760	down	LOC_Os01g72049	retrotransposon, putative, centromere-specific, expressed	down	-52.24
TCONS_00055980	down	LOC_Os11g11070	mRNA-capping enzyme, putative, expressed	down	-52.18
TCONS_00068868	down	LOC_Os11g11070	mRNA-capping enzyme, putative, expressed	down	-60.59
TCONS_00055980	down	LOC_Os11g35870	RWD domain containing protein, expressed	down	-51.06
TCONS_00055980	down	LOC_Os02g49230	CCT/B-box zinc finger protein, putative, expressed	down	-56.22
TCONS_00044170	down	LOC_Os02g49332	CSLE2 - cellulose synthase-like family E, expressed	down	-51.1
TCONS_00055980	down	LOC_Os02g49332	CSLE2 - cellulose synthase-like family E, expressed	down	-56.1
TCONS_00095132	down	LOC_Os02g49332	CSLE2 - cellulose synthase-like family E, expressed	down	-53.33
TCONS_00130461	down	LOC_Os02g49332	CSLE2 - cellulose synthase-like family E, expressed	down	-56.57
TCONS_00055980	down	LOC_Os06g40200	calcium-binding mitochondrial carrier CBG00135, putative, expressed	down	-60.41
TCONS_00044170	down	LOC_Os06g04920	zinc finger family protein, putative, expressed	down	-54.89
TCONS_00068637	down	LOC_Os06g04920	zinc finger family protein, putative, expressed	down	-50.37
TCONS_00055980	down	LOC_Os01g72090	phycoerythrobilin ferredoxin oxidoreductase, putative, expressed	down	-55.93
TCONS_00140760	down	LOC_Os10g38910	expressed protein	down	-50.35
TCONS_00068868	down	LOC_Os10g38910	expressed protein	down	-54.38
TCONS_00111916	down	LOC_Os03g02010	DNA methyltransferase protein, putative, expressed	down	-53.33
TCONS_00068868	down	LOC_Os03g02010	DNA methyltransferase protein, putative, expressed	down	-55.45
TCONS_00055980	down	LOC_Os04g47480	DUF630/DUF632 domains containing protein, putative, expressed	down	-60.67
TCONS_00130461	down	LOC_Os05g34830	No apical meristem protein, putative, expressed	down	-50.28
TCONS_00044170	down	LOC_Os06g04250	phosphate-induced protein 1 conserved region domain containing protein, expressed	down	-50.45
TCONS_00055980	down	LOC_Os06g04250	phosphate-induced protein 1 conserved region domain containing protein, expressed	down	-59.32
TCONS_00095132	down	LOC_Os06g04250	phosphate-induced protein 1 conserved region domain containing protein, expressed	down	-51.58
TCONS_00044170	down	LOC_Os08g24400	SWP, putative, expressed	down	-55.04
TCONS_00055980	down	LOC_Os08g24400	SWP, putative, expressed	down	-51.12
TCONS_00068868	down	LOC_Os08g24400	SWP, putative, expressed	down	-55.05
TCONS_00055980	down	LOC_Os01g17070	OsDegp1 - Putative Deg protease homologue, expressed	down	-51.04
TCONS_00044170	down	LOC_Os10g28660	type I inositol-1,4,5-trisphosphate 5-phosphatase, putative, expressed	down	-51.71
TCONS_00055980	down	LOC_Os02g05199	expressed protein	down	-52.89
TCONS_00044170	down	LOC_Os02g12810	protein kinase domain containing protein, expressed	down	-51.19
TCONS_00055980	down	LOC_Os03g13810	expressed protein	down	-56.14
TCONS_00111916	down	LOC_Os01g10970	auxin-induced protein 5NG4, putative, expressed	down	-51.95
TCONS_00130461	down	LOC_Os01g10970	auxin-induced protein 5NG4, putative, expressed	down	-53.26
TCONS_00068868	down	LOC_Os06g24730	hydrolase, alpha/beta fold family domain containing protein, expressed	down	-52.39
TCONS_00044170	down	LOC_Os07g02120	flavin-containing monooxygenase family protein, putative, expressed	up	-52.22
TCONS_00091337	down	LOC_Os07g02120	flavin-containing monooxygenase family protein, putative, expressed	up	-54.09
TCONS_00111916	down	LOC_Os07g02120	flavin-containing monooxygenase family protein, putative, expressed	up	-54.84
TCONS_00055980	down	LOC_Os08g03420	kelch repeat protein, putative, expressed	down	-57.45
TCONS_00044170	down	LOC_Os07g36820	uncharacterized Cys-rich domain containing protein, putative, expressed	down	-54.35
TCONS_00055980	down	LOC_Os01g47710	homeobox domain containing protein, expressed	down	-50.25
TCONS_00021436	down	LOC_Os04g34010	aluminum-activated malate transporter, putative, expressed	down	-54.14
TCONS_00055980	down	LOC_Os01g05480	expressed protein	down	-54.92
TCONS_00130461	down	LOC_Os01g05480	expressed protein	down	-56.06
TCONS_00140760	down	LOC_Os12g36110	calmodulin binding protein, putative, expressed	down	-51.38
TCONS_00055980	down	LOC_Os02g58150	expressed protein	down	-51.83
TCONS_00111916	down	LOC_Os02g58150	expressed protein	down	-54.79
TCONS_00130461	down	LOC_Os03g02670	transporter family protein, putative, expressed	down	-50.87
TCONS_00055980	down	LOC_Os03g55090	alpha-glucan phosphorylast isozyme, putative, expressed	down	-53.61
TCONS_00057811	down	LOC_Os03g55090	alpha-glucan phosphorylast isozyme, putative, expressed	down	-50.02
TCONS_00021436	down	LOC_Os08g16010	acetyltransferase, GNAT family, putative, expressed	down	-50.95
TCONS_00055980	down	LOC_Os08g16010	acetyltransferase, GNAT family, putative, expressed	down	-56.37
TCONS_00055980	down	LOC_Os01g11260	phospho-N-acetylmuramoyl-pentapeptide-transferase, putative, expressed	down	-56.21
TCONS_00057811	down	LOC_Os03g54900	phytosulfokine receptor precursor, putative, expressed	down	-50.21
TCONS_00044170	down	LOC_Os03g05760	transcription factor Dp, putative, expressed	down	-50.31
TCONS_00055980	down	LOC_Os03g05760	transcription factor Dp, putative, expressed	down	-51.64
TCONS_00055980	down	LOC_Os03g12840	Inositol 1, 3, 4-trisphosphate 5/6-kinase, putative, expressed	down	-56.74
TCONS_00068868	down	LOC_Os03g12840	Inositol 1, 3, 4-trisphosphate 5/6-kinase, putative, expressed	down	-50.07
TCONS_00055980	down	LOC_Os03g34310	expressed protein	down	-51.83
TCONS_00068868	down	LOC_Os03g34310	expressed protein	down	-62.55
TCONS_00055980	down	LOC_Os04g20810	receptor protein kinase, putative, expressed	down	-52.04
TCONS_00111916	down	LOC_Os04g20810	receptor protein kinase, putative, expressed	down	-52.61
TCONS_00055980	down	LOC_Os07g47030	expressed protein	down	-51.9
TCONS_00055980	down	LOC_Os10g30790	inorganic phosphate transporter, putative, expressed	down	-52.2
TCONS_00055980	down	LOC_Os10g35940	folylpolyglutamate synthetase, putative, expressed	down	-54.94
TCONS_00068868	down	LOC_Os10g35940	folylpolyglutamate synthetase, putative, expressed	down	-55.22
TCONS_00055980	down	LOC_Os04g37820	cytokinin-O-glucosyltransferase 2, putative, expressed	down	-50.66
TCONS_00111916	down	LOC_Os04g37820	cytokinin-O-glucosyltransferase 2, putative, expressed	down	-52.14
TCONS_00055980	down	LOC_Os01g52770	GDSL-like lipase/acylhydrolase, putative, expressed	down	-51.66
TCONS_00140760	down	LOC_Os02g04670	glucan endo-1,3-beta-glucosidase precursor, putative, expressed	down	-50.26
TCONS_00055980	down	LOC_Os02g12360	nuclear protein ZAP-related, putative, expressed	down	-52.67
TCONS_00130461	down	LOC_Os10g42130	no apical meristem protein, putative, expressed	down	-52.14
TCONS_00055980	down	LOC_Os04g15550	expressed protein	down	-55.27
TCONS_00068868	down	LOC_Os04g15550	expressed protein	down	-58.66
TCONS_00055980	down	LOC_Os05g48260	wax synthase, putative, expressed	down	-58.74
TCONS_00055980	down	LOC_Os05g32990	expressed protein	down	-61.25
TCONS_00055980	down	LOC_Os03g54930	VIP4, putative, expressed	down	-51.98
TCONS_00130461	down	LOC_Os03g54930	VIP4, putative, expressed	down	-51.82
TCONS_00095132	down	LOC_Os05g46510	polygalacturonase, putative, expressed	down	-50.36
TCONS_00068868	down	LOC_Os04g59570	expressed protein	down	-51.83
TCONS_00055980	down	LOC_Os06g38210	expressed protein	down	-51.95
TCONS_00055980	down	LOC_Os09g31380	jmjC domain-containing protein 5, putative, expressed	down	-57.17
TCONS_00111916	down	LOC_Os09g31380	jmjC domain-containing protein 5, putative, expressed	down	-52.5
TCONS_00044170	down	LOC_Os04g57180	flavonol synthase/flavanone 3-hydroxylase, putative, expressed	down	-50.89
TCONS_00044170	down	LOC_Os07g40250	sex determination protein tasselseed-2, putative, expressed	down	-54.86
TCONS_00055980	down	LOC_Os07g40250	sex determination protein tasselseed-2, putative, expressed	down	-65.87
TCONS_00111916	down	LOC_Os11g05780	DUF623 domain containing protein, expressed	down	-50.55
TCONS_00130461	down	LOC_Os11g05780	DUF623 domain containing protein, expressed	down	-51.42
TCONS_00055980	down	LOC_Os04g42610	plant protein of unknown function DUF869 domain containing protein, expressed	down	-54.54
TCONS_00068868	down	LOC_Os04g56630	transposon protein, putative, unclassified, expressed	down	-51.23
TCONS_00044170	down	LOC_Os05g29050	phospholipase D p1, putative, expressed	down	-51.14
TCONS_00055980	down	LOC_Os05g29050	phospholipase D p1, putative, expressed	down	-53.64
TCONS_00044170	down	LOC_Os04g46370	L-asparaginase precursor protein, putative, expressed	down	-51.77
TCONS_00130461	down	LOC_Os04g46370	L-asparaginase precursor protein, putative, expressed	down	-51.32
TCONS_00095132	down	LOC_Os09g38060	nicotinate-nucleotide pyrophosphorylase, putative, expressed	down	-54.77
TCONS_00055980	down	LOC_Os09g34150	NBS-LRR disease resistance protein, putative, expressed	down	-56.8
TCONS_00068868	down	LOC_Os09g34150	NBS-LRR disease resistance protein, putative, expressed	down	-52.4
TCONS_00044170	down	LOC_Os01g58114	expressed protein	down	-51.03
TCONS_00111916	down	LOC_Os02g36390	nucleotide-sugar transporter family protein, putative, expressed	down	-53.18
TCONS_00055980	down	LOC_Os03g17960	expressed protein	down	-54.11
TCONS_00055980	down	LOC_Os02g05700	OsFBO8 - F-box and other domain containing protein, expressed	down	-59.22
TCONS_00068868	down	LOC_Os04g46700	ABC family transporter: toluene tolerance, putative, expressed	down	-58.72
TCONS_00044170	down	LOC_Os08g27720	pirin, putative, expressed	down	-55.7
TCONS_00068868	down	LOC_Os08g27720	pirin, putative, expressed	down	-57.24
TCONS_00055980	down	LOC_Os03g46260	DUF581 domain containing protein, expressed	down	-53.96
TCONS_00140760	down	LOC_Os09g27660	OsFBO21 - F-box and other domain containing protein, expressed	down	-51.1
TCONS_00095132	down	LOC_Os02g41954	gibberellin 2-beta-dioxygenase 7, putative, expressed	down	-50.78
TCONS_00055980	down	LOC_Os03g12360	trehalose-6-phosphate synthase, putative, expressed	down	-52.27
TCONS_00111916	down	LOC_Os03g12360	trehalose-6-phosphate synthase, putative, expressed	down	-53.11
TCONS_00068868	down	LOC_Os04g01780	uncharacterized ACR, COG1399 family protein, expressed	down	-52.64
TCONS_00068868	down	LOC_Os08g41010	zinc finger family protein, putative, expressed	down	-53.9
TCONS_00055980	down	LOC_Os09g34847	expressed protein	down	-53.21
TCONS_00091337	down	LOC_Os09g34847	expressed protein	down	-53.16
TCONS_00068868	down	LOC_Os09g34847	expressed protein	down	-56.17
TCONS_00055980	down	LOC_Os01g04900	peptidase M50 family protein, putative, expressed	down	-50.5
TCONS_00091337	down	LOC_Os11g32880	DEAD-box ATP-dependent RNA helicase, putative, expressed	down	-50.26
TCONS_00111916	down	LOC_Os11g32880	DEAD-box ATP-dependent RNA helicase, putative, expressed	down	-61.17
TCONS_00130461	down	LOC_Os11g32880	DEAD-box ATP-dependent RNA helicase, putative, expressed	down	-50.03
[truncated: 82,924 more rows]

## Sheet: Table S14
Table S14. GO (Gene Ontology) analysis of predicted targets of differentially expressed lncRNAs.
DEL-anther	Ontology	Description	Targets	Reference genome	P-value	FDR
GO:0006807	Biological Process	nitrogen compound metabolic process	648	3898	1.7e-06	0.00019
GO:0009719	Biological Process	response to endogenous stimulus	279	1491	1.9e-06	0.00019
GO:0006139	Biological Process	nucleobase, nucleoside, nucleotide and nucleic acid metabolic process	648	3898	1.7e-06	0.00019
GO:0009058	Biological Process	biosynthetic process	856	5311	1.8e-06	0.00019
GO:0032501	Biological Process	multicellular organismal process	436	2636	0.00017	0.011
GO:0007275	Biological Process	multicellular organismal development	429	2591	0.00018	0.011
GO:0009908	Biological Process	flower development	96	469	0.00041	0.021
GO:0032502	Biological Process	developmental process	456	2806	0.00043	0.021
GO:0048608	Biological Process	reproductive structure development	96	474	0.00055	0.021
GO:0003006	Biological Process	reproductive developmental process	96	474	0.00055	0.021
GO:0009791	Biological Process	post-embryonic development	246	1441	0.0011	0.036
GO:0044238	Biological Process	primary metabolic process	1417	9565	0.001	0.036
GO:0003676	Molecular Function	nucleic acid binding	587	3349	1.3e-08	1.7e-06
GO:0003677	Molecular Function	DNA binding	437	2434	1.3e-07	8.6e-06
GO:0030528	Molecular Function	transcription regulator activity	328	1773	5.8e-07	1.9e-05
GO:0003700	Molecular Function	transcription factor activity	328	1773	5.8e-07	1.9e-05
GO:0044424	Cellular Component	intracellular part	1630	10327	4.9e-11	9.6e-09
GO:0005622	Cellular Component	intracellular	1688	10775	1.3e-10	1.3e-08
GO:0043231	Cellular Component	intracellular membrane-bounded organelle	1357	8465	3.2e-10	1.6e-08
GO:0043227	Cellular Component	membrane-bounded organelle	1357	8465	3.2e-10	1.6e-08
GO:0044464	Cellular Component	cell part	2144	14141	6.8e-10	2.7e-08
GO:0043229	Cellular Component	intracellular organelle	1383	8737	4.1e-09	1.2e-07
GO:0043226	Cellular Component	organelle	1383	8737	4.1e-09	1.2e-07
GO:0005634	Cellular Component	nucleus	538	3020	8.9e-09	2.2e-07
GO:0005737	Cellular Component	cytoplasm	1260	8386	0.00039	0.0086
DEL-ovary	Ontology	Description	Targets	Reference genome	P-value	FDR
GO:0050896	Biological Process	response to stimulus	180	5265	7.2e-10	2e-07
GO:0009628	Biological Process	response to abiotic stimulus	89	2194	5e-08	6.9e-06
GO:0009719	Biological Process	response to endogenous stimulus	62	1491	3.2e-06	0.00029
GO:0006950	Biological Process	response to stress	110	3618	0.00048	0.033
GO:0009058	Biological Process	biosynthetic process	150	5311	0.00095	0.044
GO:0019748	Biological Process	secondary metabolic process	23	488	0.00093	0.044
GO:0030528	Molecular Function	transcription regulator activity	63	1773	0.00024	0.0085
GO:0003700	Molecular Function	transcription factor activity	63	1773	0.00024	0.0085
DEL-anther: differentially expressed lncRNAs in anther
DEL-ovary: differentially expressed lncRNAs in ovary
DEL: Differentially expressed lncRNAs in autotetraploid rice compared to diploid

## Sheet: Table S15
Table S15. Overall information about the predicted targets of differentially expressed miRNAs (DEM).
miRNA ID	Target ID	Gene Annoation	Score	Range	DEM-anther	DEM-ovary	DEL-anther targets regulation	DEL-ovary targets regulation
osa-miR167a-3p_L+1R-1	LOC_Os03g58260	indole-3-glycerol phosphate lyase, chloroplast precursor, putative, expressed	4	649-670	up
osa-miR167a-3p_L+1R-1	LOC_Os03g58260	indole-3-glycerol phosphate lyase, chloroplast precursor, putative, expressed	4	628-649	up
osa-miR167a-3p_L+1R-1	LOC_Os04g58720	anthranilate phosphoribosyltransferase, putative, expressed	4	782-803	up						DEL-anther: differentially expressed lncRNAs in autotetraploid rice anther compared to diploid rice
osa-miR167a-3p_L+1R-1	LOC_Os07g17220	disease resistance protein, putative, expressed	4	1496-1517	up						DEL-ovary: differentially expressed lncRNAs in autotetraploid rice ovary compared to diploid rice
osa-miR167a-3p_L+1R-1	LOC_Os07g17220	disease resistance protein, putative, expressed	4	1529-1550	up						DEM-anther: differentially expressed miRNAs in autotetraploid rice anther compared to diploid rice
osa-miR5511	LOC_Os07g39910	pentatricopeptide repeat domain containing protein, putative, expressed	4	2132-2152	up						DEM-ovary: differentially expressed miRNAs in autotetraploid rice ovary compared to diploid rice
osa-miR5511	LOC_Os02g42330	nitrilase, putative, expressed	4	552-571	up						DEL-anther targets regulation: the regulation of the targets predicted by DEL-anther in autotetraploid rice compared to diploid rice
osa-MIR156e-p3	LOC_Os01g39260	OsFtsH5 FtsH protease, homologue of AtFtsH4, expressed	3	2074-2094	down	down	down				DEL-ovary targets regulation: the regulation of the targets predicted by DEL-ovary in autotetraploid rice compared to diploid rice
osa-MIR156e-p3	LOC_Os01g63500	expressed protein	3.5	268-290	down	down	down				Down: down-regulated in autotetraploid rice
osa-MIR156e-p3	LOC_Os04g54590	expressed protein	3.5	494-515	down	down	down				Up: up-regulated in autotetraploid rice
osa-miR5487	LOC_Os06g18820	serine threonine kinase, putative, expressed	4	1260-1280	down	down
osa-miR5487	LOC_Os11g38810	mannose-6-phosphate isomerase, putative, expressed	4	957-977	down	down
osa-miR5487	LOC_Os11g38810	mannose-6-phosphate isomerase, putative, expressed	4	962-982	down	down
osa-MIR156e-p3	LOC_Os01g39250	OsFtsH4 FtsH protease, homologue of AtFtsH4, expressed	3	1911-1931	down	down
osa-MIR156e-p3	LOC_Os07g15370	metal transporter Nramp6, putative, expressed	4	102-124	down	down
osa-MIR156e-p3	LOC_Os02g58560	1,3-beta-glucan synthase component, putative, expressed	4	1868-1888	down	down
osa-MIR156e-p3	LOC_Os02g58560	1,3-beta-glucan synthase component, putative, expressed	4	2099-2119	down	down
osa-MIR2275a-p5	LOC_Os11g10640	protein kinase domain containing protein, expressed	3.5	2254-2274	down		down
osa-MIR2275a-p5	LOC_Os05g22370	N-acetylglucosaminyl transferase component, putative, expressed	4	163-182	down		down
osa-MIR2275b-p5	LOC_Os11g10640	protein kinase domain containing protein, expressed	3.5	2254-2274	down		down
osa-MIR2275b-p5	LOC_Os05g22370	N-acetylglucosaminyl transferase component, putative, expressed	4	163-182	down		down
osa-MIR5818-p3	LOC_Os02g49820	RNA recognition motif family protein, expressed	3.5	386-407	down		down
osa-MIR5818-p3	LOC_Os05g34950	cysteine-rich receptor-like protein kinase 6 precursor, putative, expressed	4	2427-2447	down		down
osa-MIR5818-p3	LOC_Os03g54930	VIP4, putative, expressed	4	1295-1315	down		down
osa-MIR5818-p3	LOC_Os01g67250	Rad21 / Rec8 like protein, putative, expressed	4	2874-2893	down		down
osa-MIR5818-p3	LOC_Os01g67250	Rad21 / Rec8 like protein, putative, expressed	4	2873-2892	down		down
osa-MIR5818-p3	LOC_Os05g34950	cysteine-rich receptor-like protein kinase 6 precursor, putative, expressed	4	2485-2504	down		down
osa-miR166a-5p	LOC_Os06g01304	spotted leaf 11, putative, expressed	4	1922-1942	down		down
osa-miR166a-5p	LOC_Os06g01304	spotted leaf 11, putative, expressed	4	2017-2037	down		down
osa-miR166a-5p	LOC_Os08g33630	uncharacterized protein family UPF0016 domain containing protein, expressed	4	1038-1058	down		down
osa-miR166a-5p	LOC_Os08g33630	uncharacterized protein family UPF0016 domain containing protein, expressed	4	1120-1140	down		down
osa-miR166h-5p	LOC_Os10g40100	protein kinase, putative, expressed	4	2047-2067	down		down
osa-miR166h-5p	LOC_Os10g40100	protein kinase, putative, expressed	4	2260-2280	down		down
osa-miR171i-5p	LOC_Os03g38170	expressed protein	4	377-397	down		down
osa-miR1883a_R-5	LOC_Os01g06560	transcription factor HBP-1b, putative, expressed	4	927-945	down		down
osa-miR1883a_R-5	LOC_Os01g06560	transcription factor HBP-1b, putative, expressed	4	1004-1022	down		down
osa-miR2118e	LOC_Os02g15820	extra-large G-protein-related, putative, expressed	4	302-322	down		down
osa-miR2118e	LOC_Os02g15820	extra-large G-protein-related, putative, expressed	4	208-228	down		down
osa-miR2118p	LOC_Os01g57710	membrane protein, putative, expressed	4	1193-1215	down		down
osa-miR2118p	LOC_Os01g57710	membrane protein, putative, expressed	4	1249-1271	down		down
osa-miR2118p	LOC_Os01g57710	membrane protein, putative, expressed	4	1315-1337	down		down
osa-miR2871a-5p_R-3	LOC_Os04g02820	elongation factor, putative, expressed	4	2481-2502	down		down
osa-miR2871a-5p_R-3	LOC_Os04g02820	elongation factor, putative, expressed	4	2925-2946	down		down
osa-miR2871a-5p_R-3	LOC_Os03g08270	ataxin-2 C-terminal region family protein, expressed	4	436-455	down		down
osa-miR2871a-5p_R-3	LOC_Os04g02820	elongation factor, putative, expressed	4	3153-3174	down		down
PC-5p-35929_249	LOC_Os04g31120	OsFBK14 - F-box domain and kelch repeat containing protein, expressed	4	259-280	down		down
PC-5p-91913_75	LOC_Os10g13700	phosphoenolpyruvate carboxykinase, putative, expressed	4	2657-2676	down		down
osa-MIR162a-p5	LOC_Os05g33900	auxin-induced protein 5NG4, putative, expressed	4	1373-1393	down		down
osa-MIR162b-p5	LOC_Os05g33900	auxin-induced protein 5NG4, putative, expressed	4	1373-1393	down		down
osa-MIR2118c-p5	LOC_Os01g58130	expressed protein	3	575-596	down
osa-MIR2118c-p5	LOC_Os08g10560	histone-like transcription factor and archaeal histone family protein, expressed	4	4-25	down
osa-MIR2118f-p5	LOC_Os01g58130	expressed protein	4	575-596	down
osa-MIR2118f-p5	LOC_Os06g20310	expressed protein	4	1590-1611	down
osa-MIR2118f-p5	LOC_Os05g44330	DJ-1 family protein, putative, expressed	4	754-774	down
osa-MIR2118f-p5	LOC_Os05g44330	DJ-1 family protein, putative, expressed	4	1084-1104	down
osa-MIR2118f-p5	LOC_Os08g34950	chaperonin Cpn60/TCP-1, putative, expressed	4	6171-6191	down
osa-MIR2118g-p5	LOC_Os01g58130	expressed protein	4	575-596	down
osa-MIR2118g-p5	LOC_Os06g20310	expressed protein	4	1590-1611	down
osa-MIR2118g-p5	LOC_Os05g44330	DJ-1 family protein, putative, expressed	4	754-774	down
osa-MIR2118g-p5	LOC_Os05g44330	DJ-1 family protein, putative, expressed	4	1084-1104	down
osa-MIR2118g-p5	LOC_Os08g34950	chaperonin Cpn60/TCP-1, putative, expressed	4	6171-6191	down
osa-MIR2118n-p5	LOC_Os01g58130	expressed protein	4	575-596	down
osa-MIR2118n-p5	LOC_Os06g20310	expressed protein	4	1590-1611	down
osa-MIR2118n-p5	LOC_Os05g44330	DJ-1 family protein, putative, expressed	4	754-774	down
osa-MIR2118n-p5	LOC_Os05g44330	DJ-1 family protein, putative, expressed	4	1084-1104	down
osa-MIR2118n-p5	LOC_Os08g34950	chaperonin Cpn60/TCP-1, putative, expressed	4	6171-6191	down
osa-MIR2118q-p5	LOC_Os01g58130	expressed protein	3	575-596	down
osa-MIR2118q-p5	LOC_Os08g10560	histone-like transcription factor and archaeal histone family protein, expressed	4	4-25	down
osa-MIR2118r-p5	LOC_Os06g43510	cytochrome P450 71D6, putative, expressed	4	396-417	down
osa-MIR2275a-p5	LOC_Os03g22560	MYB family transcription factor, putative, expressed	3	1123-1143	down
osa-MIR2275a-p5	LOC_Os04g32670	exostosin family domain containing protein, expressed	4	24-43	down
osa-MIR2275b-p5	LOC_Os03g22560	MYB family transcription factor, putative, expressed	3	1123-1143	down
osa-MIR2275b-p5	LOC_Os04g32670	exostosin family domain containing protein, expressed	4	24-43	down
osa-MIR5818-p3	LOC_Os04g54890	expressed protein	3	1268-1288	down
osa-MIR5818-p3	LOC_Os02g40940	expressed protein	3	1682-1702	down
osa-MIR5818-p3	LOC_Os01g63040	expressed protein	3	1682-1702	down
osa-MIR5818-p3	LOC_Os04g28590	expressed protein	3	1682-1702	down
osa-MIR5818-p3	LOC_Os05g37550	expressed protein	3	1682-1702	down
osa-MIR5818-p3	LOC_Os07g35480	glucan endo-1,3-beta-glucosidase precursor, putative, expressed	4	1623-1642	down
osa-MIR5818-p3	LOC_Os07g35480	glucan endo-1,3-beta-glucosidase precursor, putative, expressed	4	1675-1694	down
osa-MIR5818-p3	LOC_Os07g35480	glucan endo-1,3-beta-glucosidase precursor, putative, expressed	4	1684-1703	down
osa-miR166a-5p	LOC_Os09g08440	nodulin MtN3 family protein, putative, expressed	3.5	1065-1085	down
osa-miR166a-5p	LOC_Os12g24410	expressed protein	3.5	1884-1904	down
osa-miR166a-5p	LOC_Os09g25520	expressed protein	3.5	1878-1898	down
osa-miR166a-5p	LOC_Os06g36960	expressed protein	3.5	1812-1832	down
osa-miR166a-5p	LOC_Os01g24420	expressed protein	4	906-926	down
osa-miR166a-5p	LOC_Os08g14940	receptor kinase, putative, expressed	4	2415-2435	down
osa-miR166a-5p	LOC_Os01g06870	resistance protein SlVe1 precursor, putative, expressed	4	601-620	down
osa-miR166k-5p	LOC_Os10g31856	midasin-related, putative, expressed	3.5	3184-3204	down
osa-miR166k-5p	LOC_Os10g23090	homeobox associated leucine zipper, putative, expressed	4	402-422	down
osa-miR166k-5p	LOC_Os10g23090	homeobox associated leucine zipper, putative, expressed	4	442-462	down
osa-miR171e-5p	LOC_Os03g04300	ankyrin repeat domain containing protein, expressed	0	2212-2232	down
osa-miR171e-5p	LOC_Os02g39530	expressed protein	3.5	974-993	down
osa-miR171e-5p	LOC_Os02g39530	expressed protein	3.5	1017-1036	down
osa-miR171e-5p	LOC_Os02g39530	expressed protein	3.5	1019-1038	down
osa-miR1883a_R-5	LOC_Os11g47060	expressed protein	3	242-259	down
osa-miR1883a_R-5	LOC_Os01g39385	expressed protein	3.5	5996-6014	down
osa-miR1883a_R-5	LOC_Os05g09360	glycine-rich protein, putative, expressed	3.5	4244-4262	down
osa-miR1883a_R-5	LOC_Os09g38990	subtilase, putative, expressed	4	141-160	down
osa-miR1883a_R-5	LOC_Os03g20260	aspartic proteinase nepenthesin-1 precursor, putative, expressed	4	919-938	down
osa-miR1883a_R-5	LOC_Os03g20270	aspartic proteinase nepenthesin-1 precursor, putative, expressed	4	751-770	down
osa-miR2118d	LOC_Os09g15040	hypothetical protein	3.5	136-157	down
osa-miR2118d	LOC_Os01g12240	hypothetical protein	4	253-274	down
osa-miR2118d	LOC_Os04g30610	disease resistance protein RGA2, putative, expressed	4	497-518	down
osa-miR2118d	LOC_Os04g30690	NBS type disease resistance protein, putative, expressed	4	749-770	down
osa-miR2118d	LOC_Os10g26820	expressed protein	4	261-282	down
osa-miR2118d	LOC_Os12g39430	expressed protein	4	697-718	down
osa-miR2118e	LOC_Os10g07400	disease resistance RPP13-like protein 1, putative, expressed	2.5	924-944	down
osa-miR2118e	LOC_Os10g07400	disease resistance RPP13-like protein 1, putative, expressed	2.5	2085-2105	down
osa-miR2118e	LOC_Os08g16460	NBS-LRR disease resistance protein, putative, expressed	3	237-257	down
osa-miR2118e	LOC_Os05g34220	vrga1, putative, expressed	3.5	671-692	down
osa-miR2118e	LOC_Os11g10610	NBS-LRR disease resistance protein, putative, expressed	4	235-257	down
osa-miR2118p	LOC_Os04g30610	disease resistance protein RGA2, putative, expressed	3	497-518	down
osa-miR2118p	LOC_Os04g30690	NBS type disease resistance protein, putative, expressed	3	749-770	down
osa-miR2118p	LOC_Os04g30660	NBS type disease resistance protein, putative, expressed	3.5	749-770	down
osa-miR2118p	LOC_Os10g07400	disease resistance RPP13-like protein 1, putative, expressed	3.5	924-944	down
osa-miR2118p	LOC_Os10g07400	disease resistance RPP13-like protein 1, putative, expressed	3.5	2085-2105	down
osa-miR2118p	LOC_Os02g15690	polygalacturonase, putative, expressed	3.5	1457-1477	down
osa-miR2118p	LOC_Os01g71950	expressed protein	4	560-581	down
osa-miR2118p	LOC_Os01g58510	NB-ARC domain containing protein, expressed	4	509-530	down
osa-miR2118p	LOC_Os08g16460	NBS-LRR disease resistance protein, putative, expressed	4	237-257	down
osa-miR2871a-5p_R-3	LOC_Os04g48230	dehydration response related protein, putative, expressed	4	2400-2421	down
zma-miR2275b-5p_1ss12CG	LOC_Os08g17980	photosystem II P680 chlorophyll A apoprotein, putative, expressed	3.5	22-42	down
zma-miR2275b-5p_1ss12CG	LOC_Os09g32910	OsFBX337 - F-box domain containing protein, expressed	4	879-898	down
zma-miR2275b-5p_2ss12CG20CT	LOC_Os08g17980	photosystem II P680 chlorophyll A apoprotein, putative, expressed	3.5	22-42	down
zma-miR2275b-5p_2ss12CG20CT	LOC_Os07g49230	ubiquitin-activating enzyme, putative, expressed	4	2165-2185	down
zma-miR2275b-5p_2ss12CG20CT	LOC_Os07g49230	ubiquitin-activating enzyme, putative, expressed	4	2178-2198	down
zma-miR2275b-5p_2ss12CG20CT	LOC_Os07g49230	ubiquitin-activating enzyme, putative, expressed	4	2299-2319	down
PC-5p-22997_415	LOC_Os07g23520	expressed protein	3.5	1277-1300	down
PC-5p-35929_249	LOC_Os07g03040	expressed protein	1.5	3652-3672	down
PC-5p-35929_249	LOC_Os01g66760	inactive receptor kinase At2g26730 precursor, putative, expressed	2	1317-1337	down
PC-5p-35929_249	LOC_Os04g57830	expressed protein	2.5	1945-1965	down
PC-5p-35929_249	LOC_Os06g35160	CAMK_KIN1/SNF1/Nim1_like.26 - CAMK includes calcium/calmodulin depedent protein kinases, expressed	3	2023-2043	down
PC-5p-35929_249	LOC_Os05g10580	cullin family domain containing protein, putative, expressed	4	1230-1249	down
PC-5p-35929_249	LOC_Os07g46460	ferredoxin-dependent glutamate synthase, chloroplast precursor, putative, expressed	4	4487-4507	down
PC-5p-35929_249	LOC_Os05g44120	expressed protein	4	70-91	down
PC-5p-91913_75	LOC_Os07g09480	ATPase, putative, expressed	3	1944-1964	down
PC-5p-91913_75	LOC_Os09g29610	hypothetical protein	4	274-293	down
PC-5p-91913_75	LOC_Os06g28550	nmrA-like family domain containing protein, expressed	4	1142-1162	down
PC-5p-91913_75	LOC_Os03g42230	B3 DNA binding domain containing protein, expressed	4	644-664	down
PC-5p-91913_75	LOC_Os03g41438	serpin domain containing protein, putative, expressed	4	1307-1327	down
PC-5p-91913_75	LOC_Os02g01070	FG-GAP repeat-containing protein, putative, expressed	4	1652-1672	down
PC-5p-91913_75	LOC_Os05g15150	leucyl-tRNA synthetase, cytoplasmic, putative, expressed	4	1552-1572	down
PC-5p-91913_75	LOC_Os06g06810	OsSub49 - Putative Subtilisin homologue, expressed	4	1201-1221	down
ath-miR159c_R+1_1ss20CT	LOC_Os01g12700	MYB family transcription factor, putative	3.5	802-823	down
ath-miR159c_R+1_1ss20CT	LOC_Os05g41166	MYB family transcription factor, putative, expressed	3.5	1067-1088	down
ath-miR159c_R+1_1ss20CT	LOC_Os01g59660	MYB family transcription factor, putative, expressed	4	1259-1280	down
ath-miR159c_R+1_1ss20CT	LOC_Os01g59660	MYB family transcription factor, putative, expressed	4	1179-1200	down
ath-miR159c_R+1_1ss20CT	LOC_Os01g59660	MYB family transcription factor, putative, expressed	4	1257-1278	down
ath-miR159c_R+1_1ss20CT	LOC_Os01g59660	MYB family transcription factor, putative, expressed	4	1347-1368	down
osa-MIR162a-p5	LOC_Os11g39280	disease resistance protein, putative, expressed	3	393-412	down
osa-MIR162a-p5	LOC_Os02g06320	RNA recognition motif 2 domain containing protein, expressed	4	705-724	down
osa-MIR162b-p5	LOC_Os11g39280	disease resistance protein, putative, expressed	3	393-412	down
osa-MIR162b-p5	LOC_Os02g06320	RNA recognition motif 2 domain containing protein, expressed	4	705-724	down
osa-MIR169a-p3	LOC_Os09g32030	expressed protein	2.5	1071-1091	down
osa-MIR169a-p3	LOC_Os08g02650	expressed protein	3.5	517-537	down
osa-MIR169a-p3	LOC_Os05g45710	serine acetyltransferase protein, putative, expressed	4	830-849	down
osa-MIR814b-p5_2ss9CT17TG	LOC_Os06g48030	peroxidase precursor, putative, expressed	3	1134-1157		up
PC-3p-199375_22	LOC_Os01g73820	expressed protein	3	361-384		up
PC-3p-211942_20	LOC_Os04g03760	expressed protein	1.5	87-110		up
PC-3p-211942_20	LOC_Os10g23030	expressed protein	2	169-192		up
PC-3p-211942_20	LOC_Os11g25550	hypothetical protein	3	432-455		up
PC-3p-211942_20	LOC_Os06g23870	acyl-CoA dehydrogenase domain protein, putative, expressed	3.5	805-828		up
PC-3p-211942_20	LOC_Os08g33045	expressed protein	4	2235-2258		up
PC-5p-191486_24	LOC_Os12g16570	hypothetical protein	4	268-291		up
osa-miR172b	LOC_Os10g28970	BTB6 - Bric-a-Brac, Tramtrack, Broad Complex BTB domain, expressed	4	569-588		down		up
osa-miR530-5p_R+1	LOC_Os07g36820	uncharacterized Cys-rich domain containing protein, putative, expressed	3	1089-1110		down		down
osa-miR530-5p_R+1	LOC_Os07g36820	uncharacterized Cys-rich domain containing protein, putative, expressed	3	2330-2351		down		down
osa-MIR5794-p3	LOC_Os12g12854	expressed protein	3.5	244-263		down
osa-MIR5794-p3	LOC_Os01g59890	pentatricopeptide, putative, expressed	3.5	1984-2004		down
osa-MIR5794-p3	LOC_Os04g15560	protein kinase, putative, expressed	4	474-494		down
osa-MIR5794-p3	LOC_Os07g49230	ubiquitin-activating enzyme, putative, expressed	4	1994-2013		down
osa-MIR5794-p3	LOC_Os07g49230	ubiquitin-activating enzyme, putative, expressed	4	2007-2026		down
osa-MIR5794-p3	LOC_Os07g49230	ubiquitin-activating enzyme, putative, expressed	4	2128-2147		down
osa-miR1425-3p	LOC_Os09g27950	galactosyltransferase, putative, expressed	2.5	955-974		down
osa-miR1425-3p	LOC_Os08g09250	glyoxalase family protein, putative, expressed	3	482-501		down
osa-miR1425-3p	LOC_Os08g09250	glyoxalase family protein, putative, expressed	3	1272-1291		down
osa-miR1425-3p	LOC_Os01g04840	vacuolar protein sorting-associating protein 4B, putative, expressed	4	734-754		down
osa-miR1425-3p	LOC_Os09g10010	expressed protein	4	410-430		down
osa-miR1425-3p	LOC_Os07g02590	expressed protein	4	269-290		down
osa-miR171a_1ss12CT	LOC_Os03g04300	ankyrin repeat domain containing protein, expressed	0	2136-2156		down
osa-miR171a_1ss12CT	LOC_Os06g01620	scarecrow, putative, expressed	1	456-476		down
osa-miR171a_1ss12CT	LOC_Os04g46860	scarecrow, putative, expressed	1	1326-1346		down
[truncated: 1,607 more rows]

## Sheet: Table S16
Table S16. GO (Gene Ontology) analysis of predicted targets of differentially expressed lncRNAs and differentially expressed miRNAs.
[truncated: 50 more rows]

[truncated: 4 more sheets: Table S17, Table S18, Table S19, Table S20]
